# Supplementary material for: Regulation of Trypanosoma brucei Total and Polysomal mRNA during Development within Its Mammalian Host
Source: PLoS One. 2013 Jun 26;8(6):e67069. doi: 10.1371/journal.pone.0067069 (PMC3694164; doi:10.1371/journal.pone.0067069)
Supplement: Data File S1 — Overview of relative RNA abundance of genes compared for each life-cycle stage. (XLSX) [file pone.0067069.s002.xlsx]

## Sheet: Summary
Product Description	Gene ID	Mean Slender Exp	Mean Intermediate Exp	Mean Stumpy Exp	log2 FC SLvST	p value SLvST
hypothetical protein, unlikely	Tb09.160.1040	0.1765	2.76748	9.92686	5.8136	0.550796
procyclin-associated gene 1 (PAG1) protein, putative	Tb927.10.7160	0.529499	4.89089	29.4497	5.79748	0.343556
trans-sialidase, putative	Tb927.7.6830	0.179347	12.4603	6.7181	5.22722	0.0664776
hypothetical protein, conserved	Tb927.4.350	1.07608	9.71461	35.5583	5.04632	0.0025
hypothetical protein	Tb927.10.3060	0.896737	13.7027	25.3818	4.82296	0.00507699
hypothetical protein	Tb927.10.12070	0.1765	4.56886	4.73703	4.74624	0.802567
trans-sialidase, putative,neuraminidase, putative	Tb927.8.7350	0.1765	3.82918	4.68478	4.73024	0.468817
hypothetical protein, conserved	Tb927.10.15090	0.1765	2.44544	4.45838	4.65878	0.515176
variant surface glycoprotein (VSG, pseudogene), putative,variant surface glycoprotein (VSG), frameshifted	Tb09.244.0870	0.1765	1.54476	3.77917	4.42033	0.733698
hypothetical protein, unlikely (1L12.355)	Tb09.160.2930	0.1765	0.322033	3.55277	4.33121	0.876085
hypothetical protein, conserved	Tb927.10.8790	0.179347	4.70903	3.48823	4.28167	0.334765
retrotransposon hot spot protein 7 (RHS7), putative	Tb927.7.2030	0.179347	0	3.48823	4.28167	0.334765
hypothetical protein	Tb927.1.4920	0.529499	0.644066	9.96166	4.23368	0.400938
cyclin 9,cyclin C-like, putative (pers. comm. J. Mottram, Univ. of Glasgow) (CYC9)	Tb11.01.5600	1.059	7.49735	19.4009	4.19535	0.747433
procyclin-associated gene 1 (PAG1) protein (PAG1)	Tb927.10.10240	1.64467	5.84669	29.798	4.17934	0.147873
hypothetical protein, conserved	Tb927.10.11610	0.1765	2.28443	3.04772	4.10999	0.651187
hypothetical protein, conserved	Tb927.8.3000	0.1765	0.161016	3.04772	4.10999	0.651187
amino acid transporter (pseudogene), putative	Tb927.8.7690	0.353	3.57256	6.09544	4.10999	0.502288
procyclin-associated gene 2 (PAG2) protein (PAG2)	Tb927.10.10220	0.529499	1.70577	8.6555	4.03092	0.214303
hypothetical protein, unlikely	Tb927.1.390	0.358695	0.981686	5.57521	3.9582	0.218519
hypothetical protein, conserved	Tb927.10.2820	0.1765	1.70577	2.59492	3.87795	0.846255
hypothetical protein	Tb927.10.7640	0.1765	3.34613	2.59492	3.87795	0.846255
hypothetical protein, conserved	Tb927.6.1990	0.1765	1.38374	2.59492	3.87795	0.846255
oxidoreductase-like protein	Tb11.02.5650	0.705999	5.69597	10.3274	3.87067	0.48401
hypothetical protein, conserved	Tb927.7.6170	0.529499	5.0519	7.27969	3.78118	0.556378
hypothetical protein, conserved (3H15.130)	Tb09.244.0440	0.1765	3.34613	2.36851	3.74624	1
hypothetical protein, conserved,member of the NOL1/NOP2/sun family of proteins	Tb927.10.6680	5.11051	30.7828	68.5302	3.7452	0.505435
hypothetical protein, conserved	Tb927.3.4470	0.882499	9.78178	11.5117	3.70536	0.521996
hypothetical protein	Tb927.1.2020	0.1765	3.9902	2.26401	3.68114	0.44758
hypothetical protein, conserved	Tb927.10.3300	0.71739	2.87859	9.06344	3.65923	0.174544
hypothetical protein, conserved	Tb927.10.12970	0.882499	4.05561	11.0066	3.64063	0.477619
hypothetical protein, conserved	Tb927.10.7290	2.70443	41.3077	33.4908	3.63037	0.147058
hypothetical protein, unlikely	Tb09.211.0640	0.353	0.805082	4.23198	3.58359	0.706589
hypothetical protein, conserved	Tb927.4.2570	0.529499	1.28813	6.32184	3.57764	0.557562
hypothetical protein, conserved	Tb927.5.1590	0.882499	7.72378	10.3274	3.54874	0.545571
tyrosyl/methionyl-tRNA synthetase, putative	Tb927.8.5330	5.11051	26.9185	59.6134	3.5441	0.578521
hypothetical protein, conserved	Tb927.10.6620	0.179347	2.64851	2.08698	3.54059	0.520059
hypothetical protein, conserved	Tb927.10.9220	0.179347	1.40606	2.08698	3.54059	0.520059
proteasome 26S non-ATPase subunit 9, putative	Tb927.8.5740	0.179347	2.4849	2.08698	3.54059	0.520059
hypothetical protein, unlikely (28G16.450)	Tb09.160.4320	0.1765	2.8983	2.03761	3.52914	0.486355
hypothetical protein, conserved	Tb927.7.7130	4.58101	52.9181	51.7764	3.49856	0.509926
hypothetical protein, conserved,predicted CBS domain protein	Tb927.10.3700	0.705999	1.86679	7.9589	3.49483	0.535517
hypothetical protein	Tb927.10.12770	2.16639	4.23171	23.682	3.45043	0.226902
membrane-bound acid phosphatase, putative	Tb11.01.3610	0.538042	6.01795	5.80379	3.4312	0.266858
hypothetical protein, unlikely (1L12.35)	Tb09.160.2320	1.98704	3.90417	21.2875	3.42131	0.00318556
hypothetical protein	Tb927.10.12280	4.58101	6.01872	47.8752	3.38554	0.228128
hypothetical protein, conserved	Tb927.10.15790	0.179347	6.1151	1.8584	3.37324	0.630517
hypothetical protein, conserved	Tb927.10.8960	0.179347	3.56373	1.8584	3.37324	0.630517
leucine-rich repeat protein (pseudogene), putative,leucine-rich repeat protein, fragment	Tb09.244.1970	0.1765	0.644066	1.81121	3.35922	0.530479
hypothetical protein, conserved	Tb09.211.4580	6.45651	72.5221	66.1572	3.35707	0.0621473
hypothetical protein, conserved	Tb927.8.7290	1.5885	3.38135	16.0745	3.33904	0.461041
hypothetical protein, unlikely	Tb09.244.2110	0.353	2.12341	3.55277	3.33121	1
hypothetical protein, conserved	Tb927.10.10030	0.353	1.38374	3.55277	3.33121	1
hypothetical protein, conserved	Tb927.10.8730	1.46817	4.61762	14.333	3.28725	0.259754
hypothetical protein, conserved	Tb11.01.5250	0.358695	2.22414	3.48823	3.28167	0.476142
hypothetical protein, conserved	Tb927.10.12910	0.705999	2.18882	6.82689	3.27349	0.72236
mitochondrial ATP-dependent zinc metallopeptidase, putative,metallo-peptidase, Clan MA(E) Family M41	Tb927.10.7620	1.9415	19.2415	18.6172	3.2614	0.732189
deoxyhypusine synthase;with=GeneDB:Linj34_V3.0350	Tb927.10.2750	0.529499	0.161016	4.96343	3.22864	0.910918
U5 small nuclear ribonucleoprotein component, putative,U5 snrnp-specific protein, putative	Tb11.01.7080	0.71739	2.22414	6.51931	3.18389	0.380914
EP1 procyclin (EP1)	Tb927.10.10260	0.179347	1.47253	1.62983	3.18389	0.774205
glycosomal malate dehydrogenase (gMDH)	Tb927.10.15410	0.538042	5.10273	4.88948	3.18389	0.44891
hypothetical protein, conserved	Tb927.10.5700	0.179347	0	1.62983	3.18389	0.774205
hypothetical protein	Tb927.10.6270	0.179347	0.490843	1.62983	3.18389	0.774205
zinc finger-domain protein, putative	Tb927.6.4960	0.179347	1.56968	1.62983	3.18389	0.774205
TFIID-like protein, putative (TRF4)	Tb927.10.15950	0.882499	5.95259	8.01115	3.18234	0.760158
hypothetical protein, conserved	Tb09.142.0380	1.46817	5.52792	13.2532	3.17425	0.609732
minichromosome maintenance (MCM) complex subunit, putative	Tb09.211.1190	1.64467	2.79381	14.838	3.17343	0.415159
hypothetical protein, conserved	Tb927.3.2080	1.5885	11.6486	13.8802	3.12729	0.68057
hypothetical protein, conserved	Tb11.02.1450	0.353	2.28443	3.04772	3.10999	0.783442
hypothetical protein, conserved	Tb927.5.3770	0.882499	8.07601	7.55835	3.0984	0.885655
hypothetical protein, conserved	Tb927.8.6600	0.882499	12.6449	7.5061	3.0884	0.664786
ABC transporter, putative	Tb927.1.4420	0.71739	8.76361	6.03237	3.0719	0.30621
hypothetical protein, conserved	Tb927.7.3380	0.705999	2.76748	5.92129	3.06817	1
hypothetical protein, conserved	Tb927.10.3630	0.358695	4.70903	3.00129	3.06475	0.367938
hypothetical protein	Tb927.3.2800	1.98704	1.87138	16.3578	3.04129	0.162595
Small nuclear ribonucleoprotein-associated protein B (snRNP-B) (Sm protein B) (Sm-B) (SmB), putative (TbSmB)	Tb927.2.4540	1.98704	1.70997	16.159	3.02365	0.265696
hypothetical protein, conserved	Tb09.160.0900	0.1765	0.644066	1.41066	2.99863	0.992385
variant surface glycoprotein (VSG, pseudogene), putative,variant surface glycoprotein (VSG), frameshifted and interrupted	Tb11.14.0027	0.1765	0	1.41066	2.99863	0.992385
hypothetical protein, conserved	Tb927.10.2030	0.353	8.07601	2.82132	2.99863	0.872899
60S ribosomal protein L32, putative	Tb927.10.270	0.1765	0.161016	1.41066	2.99863	0.992385
hypothetical protein	Tb927.10.2850	0.353	1.12712	2.82132	2.99863	0.872899
serine palmitoyltransferase, putative	Tb927.10.4050	0.1765	3.50715	1.41066	2.99863	0.992385
hypothetical protein, conserved	Tb927.10.5000	0.1765	0.483049	1.41066	2.99863	0.992385
hypothetical protein, conserved	Tb927.4.2420	0.705999	1.12712	5.64263	2.99863	0.772282
hypothetical protein, conserved	Tb927.6.1370	0.1765	1.06171	1.41066	2.99863	0.992385
mitogen activated protein kinase 4, putative;with=GeneDB:LmxM19.1440 (MAPK2)	Tb927.10.16030	21.6923	71.6019	172.296	2.98963	0.00240634
3-demethylubiquinone-9 3-methyltransferase, putative	Tb09.211.1960	1.2355	2.76748	9.70046	2.97296	0.960792
60S ribosomal protein L18a, putative	Tb927.10.3840	60.7887	169.191	473.041	2.96009	0.564244
U1A small nuclear ribonucleoprotein (RBP14A)	Tb927.10.8300	0.882499	3.47695	6.79204	2.94418	0.486115
hypothetical protein, conserved	Tb927.8.3010	1.2355	4.40784	9.42181	2.93091	0.794774
hypothetical protein, conserved	Tb927.8.1980	21.172	146.348	161.006	2.92689	0.294124
hypothetical protein, conserved	Tb927.7.4320	2.16639	3.19651	16.3876	2.91924	0.301118
mitochondrial carrier protein, putative	Tb927.10.13120	9.3947	59.0152	70.9509	2.9169	0.48996
lipoic acid synthetase, mitochondrial precursor, putative	Tb927.10.15010	1.2355	8.11122	9.14316	2.8876	0.678092
expression site-associated gene 4 (ESAG4, pseudogene), putative,expression site-associated gene 4 (ESAG4), fragment	Tb09.244.2010	0.353	1.06171	2.59492	2.87795	0.987159
retrotransposon hot spot protein (RHS, pseudogene), putative,retrotransposon hot spot protein 7 (RHS7), point mutation	Tb927.7.1990	0.353	0.322033	2.59492	2.87795	0.987159
ribosome biogenesis protein, putative	Tb927.10.14680	0.538042	5.36349	3.94539	2.87437	0.456169
hypothetical protein,BAC from homologous region on chr8	Tb08.27P2.70	0.538042	1.30891	3.9156	2.86344	0.284582
hypothetical protein, conserved	Tb927.10.7600	0.882499	4.15122	6.32184	2.84068	0.700328
3', 5'-cyclic nucleotide phosphodiesterase, putative (PDEC)	Tb927.3.3070	0.529499	2.44544	3.77917	2.83537	0.984718
retrotransposon hot spot protein (RHS, pseudogene), putative,retrotransposon hot spot protein (RHS), degenerate	Tb927.2.5384	0.358695	1.40606	2.54414	2.82635	0.493409
hypothetical protein (3B10.30)	Tb927.2.150	6.35399	32.8474	44.2005	2.79833	0.477703
DNA repair protein, putative	Tb11.01.0530	8.11329	49.2908	56.0707	2.78889	0.00996101
synaptobrevin-type vesicle transport protein, putative,protein SLY2 (SEC22)	Tb927.10.15130	0.882499	3.50715	6.09544	2.78806	0.742667
cytochrome c oxidase assembly protein, putative	Tb927.10.3120	0.538042	9.81176	3.68702	2.77667	0.320837
hypothetical protein, conserved	Tb11.12.0004	0.71739	3.6302	4.88948	2.76885	0.55219
cytochrome oxidase subunit VI (COXVI)	Tb927.10.280	4.93401	25.7945	33.4553	2.7614	0.463561
hypothetical protein, unlikely	Tb927.1.4790	1.46817	4.29215	9.92686	2.75732	0.601301
expression site-associated gene (ESAG, pseudogene), putative,expression site-associated gene 3 (ESAG3), degenerate,BAC from homologous region on chr8	Tb08.27P2.400	0.1765	0.161016	1.18426	2.74624	1
variant surface glycoprotein (VSG, pseudogene), putative	Tb09.142.0280	0.1765	0	1.18426	2.74624	1
hypothetical protein, unlikely (1L12.260)	Tb09.160.2760	0.353	5.69597	2.36851	2.74624	1
variant surface glycoprotein (VSG, pseudogene), putative,variant surface glycoprotein (VSG), degenerate and frameshifted	Tb09.244.1480	0.1765	0	1.18426	2.74624	1
variant surface glycoprotein (VSG, pseudogene), putative	Tb11.v4.0052	0.1765	0	1.18426	2.74624	1
hypothetical protein, unlikely	Tb927.1.4070	0.1765	0.161016	1.18426	2.74624	1
hypothetical protein, unlikely	Tb927.1.800	0.1765	0	1.18426	2.74624	1
hypothetical protein, unlikely	Tb927.10.11790	0.1765	0	1.18426	2.74624	1
pumilio/PUF RNA binding protein 2 (PUF2)	Tb927.10.12660	0.1765	1.22272	1.18426	2.74624	1
variant surface glycoprotein (VSG, pseudogene), putative	Tb927.10.16470	0.1765	0.322033	1.18426	2.74624	1
hypothetical protein	Tb927.10.1790	0.353	0.805082	2.36851	2.74624	1
variant surface glycoprotein (VSG, pseudogene), putative,variant surface glycoprotein, degenerate	Tb927.6.5710	0.1765	1.06171	1.18426	2.74624	1
hypothetical protein, unlikely	Tb09.244.2880	0.353	3.25053	2.26401	2.68114	0.536239
hypothetical protein, unlikely	Tb09.v1.0730	0.1765	0.644066	1.13201	2.68114	0.705351
hypothetical protein	Tb927.10.140	0.1765	0.161016	1.13201	2.68114	0.705351
hypothetical protein, conserved,leucine-rich repeat protein (LRRP), putative	Tb927.10.3140	4.58101	17.6495	29.3278	2.67853	0.62776
hypothetical protein, conserved	Tb927.7.200	14.9711	42.2394	94.9885	2.66557	0.00674353
DNA polymerase alpha catalytic subunit,DNA polymerase I	Tb927.8.4880	8.35166	40.4248	52.0027	2.63845	0.411953
hypothetical protein, conserved	Tb927.8.7480	1.5885	6.66207	9.87461	2.63606	0.805536
hypothetical protein, conserved	Tb927.8.6290	0.882499	1.54476	5.41623	2.61762	0.904448
hypothetical protein, conserved	Tb927.7.2280	2.118	2.51085	12.9223	2.60909	0.777194
hypothetical protein, conserved	Tb927.10.15930	0.538042	1.56968	3.25965	2.59893	0.693581
hypothetical protein, conserved	Tb11.02.3690	2.16639	6.7162	13.0982	2.596	0.366006
hypothetical protein, conserved	Tb11.01.6960	1.059	6.69227	6.37409	2.58952	0.979683
variant surface glycoprotein (VSG, pseudogene), putative	Tb09.160.0170	0.705999	0.161016	4.23198	2.58359	0.894661
hypothetical protein, conserved,predicted WD40 repeat protein	Tb11.03.0680	8.57636	43.6071	50.9927	2.57185	0.611071
hypothetical protein, conserved	Tb927.10.320	0.896737	1.96337	5.31685	2.56781	0.341171
protein phosphatase 2C, putative	Tb927.10.5590	7.56103	18.6716	44.8005	2.56686	0.111728
pre-mRNA splicing factor ATP-dependent RNA helicase, putative	Tb927.10.9130	7.16436	22.2498	42.2501	2.56005	0.492812
variant surface glycoprotein (VSG, pseudogene), putative,variant surface glycoprotein, point mutation	Tb927.2.6350	1.059	1.22272	6.14769	2.53734	1
hypothetical protein, conserved	Tb927.10.1290	3.43604	12.3926	19.8759	2.5322	0.200575
procyclic form surface glycoprotein (PSSA-2)	Tb927.10.11220	46.6555	300.736	269.795	2.53174	0.0938595
kinetoplastid-specific dual specificity phosphatase, putative	Tb927.10.3490	7.75459	18.671	44.8102	2.5307	0.208956
variant surface glycoprotein (VSG, pseudogene), putative	Tb11.v4.0027	0.353	0.322033	2.03761	2.52914	0.576281
hypothetical protein, conserved	Tb927.10.12080	1.059	2.18882	6.09544	2.52503	0.802478
hypothetical protein, conserved	Tb927.5.3480	7.69386	44.0086	44.1136	2.51944	0.520149
hypothetical protein, conserved	Tb11.02.3560	2.16639	3.74693	12.3231	2.508	0.162756
hypothetical protein, conserved	Tb927.10.6320	2.118	26.9653	11.9645	2.49798	0.772934
hypothetical protein, unlikely	Tb09.160.0420	1.765	5.40915	9.96166	2.49672	0.527218
small GTP-binding protein Rab7, putative (Trab7)	Tb927.8.4620	9.39716	37.7465	52.8797	2.49242	0.210306
hypothetical protein, conserved	Tb927.4.4340	6.47073	30.8196	36.393	2.49166	0.144855
ATP-dependent DEAD/H RNA helicase, putative,ATP- dependent RNA helicase, putative	Tb11.02.2620	2.16639	11.5943	12.1243	2.48454	0.250442
ubiquitin-activating enzyme e1, putative (1L12.500)	Tb09.160.3210	3.43604	12.8104	19.1901	2.48155	0.256898
hypothetical protein, conserved	Tb11.02.1670	0.538042	2.45421	3.00129	2.47979	0.4662
variant surface glycoprotein (VSG, pseudogene), putative,variant surface glycoprotein, degenerate	Tb927.5.5290	1.29167	3.22381	7.10554	2.45971	0.659554
hypothetical protein, conserved	Tb927.10.6960	5.05016	10.3197	27.6274	2.4517	0.470936
hypothetical protein, conserved	Tb927.10.15810	56.1467	266.218	305.603	2.44438	0.0723786
cysteine-rich, acidic integral membrane protein precursor (CRAM)	Tb927.10.7180	29.6405	91.7793	159.971	2.43217	0.110994
hypothetical protein, conserved	Tb927.10.9090	2.88378	9.52285	15.4435	2.42097	0.548437
hypothetical protein	Tb927.10.8740	1.412	7.0143	7.55835	2.42033	1
hypothetical protein, conserved	Tb927.10.2660	6.57868	9.22467	35.0227	2.41242	0.727769
hypothetical protein, conserved	Tb927.6.4570	152.052	796.344	803.646	2.402	0.0919464
Laminin-like protein, putative	Tb927.10.3620	8.65133	31.3596	45.3865	2.39127	0.448208
hypothetical protein, conserved	Tb927.1.690	2.93634	11.3813	15.3953	2.3904	0.72022
hypothetical protein, conserved	Tb927.6.1250	24.9063	137.518	130.178	2.3859	0.0286605
RNA-binding protein, putative (RBP23)	Tb927.10.11270	2.58334	8.01115	13.4796	2.38347	0.542043
hypothetical protein, conserved	Tb927.5.670	5.58821	16.1992	29.0487	2.37802	0.149824
hypothetical protein, conserved	Tb927.10.4720	0.358695	0	1.8584	2.37324	0.793918
hypothetical protein, conserved	Tb927.10.14870	33.959	159.538	175.206	2.36719	0.118851
hypothetical protein, conserved	Tb927.8.6550	9.53099	34.2965	49.1639	2.3669	0.417476
delta-4 fatty acid desaturase	Tb927.10.7100	1.412	6.9841	7.27969	2.36614	0.866129
hypothetical protein, unlikely	Tb09.160.5460	38.6592	233.889	198.919	2.3633	0.12593
hypothetical protein, unlikely (3C4.170)	Tb09.160.1960	0.1765	0.161016	0.905605	2.35922	0.782209
hypothetical protein, unlikely (28G16.305)	Tb09.160.4010	0.1765	0	0.905605	2.35922	0.782209
phosphomannomutase, putative	Tb927.10.6440	0.1765	0.161016	0.905605	2.35922	0.782209
expression site-associated gene (ESAG) protein, putative,expression site-associated gene 9 (ESAG9) protein, putative	Tb927.5.4620	0.1765	2.34984	0.905605	2.35922	0.782209
hypothetical protein, conserved	Tb11.03.0430	34.4657	121.323	176.245	2.35435	0.403479
periodic tryptophan protein 2, putative,predicted WD40 repeat protein,predicted involvement in cytokinesis,predicted involvement in cell separation	Tb927.10.13270	25.1916	96.6595	128.753	2.35359	0.618141
hypothetical protein, unlikely	Tb927.1.3640	1.29167	1.40055	6.60049	2.35333	0.447334
hypothetical protein, conserved	Tb11.02.4120	15.8531	79.9575	80.6514	2.34694	0.530092
hypothetical protein, conserved	Tb927.3.1600	12.9809	30.6343	65.6566	2.33855	0.633774
hypothetical protein, conserved	Tb927.8.6770	13.3712	61.9338	67.6077	2.33805	0.241793
mitogen-activated protein kinase 1, putative	Tb927.10.7780	1.765	5.11731	8.91675	2.33685	0.84063
expression site-associated gene 4 (ESAG4) protein, putative,receptor-type adenylate cyclase	Tb11.03.0990	5.69619	6.89819	28.7705	2.33652	0.475394
hypothetical protein, conserved	Tb09.211.0460	97.8773	391.742	491.291	2.32753	0.323492
developmentally regulated phosphoprotein (dr6)	Tb927.1.1000	3.58695	10.139	17.9281	2.32139	0.501459
variant surface glycoprotein (VSG, pseudogene), putative	Tb09.142.0130	1.059	3.89459	5.25948	2.31222	0.513678
U1A small nuclear ribonucleoprotein (RBP14B)	Tb927.10.8280	1.98704	4.03531	9.85861	2.31076	0.0457257
hypothetical protein, conserved	Tb927.10.6590	4.87082	7.66592	24.1496	2.30976	0.0361694
Rab geranylgeranyl transferase component A, putative,Rab escort protein 1, putative	Tb09.160.4680	37.2955	82.7016	183.537	2.29899	0.0250669
hypothetical protein, conserved	Tb927.7.4360	8.09907	22.1595	39.8016	2.297	0.266551
hypothetical protein, conserved	Tb11.01.7280	22.5278	114.313	110.693	2.29678	0.320685
5'-3' exoribonuclease XRND, putative,5'-3' exoribonuclease 2, putative (XRND)	Tb927.10.6220	1.80769	5.86356	8.86465	2.29391	0.294182
60S ribosomal protein L7, putative	Tb927.10.13730	4.15343	23.3024	20.3628	2.29356	0.434076
hypothetical protein, unlikely	Tb09.211.0550	0.529499	0	2.59492	2.29299	1
hypothetical protein, conserved	Tb11.03.0330	0.529499	0	2.59492	2.29299	1
major vault protein, putative (MVP)	Tb927.5.4460	82.4824	234.923	403.468	2.2903	0.0183823
hypothetical protein	Tb927.10.6420	1.61413	7.09678	7.89077	2.28941	0.463595
2-oxoisovalerate dehydrogenase beta subunit, mitochondrial precursor, putative	Tb927.10.4330	27.7475	124.358	135.098	2.28358	0.0294857
hypothetical protein, unlikely	Tb09.v1.0780	0.71739	1.73329	3.48823	2.28167	0.71045
U3 small nucleolar ribonucleoprotein protein MPP10, putative	Tb927.3.3590	7.05142	22.6397	34.0871	2.27324	0.161208
hypothetical protein, conserved	Tb927.8.6310	8.4862	37.303	40.9645	2.27118	0.0502715
hypothetical protein, conserved (1F7.135)	Tb927.2.5530	123.251	312.812	591.925	2.26381	0.0177081
KREPB8 (KREPB8)	Tb927.8.5690	3.3535	22.019	15.9526	2.25005	0.395668
hypothetical protein, unlikely (28G16.115)	Tb09.160.3620	2.16639	6.94344	10.2957	2.24868	0.551711
nucleolar RNA-binding protein, putative	Tb927.10.4740	14.0602	30.9976	66.7432	2.24701	0.302229
hypothetical protein, conserved	Tb11.01.7790	1.64467	1.88455	7.78475	2.24285	0.646387
KREPB4 (KREPB4)	Tb11.02.0490	0.538042	1.47253	2.54414	2.24138	0.605997
hypothetical protein, conserved	Tb09.160.5170	5.87269	13.6901	27.6907	2.23731	0.689095
hypothetical protein, unlikely (1L12.165)	Tb09.160.2560	0.529499	0.805082	2.49041	2.23368	0.569519
hypothetical protein, conserved	Tb11.02.0710	0.529499	0.483049	2.49041	2.23368	0.569519
hypothetical protein, conserved	Tb11.02.5230	1.412	5.0519	6.60049	2.22483	1
cytidine deaminase, putative (3C4.295)	Tb09.160.1680	10.5258	39.8785	49.1813	2.22418	0.476957
hypothetical protein, unlikely	Tb927.10.2740	6.75518	12.4725	31.5395	2.22309	0.505731
queuine tRNA-ribosyltransferase, putative	Tb927.6.3130	36.8166	154.939	170.934	2.21501	0.622101
hypothetical protein, conserved	Tb927.5.3650	2.15217	10.4304	9.97775	2.21292	0.445778
hypothetical protein	Tb09.244.2340	0.882499	2.73728	4.07522	2.20721	0.541695
hypothetical protein, conserved	Tb927.8.2670	4.48369	13.7385	20.7008	2.20693	0.478902
60S ribosomal protein L22	Tb927.10.9800	33.0481	68.6204	151.593	2.19757	0.221979
variant surface glycoprotein (VSG, atypical), putative	Tb09.142.0100	1.29167	0	5.92129	2.19667	0.697841
hypothetical protein, conserved	Tb927.10.11350	2.15217	5.33281	9.77896	2.18389	0.629681
hypothetical protein, conserved	Tb927.10.11420	1.07608	6.27871	4.88948	2.18389	0.735289
hypothetical protein, conserved	Tb927.10.2500	0.71739	1.56968	3.25965	2.18389	0.808948
protein kinase, putative	Tb927.6.2980	7.41012	16.4732	33.5309	2.17792	0.0395829
protein-L-isoaspartate, putative	Tb927.10.7850	4.13921	7.37571	18.6436	2.17125	0.435389
hypothetical protein, unlikely	Tb927.1.3090	6.49916	21.8655	29.1977	2.16753	0.324364
variant surface glycoprotein (VSG), putative	Tb09.v4.0001	0.353	0.161016	1.58481	2.16657	0.671507
hypothetical protein, conserved	Tb927.10.9200	13.2135	36.1934	59.2825	2.16559	0.591349
hypothetical protein, conserved	Tb09.142.0420	76.3443	121.075	341.936	2.16313	0.454548
hypothetical protein, conserved	Tb11.02.2920	2.70443	5.63425	12.0945	2.16096	0.301068
translation initiation factor IF-2, putative	Tb927.7.3280	53.8382	213.576	239.727	2.15469	0.0269975
Dipeptidyl-peptidase 8-like, putative	Tb927.10.6940	8.30685	28.8542	36.8301	2.14851	0.198492
peptide methionine sulfoxide reductase, putative,peptide Met(O) reductase, putative,methionine-S-sulfoxide reductase, putative	Tb927.8.550	5.76755	29.845	25.3021	2.13323	0.187532
hypothetical protein, conserved	Tb11.02.0570	95.3068	408.954	417.951	2.13268	0.138064
hypothetical protein	Tb11.v4.0001	12.0984	52.11	53.0129	2.13153	0.715903
hypothetical protein, conserved	Tb927.6.4270	24.8353	70.7295	108.741	2.13044	0.312431
hypothetical protein, conserved	Tb927.3.940	54.3193	271.221	237.024	2.1255	0.0305791
hypothetical protein, conserved	Tb11.01.6280	37.2671	168.895	161.523	2.11577	0.0708249
hypothetical protein, conserved	Tb927.10.3180	0.705999	0.483049	3.04772	2.10999	0.962106
expression site-associated gene (ESAG, pseudogene), putative,expression site-associated gene 3 (ESAG3), frameshifted and degenerate	Tb11.57.0050	0.538042	1.73329	2.31556	2.10557	0.694228
hypothetical protein, unlikely	Tb927.10.11490	0.538042	0.818071	2.31556	2.10557	0.694228
hypothetical protein, conserved,predicted WD40 repeat protein	Tb927.10.2700	4.33277	16.5683	18.6436	2.10532	0.27026
hypothetical protein, conserved	Tb927.10.4080	1.5885	2.25423	6.82689	2.10357	1
procyclin-associated gene 5 (PAG5) protein (PAG5)	Tb927.10.10230	5.11849	7.40676	21.8913	2.09656	0.417015
glutamine synthetase, putative	Tb927.7.4970	29.3047	158.377	125.249	2.0956	0.0984733
hypothetical protein, conserved	Tb927.7.1150	6.00099	18.1596	25.4441	2.08406	0.465554
hypothetical protein, unlikely	Tb927.1.590	0.71739	6.05373	3.00129	2.06475	0.555797
hypothetical protein, conserved	Tb927.3.4440	3.7663	16.3512	15.7518	2.06429	0.374927
hypothetical protein, conserved	Tb11.01.2830	48.6229	118.666	202.847	2.06069	0.0244486
rRNA biogenesis protein, putative	Tb927.1.1370	2.52508	10.0617	10.5243	2.05932	0.653799
hypothetical protein, conserved	Tb09.211.1540	32.9912	92.5827	137.273	2.05689	0.518285
hypothetical protein, conserved	Tb927.4.2330	108.032	307.246	449.354	2.0564	0.176866
variant surface glycoprotein (VSG, pseudogene), putative,variant surface glycoprotein (VSG), degenerate and frameshifted	Tb09.244.1140	5.16669	7.52223	21.3166	2.04467	0.626454
hypothetical protein, conserved	Tb927.10.12160	10.6384	27.9438	43.598	2.03499	0.142219
hypothetical protein, conserved	Tb927.10.5500	5.06438	9.43026	20.7008	2.03123	0.119996
hypothetical protein, conserved	Tb927.10.250	8.27953	10.4782	33.8384	2.03104	0.64959
hypothetical protein, conserved	Tb11.01.1090	36.9446	154.762	150.539	2.02671	0.54624
AAA ATPase, putative	Tb11.02.2550	4.51212	10.1146	18.3755	2.02591	0.0502051
sterol 24-c-methyltransferase, putative	Tb927.10.6950	12.2809	42.0898	49.9878	2.02516	0.311829
galactokinase, pseudogene, putative,galactokinase, degenerate,galactose kinase, degenerate	Tb927.5.290	2.52508	4.01151	10.2659	2.02346	0.497521
ATP-dependent DEAD/H RNA helicase, putative	Tb927.10.6260	3.97408	22.5473	16.1293	2.02099	0.439115
hypothetical protein, conserved	Tb927.1.1310	11.1195	38.9308	45.0365	2.018	0.486212
ATP-dependent DEAD/H RNA helicase, putative	Tb927.5.1560	26.82	124.294	108.29	2.01351	0.399648
hypothetical protein, conserved	Tb927.7.3770	5.55977	13.1147	22.3306	2.00593	0.570126
nucleolar protein, putative	Tb927.8.3750	228.754	451.168	918.374	2.00529	0.496369
choline dehydrogenase, putative	Tb927.10.470	1.5885	6.08341	6.37409	2.00456	0.982204
hypothetical protein	Tb09.211.2320	2.34573	1.55175	0	#NAME?	0.274775
variant surface glycoprotein (VSG), putative (3H15.120)	Tb09.244.0470	1.80769	1.0629	0	#NAME?	0.459234
hypothetical protein, conserved	Tb11.01.4690	3.43604	1.22315	0	#NAME?	0.211682
variant surface glycoprotein (VSG, pseudogene), putative,variant surface glycoprotein (VSG), frameshifted	Tb11.57.0015	3.43604	0.322146	0	#NAME?	0.211682
hypothetical protein, unlikely	Tb927.1.2480	2.16639	0.323185	0	#NAME?	0.322469
hypothetical protein, unlikely	Tb927.1.2560	2.16639	0.161592	0	#NAME?	0.322469
hypothetical protein, conserved	Tb927.10.2610	3.43604	1.38422	0	#NAME?	0.211682
hypothetical protein, conserved	Tb927.10.6020	1.98704	0	0	#NAME?	0.382193
variant surface glycoprotein (VSG, pseudogene), putative,variant surface glycoprotein, degenerate	Tb927.6.5230	1.80769	0	0	#NAME?	0.459234
variant surface glycoprotein (VSG, pseudogene), putative,variant surface glycoprotein, degenerate	Tb927.6.5620	2.16639	0.807962	0	#NAME?	0.322469
variant surface glycoprotein (VSG, pseudogene), putative,variant surface glycoprotein, degenerate,BAC from homologous region on chr8	Tb08.27P2.120	0	0	0	NA	NA
variant surface glycoprotein (VSG, pseudogene), putative,BAC from homologous region on chr8	Tb08.27P2.165	0	0	0	NA	NA
variant surface glycoprotein (VSG, atypical), putative,BAC from homologous region on chr8	Tb08.27P2.220	0	0	0	NA	NA
variant surface glycoprotein (VSG, pseudogene), putative,variant surface glycoprotein, frameshift,BAC from homologous region on chr8	Tb08.27P2.270	0	0	0	NA	NA
variant surface glycoprotein (VSG, atypical), putative,BAC from homologous region on chr8	Tb08.27P2.290	0	0	0	NA	NA
variant surface glycoprotein (VSG, pseudogene), putative,variant surface glycoprotein, degenerate,BAC from homologous region on chr8	Tb08.27P2.340	0	0	0	NA	NA
variant surface glycoprotein (VSG, pseudogene), putative,variant surface glycoprotein, frameshift,BAC from homologous region on chr8	Tb08.27P2.390	0	0	0	NA	NA
variant surface glycoprotein (VSG, pseudogene), putative,variant surface glycoprotein, fragment,BAC from homologous region on chr8	Tb08.27P2.435	0	0	0	NA	NA
variant surface glycoprotein (VSG), putative,BAC from homologous region on chr8	Tb08.27P2.460	0	0	0	NA	NA
variant surface glycoprotein (VSG, pseudogene), putative,variant surface glycoprotein, degenerate,BAC from homologous region on chr8	Tb08.27P2.480	0	0	0	NA	NA
variant surface glycoprotein (VSG, pseudogene), putative,variant surface glycoprotein, degenerate,BAC from homologous region on chr8	Tb08.27P2.490	0	0	0	NA	NA
variant surface glycoprotein (VSG, pseudogene), putative,variant surface glycoprotein, degenerate,BAC from homologous region on chr8	Tb08.27P2.510	0	0	0	NA	NA
variant surface glycoprotein (VSG, pseudogene), putative,variant surface glycoprotein, point mutation,BAC from homologous region on chr8	Tb08.27P2.530	0	0	0	NA	NA
variant surface glycoprotein (VSG, pseudogene), putative,variant surface glycoprotein, degenerate,BAC from homologous region on chr8	Tb08.27P2.550	0	0	0	NA	NA
phosphoglycan beta 1,3 galactosyltransferase, degenerate,BAC from homologous region on chr8	Tb08.27P2.555	0	0	0	NA	NA
variant surface glycoprotein (VSG, pseudogene), putative,variant surface glycoprotein, fragment,BAC from homologous region on chr8	Tb08.27P2.565	0	0	0	NA	NA
variant surface glycoprotein (VSG, pseudogene), putative,variant surface glycoprotein, degenerate,BAC from homologous region on chr8	Tb08.27P2.610	0	0	0	NA	NA
variant surface glycoprotein (VSG, pseudogene), putative,variant surface glycoprotein, degenerate,BAC from homologous region on chr8	Tb08.27P2.620	0	0	0	NA	NA
variant surface glycoprotein (VSG, pseudogene), putative,variant surface glycoprotein, degenerate,BAC from homologous region on chr8	Tb08.27P2.630	0	0	0	NA	NA
variant surface glycoprotein (VSG, pseudogene), putative,BAC from homologous region on chr8	Tb08.27P2.650	0	0	0	NA	NA
variant surface glycoprotein (VSG, pseudogene), putative,variant surface glycoprotein, degenerate,BAC from homologous region on chr8	Tb08.27P2.660	0	0	0	NA	NA
variant surface glycoprotein (VSG, atypical), putative,BAC from homologous region on chr8	Tb08.27P2.670	0	0	0	NA	NA
variant surface glycoprotein (VSG, pseudogene), putative,variant surface glycoprotein, degenerate,BAC from homologous region on chr8	Tb08.27P2.690	0	0	0	NA	NA
variant surface glycoprotein (VSG, pseudogene), putative,variant surface glycoprotein, degenerate,BAC from homologous region on chr8	Tb08.27P2.710	0	0	0	NA	NA
variant surface glycoprotein (VSG, pseudogene), putative,BAC from homologous region on chr8	Tb08.27P2.720	0	0	0	NA	NA
variant surface glycoprotein (VSG, pseudogene), putative	Tb09.142.0020	0	0	0	NA	NA
variant surface glycoprotein (VSG, pseudogene), putative	Tb09.142.0040	0	0	0	NA	NA
variant surface glycoprotein (VSG, pseudogene), putative	Tb09.142.0060	0	0	0	NA	NA
variant surface glycoprotein (VSG, pseudogene), putative	Tb09.142.0070	0	0	0	NA	NA
variant surface glycoprotein (VSG, pseudogene), putative,variant surface glycoprotein, fragment	Tb09.142.0090	0	0	0	NA	NA
variant surface glycoprotein (VSG, pseudogene), putative	Tb09.142.0120	0	0	0	NA	NA
expression site-associated gene (ESAG, pseudogene), putative,expression site-associated gene 3 (ESAG3), fragment	Tb09.142.0135	0	0	0	NA	NA
variant surface glycoprotein (VSG, pseudogene), putative	Tb09.142.0140	0	0	0	NA	NA
variant surface glycoprotein (VSG, pseudogene), putative,variant surface glycoprotein, fragment	Tb09.142.0160	0	0	0	NA	NA
variant surface glycoprotein (VSG, pseudogene), putative	Tb09.142.0170	0	0	0	NA	NA
variant surface glycoprotein (VSG, pseudogene), putative,variant surface glycoprotein, fragment	Tb09.142.0180	0	0	0	NA	NA
variant surface glycoprotein (VSG, pseudogene), putative	Tb09.142.0200	0	0	0	NA	NA
variant surface glycoprotein (VSG, pseudogene), putative	Tb09.142.0210	0	0	0	NA	NA
expression site-associated gene (ESAG, pseudogene), putative,expression site-associated gene 3 (ESAG3), pseudogene	Tb09.142.0220	0	0	0	NA	NA
variant surface glycoprotein (VSG, atypical), putative	Tb09.142.0230	0	0	0	NA	NA
variant surface glycoprotein (VSG, pseudogene), putative,variant surface glycoprotein, fragment	Tb09.142.0245	0	0	0	NA	NA
expression site-associated gene (ESAG, pseudogene), putative,expression site-associated gene 9 (ESAG9), pseudogene	Tb09.142.0330	0	0	0	NA	NA
hypothetical protein, conserved	Tb09.142.0360	0	0	0	NA	NA
UDP-Gal or UDP-GlcNAc-dependent glycosyltransferase, putative	Tb09.142.0450	0	0	0	NA	NA
variant surface glycoprotein (VSG, pseudogene), putative	Tb09.142.0460	0	0	0	NA	NA
variant surface glycoprotein (VSG, pseudogene), putative	Tb09.142.0490	0	0	0	NA	NA
variant surface glycoprotein (VSG, pseudogene), putative	Tb09.142.0500	0	0	0	NA	NA
variant surface glycoprotein (VSG, pseudogene), putative,variant surface glycoprotein (VSG), interrupted	Tb09.160.0040	0	0	0	NA	NA
variant surface glycoprotein (VSG, pseudogene), putative	Tb09.160.0045	0	0	0	NA	NA
hypothetical protein, unlikely	Tb09.160.0050	0	0	0	NA	NA
variant surface glycoprotein (VSG, pseudogene), putative,variant surface glycoprotein (VSG), frameshifted fragment	Tb09.160.0060	0	0	0	NA	NA
variant surface glycoprotein (VSG, pseudogene), putative,variant surface glycoprotein (VSG), degenerate	Tb09.160.0070	0	0	0	NA	NA
variant surface glycoprotein (VSG, pseudogene), putative,variant surface glycoprotein (VSG), frameshifted and point mutation	Tb09.160.0080	0	0	0	NA	NA
hypothetical protein, unlikely	Tb09.160.0090	0	0	0	NA	NA
variant surface glycoprotein (VSG, pseudogene), putative,variant surface glycoprotein (VSG), frameshifted and degenerate	Tb09.160.0100	0	0	0	NA	NA
variant surface glycoprotein (VSG), putative	Tb09.160.0110	0	0	0	NA	NA
variant surface glycoprotein (VSG, pseudogene), putative,variant surface glycoprotein (VSG), point mutation	Tb09.160.0120	0	0	0	NA	NA
expression site-associated gene 3 (ESAG3, pseudogene), putative,expression site-associated gene 3 (ESAG3), degenerate and frameshifted	Tb09.160.0130	0	0	0	NA	NA
variant surface glycoprotein (VSG, pseudogene), putative,ariant surface glycoprotein (VSG), point mutation	Tb09.160.0150	0	0	0	NA	NA
variant surface glycoprotein (VSG, atypical), putative	Tb09.160.0160	0	0	0	NA	NA
variant surface glycoprotein (VSG), pseudogene	Tb09.160.0185	0	0	0	NA	NA
variant surface glycoprotein (VSG, pseudogene), putative,variant surface glycoprotein (VSG), frameshifted degenerate and interrupted	Tb09.160.0220	0	0	0	NA	NA
variant surface glycoprotein (VSG), putative	Tb09.160.0260	0	0	0	NA	NA
hypothetical protein, unlikely	Tb09.160.0270	0	0	0	NA	NA
hypothetical protein, unlikely	Tb09.160.0290	0	0	0	NA	NA
hypothetical protein, unlikely	Tb09.160.0880	0	0	0	NA	NA
hypothetical protein, unlikely	Tb09.160.0960	0	0	0	NA	NA
hypothetical protein, unlikely	Tb09.160.1230	0	0	0	NA	NA
hypothetical protein, unlikely (3C4.425)	Tb09.160.1340	0	0	0	NA	NA
hypothetical protein, unlikely	Tb09.160.1480	0	0	0	NA	NA
hypothetical protein, unlikely	Tb09.160.1530	0	0	0	NA	NA
hypothetical protein	Tb09.160.1550	0	0	0	NA	NA
hypothetical protein, conserved (3C4.290)	Tb09.160.1690	0	0	0	NA	NA
hypothetical protein, unlikely (3C4.275)	Tb09.160.1720	0	0	0	NA	NA
hypothetical protein, unlikely (3C4.230)	Tb09.160.1810	0	0	0	NA	NA
hypothetical protein, unlikely	Tb09.160.1850	0	0	0	NA	NA
hypothetical protein, unlikely (3C4.210)	Tb09.160.1870	0	0	0	NA	NA
hypothetical protein, unlikely	Tb09.160.1880	0	0	0	NA	NA
hypothetical protein, unlikely (3C4.205)	Tb09.160.1890	0	0	0	NA	NA
hypothetical protein, unlikely (3C4.185)	Tb09.160.1920	0	0	0	NA	NA
hypothetical protein, unlikely (3C4.165)	Tb09.160.1970	0	0	0	NA	NA
hypothetical protein, unlikely (3C4.50)	Tb09.160.2190	0	0	0	NA	NA
hypothetical protein, unlikely (3C4.10)	Tb09.160.2270	0	0	0	NA	NA
hypothetical protein, unlikely (1L12.25)	Tb09.160.2300	0	0	0	NA	NA
hypothetical protein, unlikely (1L12.30)	Tb09.160.2310	0	0	0	NA	NA
hypothetical protein, unlikely (1L12.40)	Tb09.160.2330	0	0	0	NA	NA
hypothetical protein, unlikely (1L12.205)	Tb09.160.2640	0	0	0	NA	NA
hypothetical protein, unlikely (1L12.215)	Tb09.160.2660	0	0	0	NA	NA
hypothetical protein, unlikely (1L12.255)	Tb09.160.2740	0	0	0	NA	NA
hypothetical protein, unlikely (1L12.365)	Tb09.160.2950	0	0	0	NA	NA
hypothetical protein, unlikely (1L12.400)	Tb09.160.3000	0	0	0	NA	NA
hypothetical protein, unlikely (1L12.460)	Tb09.160.3130	0	0	0	NA	NA
hypothetical protein, unlikely (1L12.485)	Tb09.160.3180	0	0	0	NA	NA
hypothetical protein, unlikely (1L12.495)	Tb09.160.3200	0	0	0	NA	NA
hypothetical protein, unlikely (1L12.540)	Tb09.160.3300	0	0	0	NA	NA
hypothetical protein, unlikely (28G16.30)	Tb09.160.3420	0	0	0	NA	NA
hypothetical protein, unlikely (28G16.40)	Tb09.160.3450	0	0	0	NA	NA
hypothetical protein, unlikely	Tb09.160.3610	0	0	0	NA	NA
hypothetical protein, unlikely (28G16.135)	Tb09.160.3650	0	0	0	NA	NA
hypothetical protein, unlikely (28G16.140)	Tb09.160.3660	0	0	0	NA	NA
hypothetical protein, unlikely (28G16.185)	Tb09.160.3750	0	0	0	NA	NA
hypothetical protein, unlikely (28G16.205)	Tb09.160.3790	0	0	0	NA	NA
hypothetical protein, unlikely (28G16.230)	Tb09.160.3840	0	0	0	NA	NA
hypothetical protein, unlikely (28G16.240)	Tb09.160.3870	0	0	0	NA	NA
hypothetical protein, unlikely (28G16.270)	Tb09.160.3940	0	0	0	NA	NA
hypothetical protein, unlikely (28G16.285)	Tb09.160.3970	0	0	0	NA	NA
hypothetical protein, unlikely (28G16.320)	Tb09.160.4040	0	0	0	NA	NA
hypothetical protein, unlikely (28G16.365)	Tb09.160.4140	0	0	0	NA	NA
hypothetical protein, unlikely	Tb09.160.4170	0	0	0	NA	NA
hypothetical protein, unlikely (28G16.405)	Tb09.160.4230	0	0	0	NA	NA
hypothetical protein, unlikely (28G16.455)	Tb09.160.4330	0	0	0	NA	NA
hypothetical protein, unlikely (28G16.505)	Tb09.160.4420	0	0	0	NA	NA
hypothetical protein, unlikely	Tb09.160.4650	0	0	0	NA	NA
hypothetical protein, unlikely	Tb09.160.4810	0	0	0	NA	NA
hypothetical protein, unlikely	Tb09.160.4900	0	0	0	NA	NA
hypothetical protein, unlikely	Tb09.160.4960	0	0	0	NA	NA
hypothetical protein, unlikely	Tb09.160.4980	0	0	0	NA	NA
hypothetical protein, unlikely	Tb09.160.5210	0	0	0	NA	NA
hypothetical protein, unlikely	Tb09.160.5340	0	0	0	NA	NA
hypothetical protein, unlikely	Tb09.160.5360	0	0	0	NA	NA
variant surface glycoprotein (VSG, pseudogene)-related, putative,variant surface glycoprotein (VSG), degenerate fragment	Tb09.160.5370	0	0	0	NA	NA
expression site-associated gene 9 (ESAG9) protein, putative	Tb09.160.5400	0	0	0	NA	NA
hypothetical protein, unlikely	Tb09.160.5420	0	0	0	NA	NA
hypothetical protein, unlikely	Tb09.211.0660	0	0	0	NA	NA
hypothetical protein, unlikely	Tb09.211.0670	0	0	0	NA	NA
hypothetical protein, unlikely	Tb09.211.0980	0	0	0	NA	NA
hypothetical protein, unlikely	Tb09.211.1340	0	0	0	NA	NA
hypothetical protein, unlikely	Tb09.211.1420	0	0	0	NA	NA
hypothetical protein, unlikely	Tb09.211.1460	0	0	0	NA	NA
hypothetical protein, unlikely	Tb09.211.2170	0	0	0	NA	NA
hypothetical protein, unlikely	Tb09.211.2480	0	0	0	NA	NA
hypothetical protein, unlikely	Tb09.211.2490	0	0	0	NA	NA
hypothetical protein, unlikely	Tb09.211.2510	0	0	0	NA	NA
hypothetical protein, unlikely	Tb09.211.2520	0	0	0	NA	NA
hypothetical protein, unlikely	Tb09.211.2770	0	0	0	NA	NA
hypothetical protein, unlikely	Tb09.211.3090	0	0	0	NA	NA
hypothetical protein, unlikely	Tb09.211.3190	0	0	0	NA	NA
hypothetical protein, unlikely	Tb09.211.3520	0	0	0	NA	NA
hypothetical protein, unlikely	Tb09.211.3710	0	0	0	NA	NA
hypothetical protein, conserved	Tb09.211.3810	0	0	0	NA	NA
hypothetical protein, unlikely	Tb09.211.4050	0	0	0	NA	NA
hypothetical protein, conserved	Tb09.211.4320	0	0	0	NA	NA
variant surface glycoprotein (VSG, pseudogene), putative	Tb09.244.0005	0	0	0	NA	NA
variant surface glycoprotein (VSG, pseudogene), putative,variant surface glycoprotein (VSG), degenerate and frameshifted	Tb09.244.0020	0	0	0	NA	NA
variant surface glycoprotein (VSG, pseudogene), putative,variant surface glycoprotein (VSG), degenerate and frameshifted	Tb09.244.0030	0	0	0	NA	NA
hypothetical protein, unlikely	Tb09.244.0040	0	0	0	NA	NA
variant surface glycoprotein (VSG, atypical), putative	Tb09.244.0050	0	0	0	NA	NA
variant surface glycoprotein (VSG, pseudogene), putative,variant surface glycoprotein (VSG), degenerate and frameshifted	Tb09.244.0060	0	0	0	NA	NA
variant surface glycoprotein (VSG, pseudogene), putative,variant surface glycoprotein (VSG), degenerate and frameshifted	Tb09.244.0080	0	0	0	NA	NA
variant surface glycoprotein (VSG, pseudogene), putative	Tb09.244.0090	0	0	0	NA	NA
variant surface glycoprotein (VSG, pseudogene), putative,variant surface glycoprotein (VSG), degenerate	Tb09.244.0120	0	0	0	NA	NA
variant surface glycoprotein (VSG, pseudogene), putative,variant surface glycoprotein (VSG), frameshifted and point mutation	Tb09.244.0130	0	0	0	NA	NA
variant surface glycoprotein (VSG, pseudogene), putative,variant surface glycoprotein (VSG), degenerate	Tb09.244.0140	0	0	0	NA	NA
variant surface glycoprotein (VSG, pseudogene), putative	Tb09.244.0150	0	0	0	NA	NA
variant surface glycoprotein (VSG, pseudogene), putative,variant surface glycoprotein (VSG), frameshifted	Tb09.244.0170	0	0	0	NA	NA
hypothetical protein, unlikely (3H15.270)	Tb09.244.0190	0	0	0	NA	NA
variant surface glycoprotein (VSG, atypical), putative (3H15.265)	Tb09.244.0200	0	0	0	NA	NA
variant surface glycoprotein (VSG, pseudogene), putative,variant surface glycoprotein (VSG), degenerate and frameshifted	Tb09.244.0220	0	0	0	NA	NA
variant surface glycoprotein (VSG, pseudogene), putative,variant surface glycoprotein (VSG), degenerate and frameshifted	Tb09.244.0230	0	0	0	NA	NA
variant surface glycoprotein (VSG, pseudogene), putative,variant surface glycoprotein (VSG), fragment	Tb09.244.0240	0	0	0	NA	NA
hypothetical protein, unlikely (3H15.225)	Tb09.244.0260	0	0	0	NA	NA
variant surface glycoprotein (VSG, pseudogene), putative,variant surface glycoprotein (VSG), frameshifted	Tb09.244.0270	0	0	0	NA	NA
hypothetical protein, unlikely (3H15.205)	Tb09.244.0300	0	0	0	NA	NA
variant surface glycoprotein (VSG, pseudogene), putative,variant surface glycoprotein (VSG), frameshifted and point mutation	Tb09.244.0330	0	0	0	NA	NA
hypothetical protein (3H15.185)	Tb09.244.0340	0	0	0	NA	NA
variant surface glycoprotein (VSG, pseudogene), putative,variant surface glycoprotein (VSG), frameshifted and point mutation	Tb09.244.0350	0	0	0	NA	NA
hypothetical protein	Tb09.244.0370	0	0	0	NA	NA
hypothetical protein, conserved (3H15.145)	Tb09.244.0410	0	0	0	NA	NA
variant surface glycoprotein (VSG, pseudogene), putative	Tb09.244.0420	0	0	0	NA	NA
variant surface glycoprotein (VSG, pseudogene), putative	Tb09.244.0475	0	0	0	NA	NA
variant surface glycoprotein (VSG, pseudogene), putative,variant surface glycoprotein (VSG), degenerate fragment	Tb09.244.0490	0	0	0	NA	NA
hypothetical protein, unlikely	Tb09.244.0510	0	0	0	NA	NA
variant surface glycoprotein (VSG, pseudogene), putative,variant surface glycoprotein (VSG), degenerate	Tb09.244.0530	0	0	0	NA	NA
expression site-associated gene 3 (ESAG3, pseudogene), putative,expression site-associated gene 3 (ESAG3), degenerate	Tb09.244.0540	0	0	0	NA	NA
variant surface glycoprotein (VSG, pseudogene), putative,variant surface glycoprotein (VSG), frameshifted and point mutation	Tb09.244.0550	0	0	0	NA	NA
variant surface glycoprotein (VSG, pseudogene), putative,variant surface glycoprotein (VSG), degenerate	Tb09.244.0560	0	0	0	NA	NA
variant surface glycoprotein (VSG, pseudogene), putative,variant surface glycoprotein (VSG), frameshifted and degenerate	Tb09.244.0610	0	0	0	NA	NA
variant surface glycoprotein (VSG, pseudogene), putative,variant surface glycoprotein (VSG), frameshifted and degenerate	Tb09.244.0630	0	0	0	NA	NA
variant surface glycoprotein (VSG, atypical), putative (3H15.30)	Tb09.244.0640	0	0	0	NA	NA
variant surface glycoprotein (VSG, pseudogene), putative,variant surface glycoprotein (VSG), degenerate and frameshifted fragment	Tb09.244.0650	0	0	0	NA	NA
lytic factor resistance-like protein (VSRA, pseudogene), putative,lytic factor resistance-like protein (VSRA), frameshifted and point mutation	Tb09.244.0660	0	0	0	NA	NA
variant surface glycoprotein (VSG, pseudogene), putative,variant surface glycoprotein (VSG), frameshifted and degenerate	Tb09.244.0670	0	0	0	NA	NA
variant surface glycoprotein (VSG, pseudogene), putative,variant surface glycoprotein (VSG), frameshifted fragment	Tb09.244.0680	0	0	0	NA	NA
variant surface glycoprotein (VSG, pseudogene), putative	Tb09.244.0750	0	0	0	NA	NA
variant surface glycoprotein (VSG, pseudogene), putative,variant surface glycoprotein (VSG), degenerate and frameshifted fragment	Tb09.244.0770	0	0	0	NA	NA
variant surface glycoprotein (VSG, pseudogene), putative,variant surface glycoprotein (VSG), frameshifted	Tb09.244.0780	0	0	0	NA	NA
variant surface glycoprotein (VSG, pseudogene), putative,variant surface glycoprotein (VSG), point mutation	Tb09.244.0800	0	0	0	NA	NA
variant surface glycoprotein (VSG, pseudogene), putative	Tb09.244.0815	0	0	0	NA	NA
variant surface glycoprotein (VSG, pseudogene), putative,variant surface glycoprotein (VSG), degenerate and frameshifted	Tb09.244.0860	0	0	0	NA	NA
variant surface glycoprotein (VSG, pseudogene), putative,variant surface glycoprotein (VSG), degenerate and frameshifted	Tb09.244.0880	0	0	0	NA	NA
variant surface glycoprotein (VSG, pseudogene), putative,variant surface glycoprotein (VSG), degenerate and frameshifted	Tb09.244.0900	0	0	0	NA	NA
variant surface glycoprotein (VSG, pseudogene), putative,variant surface glycoprotein (VSG), frameshifted	Tb09.244.0920	0	0	0	NA	NA
variant surface glycoprotein (VSG, pseudogene), putative,variant surface glycoprotein (VSG), degenerate and frameshifted	Tb09.244.0960	0	0	0	NA	NA
variant surface glycoprotein (VSG, atypical), putative	Tb09.244.1000	0	0	0	NA	NA
variant surface glycoprotein (VSG, pseudogene), putative,variant surface glycoprotein (VSG), fragment	Tb09.244.1050	0	0	0	NA	NA
variant surface glycoprotein (VSG, pseudogene), putative,variant surface glycoprotein (VSG), degenerate and frameshifted	Tb09.244.1110	0	0	0	NA	NA
hypothetical protein, unlikely	Tb09.244.1120	0	0	0	NA	NA
variant surface glycoprotein (VSG, pseudogene), putative,variant surface glycoprotein (VSG), point mutation	Tb09.244.1130	0	0	0	NA	NA
variant surface glycoprotein (VSG, pseudogene), putative,variant surface glycoprotein (VSG), frameshifted and point mutation	Tb09.244.1180	0	0	0	NA	NA
variant surface glycoprotein (VSG, pseudogene), putative,variant surface glycoprotein (VSG), frameshifted and point mutation	Tb09.244.1190	0	0	0	NA	NA
variant surface glycoprotein (VSG, pseudogene), putative,variant surface glycoprotein, truncated,variant surface glycoprotein (VSG), frameshifted and point-mutated fragment	Tb09.244.1200	0	0	0	NA	NA
variant surface glycoprotein (VSG, pseudogene), putative,variant surface glycoprotein (VSG), degenerate and frameshifted	Tb09.244.1220	0	0	0	NA	NA
variant surface glycoprotein (VSG, pseudogene), putative	Tb09.244.1230	0	0	0	NA	NA
hypothetical protein, conserved (pseudogene),hypothetical protein, conserved, degenerate	Tb09.244.1240	0	0	0	NA	NA
variant surface glycoprotein (VSG, pseudogene), putative,variant surface glycoprotein (VSG), frameshifted and point mutation	Tb09.244.1250	0	0	0	NA	NA
variant surface glycoprotein (VSG, pseudogene), putative,variant surface glycoprotein (VSG), frameshifted and degenerate	Tb09.244.1260	0	0	0	NA	NA
hypothetical protein, unlikely	Tb09.244.1270	0	0	0	NA	NA
variant surface glycoprotein (VSG, pseudogene), putative,variant surface glycoprotein (VSG), frameshifted and degenerate	Tb09.244.1280	0	0	0	NA	NA
variant surface glycoprotein (VSG, pseudogene), putative,variant surface glycoprotein (VSG), frameshifted and degenerate	Tb09.244.1310	0	0	0	NA	NA
variant surface glycoprotein (VSG, pseudogene), putative,variant surface glycoprotein (VSG), degenerate and frameshifted fragment	Tb09.244.1330	0	0	0	NA	NA
variant surface glycoprotein (VSG, pseudogene), putative,variant surface glycoprotein (VSG), point mutation	Tb09.244.1350	0	0	0	NA	NA
variant surface glycoprotein (VSG, pseudogene), putative,variant surface glycoprotein (VSG), degenerate and frameshifted fragment	Tb09.244.1360	0	0	0	NA	NA
variant surface glycoprotein (VSG, pseudogene), putative,variant surface glycoprotein (VSG), degenerate and frameshifted	Tb09.244.1380	0	0	0	NA	NA
variant surface glycoprotein (VSG, pseudogene), putative,variant surface glycoprotein (VSG), frameshifted	Tb09.244.1390	0	0	0	NA	NA
variant surface glycoprotein (VSG, pseudogene), putative	Tb09.244.1440	0	0	0	NA	NA
variant surface glycoprotein (VSG, pseudogene), putative,variant surface glycoprotein (VSG), point mutation	Tb09.244.1450	0	0	0	NA	NA
variant surface glycoprotein (VSG, pseudogene), putative,variant surface glycoprotein (VSG), frameshifted and degenerate	Tb09.244.1510	0	0	0	NA	NA
variant surface glycoprotein (VSG, pseudogene), putative,variant surface glycoprotein (VSG), frameshifted and degenerate	Tb09.244.1530	0	0	0	NA	NA
variant surface glycoprotein (VSG, pseudogene), putative,variant surface glycoprotein (VSG), frameshifted and point mutation	Tb09.244.1540	0	0	0	NA	NA
variant surface glycoprotein (VSG, pseudogene), putative,variant surface glycoprotein (VSG), degenerate	Tb09.244.1550	0	0	0	NA	NA
variant surface glycoprotein (VSG, pseudogene), putative,variant surface glycoprotein (VSG), frameshifted and point mutation	Tb09.244.1560	0	0	0	NA	NA
variant surface glycoprotein (VSG, atypical), putative	Tb09.244.1570	0	0	0	NA	NA
variant surface glycoprotein (VSG, atypical), putative	Tb09.244.1600	0	0	0	NA	NA
variant surface glycoprotein (VSG, pseudogene), putative,variant surface glycoprotein (VSG), frameshifted and point mutation	Tb09.244.1620	0	0	0	NA	NA
hypothetical protein, unlikely	Tb09.244.1630	0	0	0	NA	NA
variant surface glycoprotein (VSG, pseudogene), putative,variant surface glycoprotein (VSG), degenerate and frameshifted	Tb09.244.1700	0	0	0	NA	NA
variant surface glycoprotein (VSG, pseudogene), putative,variant surface glycoprotein (VSG), degenerate and frameshifted	Tb09.244.1710	0	0	0	NA	NA
variant surface glycoprotein (VSG, pseudogene), putative,variant surface glycoprotein (VSG), degenerate and frameshifted	Tb09.244.1720	0	0	0	NA	NA
variant surface glycoprotein (VSG, pseudogene), putative,variant surface glycoprotein (VSG), frameshifted	Tb09.244.1750	0	0	0	NA	NA
variant surface glycoprotein (VSG, pseudogene), putative,variant surface glycoprotein (VSG), degenerate	Tb09.244.1780	0	0	0	NA	NA
variant surface glycoprotein (VSG, atypical), putative	Tb09.244.1790	0	0	0	NA	NA
variant surface glycoprotein (VSG, pseudogene), putative,variant surface glycoprotein (VSG), interrupted degenerate and frameshifted fragment	Tb09.244.1800	0	0	0	NA	NA
variant surface glycoprotein (VSG, atypical), putative	Tb09.244.1830	0	0	0	NA	NA
UDP-Gal or UDP-GlcNAc-dependent glycosyltransferase, putative	Tb09.244.1840	0	0	0	NA	NA
variant surface glycoprotein (VSG, pseudogene), putative,variant surface glycoprotein (VSG), degenerate	Tb09.244.1850	0	0	0	NA	NA
variant surface glycoprotein (VSG, pseudogene), putative,variant surface glycoprotein (VSG), degenerate	Tb09.244.1870	0	0	0	NA	NA
variant surface glycoprotein (VSG, pseudogene), putative,variant surface glycoprotein (VSG), degenerate and frameshifted	Tb09.244.1880	0	0	0	NA	NA
variant surface glycoprotein (VSG, pseudogene), putative,variant surface glycoprotein (VSG), frameshifted and point-mutated fragment	Tb09.244.1890	0	0	0	NA	NA
hypothetical protein, unlikely	Tb09.244.1910	0	0	0	NA	NA
variant surface glycoprotein (VSG, pseudogene), putative,variant surface glycoprotein (VSG), point mutation and frameshifted	Tb09.244.1920	0	0	0	NA	NA
hypothetical protein	Tb09.244.1950	0	0	0	NA	NA
hypothetical protein, conserved	Tb09.244.2290	0	0	0	NA	NA
variant surface glycoprotein (VSG)-related, putative	Tb09.244.2310	0	0	0	NA	NA
hypothetical protein, unlikely	Tb09.244.2610	0	0	0	NA	NA
variant surface glycoprotein (VSG, pseudogene), putative	Tb09.354.0010	0	0	0	NA	NA
hypothetical protein, unlikely	Tb09.354.0020	0	0	0	NA	NA
variant surface glycoprotein (VSG, pseudogene), putative	Tb09.354.0030	0	0	0	NA	NA
variant surface glycoprotein (VSG, pseudogene), putative	Tb09.354.0055	0	0	0	NA	NA
variant surface glycoprotein (VSG, pseudogene), putative,variant surface glycoprotein, fragment	Tb09.354.0070	0	0	0	NA	NA
variant surface glycoprotein (VSG, pseudogene), putative,variant surface glycoprotein, fragment	Tb09.354.0100	0	0	0	NA	NA
variant surface glycoprotein (VSG, pseudogene), putative	Tb09.354.0120	0	0	0	NA	NA
variant surface glycoprotein (VSG, pseudogene), putative	Tb09.354.0140	0	0	0	NA	NA
variant surface glycoprotein (VSG, pseudogene), putative	Tb09.354.0150	0	0	0	NA	NA
variant surface glycoprotein (VSG, pseudogene), putative	Tb09.354.0160	0	0	0	NA	NA
expression site-associated gene (ESAG, pseudogene), putative,expression site-associated gene 3 (ESAG3), fragment	Tb09.354.0170	0	0	0	NA	NA
variant surface glycoprotein (VSG, pseudogene), putative	Tb09.354.0220	0	0	0	NA	NA
variant surface glycoprotein (VSG, pseudogene), putative	Tb09.354.0230	0	0	0	NA	NA
hypothetical protein, unlikely	Tb09.v1.0020	0	0	0	NA	NA
hypothetical protein, conserved	Tb09.v1.0030	0	0	0	NA	NA
hypothetical protein, unlikely	Tb09.v1.0230	0	0	0	NA	NA
hypothetical protein, unlikely	Tb09.v1.0240	0	0	0	NA	NA
variant surface glycoprotein (VSG)-related, putative	Tb09.v1.0300	0	0	0	NA	NA
expression site-associated gene 9 (ESAG9) protein, putative	Tb09.v1.0330	0	0	0	NA	NA
hypothetical protein, unlikely	Tb09.v1.0340	0	0	0	NA	NA
hypothetical protein, unlikely	Tb09.v1.0360	0	0	0	NA	NA
hypothetical protein, conserved	Tb09.v1.0510	0	0	0	NA	NA
hypothetical protein, conserved	Tb09.v1.0540	0	0	0	NA	NA
hypothetical protein, unlikely	Tb09.v1.0550	0	0	0	NA	NA
hypothetical protein, unlikely	Tb09.v1.0570	0	0	0	NA	NA
hypothetical protein, unlikely	Tb09.v1.0600	0	0	0	NA	NA
hypothetical protein, unlikely	Tb09.v1.0630	0	0	0	NA	NA
hypothetical protein, unlikely	Tb09.v1.0670	0	0	0	NA	NA
hypothetical protein, unlikely	Tb09.v1.0690	0	0	0	NA	NA
hypothetical protein, unlikely	Tb09.v1.0720	0	0	0	NA	NA
hypothetical protein, conserved	Tb09.v1.0820	0	0	0	NA	NA
hypothetical protein, conserved	Tb09.v1.0830	0	0	0	NA	NA
hypothetical protein, unlikely	Tb09.v1.0860	0	0	0	NA	NA
variant surface glycoprotein (VSG, pseudogene), putative,variant surface glycoprotein (VSG), fragment with point mutation	Tb09.v1.0950	0	0	0	NA	NA
hypothetical protein	Tb09.v1.0970	0	0	0	NA	NA
hypothetical protein, unlikely	Tb09.v1.0980	0	0	0	NA	NA
invariant surface glycoprotein 100 (pseudogene), putative,invariant surface glycoprotein 100, point mutation	Tb09.v2.0010	0	0	0	NA	NA
hypothetical protein, unlikely	Tb09.v2.0050	0	0	0	NA	NA
variant surface glycoprotein (VSG, pseudogene), putative,variant surface glycoprotein (VSG), fragment	Tb09.v2.0060	0	0	0	NA	NA
variant surface glycoprotein (VSG, pseudogene), putative,variant surface glycoprotein (VSG), frameshifted and point mutation	Tb09.v2.0070	0	0	0	NA	NA
variant surface glycoprotein (VSG, pseudogene), putative,variant surface glycoprotein (VSG),degenerate fragment	Tb09.v2.0080	0	0	0	NA	NA
variant surface glycoprotein (VSG, pseudogene), putative	Tb09.v2.0090	0	0	0	NA	NA
variant surface glycoprotein (VSG, pseudogene), putative,variant surface glycoprotein (VSG), fragment	Tb09.v2.0100	0	0	0	NA	NA
variant surface glycoprotein (VSG, pseudogene), putative,variant surface glycoprotein (VSG), degenerate and frameshifted fragment	Tb09.v2.0110	0	0	0	NA	NA
variant surface glycoprotein (VSG, pseudogene), putative,variant surface glycoprotein (VSG), fragment interrupted	Tb09.v2.0130	0	0	0	NA	NA
variant surface glycoprotein (VSG, pseudogene), putative,variant surface glycoprotein (VSG), degenerate fragment	Tb09.v2.0150	0	0	0	NA	NA
variant surface glycoprotein (VSG, pseudogene), putative,variant surface glycoprotein (VSG), degenerate and frameshifted fragment	Tb09.v2.0160	0	0	0	NA	NA
variant surface glycoprotein (VSG, pseudogene), putative,variant surface glycoprotein (VSG), degenerate and frameshifted	Tb09.v2.0170	0	0	0	NA	NA
expression site-associated gene 3 (ESAG3, pseudogene), putative,expression site-associated gene 3 (ESAG3), frameshifted and point-mutated fragment	Tb09.v2.0190	0	0	0	NA	NA
variant surface glycoprotein (VSG, pseudogene), putative,variant surface glycoprotein (VSG), degenerate and frameshifted fragment	Tb09.v2.0220	0	0	0	NA	NA
variant surface glycoprotein (VSG, pseudogene), putative,variant surface glycoprotein (VSG), fragment interrupted	Tb09.v2.0230	0	0	0	NA	NA
variant surface glycoprotein (VSG, pseudogene), putative,variant surface glycoprotein (VSG), degenerate fragment	Tb09.v2.0250	0	0	0	NA	NA
variant surface glycoprotein (VSG, pseudogene), putative,variant surface glycoprotein (VSG), degenerate fragment	Tb09.v2.0260	0	0	0	NA	NA
variant surface glycoprotein (VSG, pseudogene), putative	Tb09.v2.0270	0	0	0	NA	NA
variant surface glycoprotein (VSG, pseudogene), putative,variant surface glycoprotein (VSG), frameshifted fragment	Tb09.v2.0280	0	0	0	NA	NA
variant surface glycoprotein (VSG, pseudogene), putative,variant surface glycoprotein (VSG), point- mutated fragment	Tb09.v2.0290	0	0	0	NA	NA
variant surface glycoprotein (VSG, pseudogene), putative,variant surface glycoprotein (VSG), frameshifted and point mutation	Tb09.v2.0300	0	0	0	NA	NA
variant surface glycoprotein (VSG, pseudogene), putative,variant surface glycoprotein (VSG), degenerate and frameshifted	Tb09.v2.0310	0	0	0	NA	NA
variant surface glycoprotein (VSG, pseudogene), putative,variant surface glycoprotein (VSG), frameshifted and point-mutated fragment	Tb09.v2.0320	0	0	0	NA	NA
variant surface glycoprotein (VSG, pseudogene), putative,variant surface glycoprotein (VSG), fragment interrupted	Tb09.v2.0330	0	0	0	NA	NA
variant surface glycoprotein (VSG, pseudogene), putative,variant surface glycoprotein (VSG), fragment	Tb09.v2.0340	0	0	0	NA	NA
variant surface glycoprotein (VSG, pseudogene), putative,variant surface glycoprotein (VSG), fragment (VSG56)	Tb09.v2.0350	0	0	0	NA	NA
variant surface glycoprotein (VSG, pseudogene), putative,variant surface glycoprotein (VSG), degenerate and frameshifted fragment (VSG47)	Tb09.v2.0360	0	0	0	NA	NA
variant surface glycoprotein (VSG, pseudogene), putative,variant surface glycoprotein (VSG), degenerate and frameshifted (VSG42)	Tb09.v2.0370	0	0	0	NA	NA
variant surface glycoprotein (VSG, pseudogene), putative,variant surface glycoprotein (VSG), degenerate fragment (VSG34)	Tb09.v2.0390	0	0	0	NA	NA
variant surface glycoprotein (VSG, pseudogene), putative,variant surface glycoprotein (VSG), interrupted fragment	Tb09.v2.0410	0	0	0	NA	NA
variant surface glycoprotein (VSG, pseudogene), putative,variant surface glycoprotein (VSG), interrupted fragment (VSG22)	Tb09.v2.0420	0	0	0	NA	NA
variant surface glycoprotein (VSG, pseudogene), putative,variant surface glycoprotein (VSG), degenerate fragment (VSG17)	Tb09.v2.0430	0	0	0	NA	NA
variant surface glycoprotein (VSG, pseudogene), putative,variant surface glycoprotein (VSG), frameshifted fragment	Tb09.v2.0440	0	0	0	NA	NA
variant surface glycoprotein (VSG, pseudogene), putative	Tb09.v4.0002	0	0	0	NA	NA
variant surface glycoprotein (VSG, pseudogene), putative	Tb09.v4.0003	0	0	0	NA	NA
variant surface glycoprotein (VSG), putative	Tb09.v4.0004	0	0	0	NA	NA
variant surface glycoprotein (VSG), putative	Tb09.v4.0005	0	0	0	NA	NA
hypothetical protein	Tb09.v4.0006	0	0	0	NA	NA
hypothetical protein	Tb09.v4.0007	0	0	0	NA	NA
hypothetical protein, conserved	Tb11.01.0135	0	0	0	NA	NA
hypothetical protein	Tb11.01.0550	0	0	0	NA	NA
hypothetical protein, conserved	Tb11.01.3085	0	0	0	NA	NA
hypothetical protein	Tb11.01.3810	0	0	0	NA	NA
hypothetical protein, conserved	Tb11.01.3820	0	0	0	NA	NA
hypothetical protein, conserved	Tb11.01.5185	0	0	0	NA	NA
hypothetical protein	Tb11.02.0390	0	0	0	NA	NA
hypothetical protein, conserved	Tb11.02.0465	0	0	0	NA	NA
hypothetical protein, unlikely	Tb11.02.1960	0	0	0	NA	NA
hypothetical protein, conserved	Tb11.02.5165	0	0	0	NA	NA
variant surface glycoprotein (VSG, pseudogene), putative	Tb11.05.0001	0	0	0	NA	NA
variant surface glycoprotein (VSG, pseudogene), putative	Tb11.06.0002	0	0	0	NA	NA
variant surface glycoprotein (VSG, pseudogene), putative	Tb11.06.0003	0	0	0	NA	NA
variant surface glycoprotein (VSG, pseudogene), putative	Tb11.09.0001	0	0	0	NA	NA
variant surface glycoprotein (VSG, pseudogene), putative	Tb11.09.0002	0	0	0	NA	NA
variant surface glycoprotein (VSG), putative	Tb11.09.0003	0	0	0	NA	NA
expression site-associated gene (ESAG, pseudogene), putative,expression site-associated gene 3 (ESAG3, pseudogene), putative	Tb11.09.0004	0	0	0	NA	NA
variant surface glycoprotein (VSG, pseudogene), putative	Tb11.09.0006	0	0	0	NA	NA
variant surface glycoprotein (VSG, pseudogene), putative	Tb11.09.0007	0	0	0	NA	NA
variant surface glycoprotein (VSG, pseudogene), putative	Tb11.09.0010	0	0	0	NA	NA
variant surface glycoprotein (VSG, pseudogene), putative	Tb11.09.0011	0	0	0	NA	NA
variant surface glycoprotein (VSG, pseudogene), putative	Tb11.09.0013	0	0	0	NA	NA
variant surface glycoprotein (VSG, pseudogene), putative	Tb11.13.0001	0	0	0	NA	NA
variant surface glycoprotein (VSG, atypical), putative	Tb11.13.0004	0	0	0	NA	NA
variant surface glycoprotein (VSG, pseudogene), putative	Tb11.13.0005	0	0	0	NA	NA
variant surface glycoprotein (VSG, pseudogene), putative	Tb11.13.0008	0	0	0	NA	NA
variant surface glycoprotein (VSG, pseudogene), putative,variant surface glycoprotein (VSG), point mutation	Tb11.14.0002	0	0	0	NA	NA
variant surface glycoprotein (VSG, pseudogene), putative,variant surface glycoprotein (VSG),degenerate and frameshifted	Tb11.14.0006	0	0	0	NA	NA
variant surface glycoprotein (VSG, atypical), putative	Tb11.14.0008	0	0	0	NA	NA
variant surface glycoprotein (VSG, pseudogene), putative,variant surface glycoprotein (VSG), frameshifted	Tb11.14.0009	0	0	0	NA	NA
variant surface glycoprotein (VSG, pseudogene), putative,variant surface glycoprotein (VSG), frameshifted and degenerate	Tb11.14.0010	0	0	0	NA	NA
variant surface glycoprotein (VSG, pseudogene), putative,variant surface glycoprotein (VSG), frameshifted and degenerate	Tb11.14.0011	0	0	0	NA	NA
variant surface glycoprotein (VSG, pseudogene), putative,variant surface glycoprotein (VSG), frameshifted and degenerate	Tb11.14.0012	0	0	0	NA	NA
variant surface glycoprotein (VSG, pseudogene), putative,variant surface glycoprotein (VSG), frameshifted	Tb11.14.0014	0	0	0	NA	NA
variant surface glycoprotein (VSG), putative	Tb11.14.0015	0	0	0	NA	NA
variant surface glycoprotein (VSG, pseudogene), putative,variant surface glycoprotein (VSG), degenerate and frameshifted	Tb11.14.0016	0	0	0	NA	NA
variant surface glycoprotein (VSG, pseudogene), putative,variant surface glycoprotein (VSG), degenerate and frameshifted	Tb11.14.0018	0	0	0	NA	NA
variant surface glycoprotein (VSG, atypical), putative	Tb11.14.0019	0	0	0	NA	NA
variant surface glycoprotein (VSG, pseudogene), putative,variant surface glycoprotein (VSG), degenerate and frameshifted	Tb11.14.0023	0	0	0	NA	NA
variant surface glycoprotein (VSG, pseudogene), putative,variant surface glycoprotein (VSG), degenerate	Tb11.14.0024	0	0	0	NA	NA
variant surface glycoprotein (VSG, pseudogene), putative,variant surface glycoprotein (VSG), point mutation	Tb11.14.0025	0	0	0	NA	NA
variant surface glycoprotein (VSG, pseudogene), putative,variant surface glycoprotein (VSG), frameshifted and degenerate fragment	Tb11.14.0029	0	0	0	NA	NA
expression site-associated gene (ESAG, pseudogene), putative,expression site-associated gene 3 (ESAG3), frameshifted and degenerate	Tb11.14.0030	0	0	0	NA	NA
variant surface glycoprotein (VSG, pseudogene), putative,variant surface glycoprotein (VSG), frameshifted and degenerate	Tb11.14.0032	0	0	0	NA	NA
variant surface glycoprotein (VSG, pseudogene), putative,variant surface glycoprotein (VSG), frameshifted fragment	Tb11.14.0033	0	0	0	NA	NA
variant surface glycoprotein (VSG, pseudogene), putative,variant surface glycoprotein (VSG), degenerate	Tb11.15.0001	0	0	0	NA	NA
variant surface glycoprotein (VSG, pseudogene), putative,variant surface glycoprotein (VSG), frameshifted and point mutation	Tb11.15.0003	0	0	0	NA	NA
variant surface glycoprotein (VSG, pseudogene), putative,variant surface glycoprotein (VSG), point mutation	Tb11.15.0007	0	0	0	NA	NA
expression site-associated gene (ESAG, pseudogene), putative,expression site-associated gene 3 (ESAG3), degenerate and frameshifted	Tb11.15.0009	0	0	0	NA	NA
variant surface glycoprotein (VSG), putative	Tb11.16.0002	0	0	0	NA	NA
variant surface glycoprotein (VSG, pseudogene), putative,variant surface glycoprotein, fragment	Tb11.16.0004	0	0	0	NA	NA
hypothetical protein	Tb11.17.0001	0	0	0	NA	NA
variant surface glycoprotein (VSG, pseudogene), putative,variant surface glycoprotein (VSG), frameshifted	Tb11.20.0004	0	0	0	NA	NA
variant surface glycoprotein (VSG, pseudogene), putative,variant surface glycoprotein (VSG), frameshifted	Tb11.21.0001	0	0	0	NA	NA
variant surface glycoprotein (VSG, pseudogene), putative,variant surface glycoprotein (VSG), frameshifted and point mutation	Tb11.21.0002	0	0	0	NA	NA
variant surface glycoprotein (VSG, pseudogene), putative,variant surface glycoprotein (VSG), frameshifted and degenerate	Tb11.21.0003	0	0	0	NA	NA
variant surface glycoprotein (VSG, atypical), putative	Tb11.21.0004	0	0	0	NA	NA
variant surface glycoprotein (VSG, pseudogene), putative,variant surface glycoprotein (VSG), frameshifted and point mutation	Tb11.21.0007	0	0	0	NA	NA
variant surface glycoprotein (VSG, pseudogene), putative,variant surface glycoprotein (VSG), fragment	Tb11.21.0008	0	0	0	NA	NA
hypothetical protein, conserved	Tb11.22.0001	0	0	0	NA	NA
variant surface glycoprotein (VSG, pseudogene), putative,variant surface glycoprotein (VSG), degenerate	Tb11.24.0002	0	0	0	NA	NA
variant surface glycoprotein (VSG, pseudogene), putative,variant surface glycoprotein (VSG), point mutation	Tb11.24.0003	0	0	0	NA	NA
variant surface glycoprotein (VSG, pseudogene), putative,variant surface glycoprotein (VSG), degenerate	Tb11.24.0005	0	0	0	NA	NA
variant surface glycoprotein (VSG, pseudogene), putative,variant surface glycoprotein (VSG), fragment interrupted	Tb11.24.0010	0	0	0	NA	NA
variant surface glycoprotein (VSG, atypical), putative	Tb11.24.0011	0	0	0	NA	NA
variant surface glycoprotein (VSG, pseudogene), putative,variant surface glycoprotein (VSG), degenerate	Tb11.24.0013	0	0	0	NA	NA
variant surface glycoprotein (VSG, pseudogene), putative,variant surface glycoprotein (VSG), frameshifted and degenerate fragment interrupted	Tb11.24.0014	0	0	0	NA	NA
variant surface glycoprotein (VSG, pseudogene), putative	Tb11.29.0001	0	0	0	NA	NA
variant surface glycoprotein (VSG, pseudogene), putative,variant surface glycoprotein (VSG), frameshifted	Tb11.30.0003	0	0	0	NA	NA
variant surface glycoprotein (VSG, pseudogene), putative,variant surface glycoprotein (VSG), frameshifted	Tb11.30.0005	0	0	0	NA	NA
expression site-associated gene (ESAG, pseudogene), putative,expression site-associated gene 3 (ESAG3), degenerate	Tb11.30.0006	0	0	0	NA	NA
variant surface glycoprotein (VSG, pseudogene), putative,variant surface glycoprotein (VSG), frameshifted and degenerate	Tb11.30.0007	0	0	0	NA	NA
variant surface glycoprotein (VSG, pseudogene), putative,variant surface glycoprotein (VSG), frameshifted and degenerate	Tb11.30.0009	0	0	0	NA	NA
variant surface glycoprotein (VSG, pseudogene), putative	Tb11.30.0010	0	0	0	NA	NA
variant surface glycoprotein (VSG, pseudogene), putative,variant surface glycoprotein (VSG), frameshifted	Tb11.30.0015	0	0	0	NA	NA
variant surface glycoprotein (VSG, pseudogene), putative,variant surface glycoprotein (VSG), frameshifted and point mutation	Tb11.32.0001	0	0	0	NA	NA
variant surface glycoprotein (VSG, pseudogene), putative	Tb11.32.0002	0	0	0	NA	NA
variant surface glycoprotein (VSG, atypical), putative	Tb11.35.0001	0	0	0	NA	NA
variant surface glycoprotein (VSG, pseudogene), putative,variant surface glycoprotein (VSG), interrupted	Tb11.38.0001	0	0	0	NA	NA
variant surface glycoprotein (VSG, pseudogene), putative,variant surface glycoprotein (VSG), degenerate and frameshifted	Tb11.38.0004	0	0	0	NA	NA
variant surface glycoprotein (VSG, atypical), putative	Tb11.38.0005	0	0	0	NA	NA
variant surface glycoprotein (VSG, pseudogene), putative,variant surface glycoprotein (VSG), frameshifted	Tb11.38.0006	0	0	0	NA	NA
variant surface glycoprotein (VSG), putative	Tb11.38.0007	0	0	0	NA	NA
variant surface glycoprotein (VSG, pseudogene), putative,variant surface glycoprotein (VSG), fragment and point mutation	Tb11.38.0008	0	0	0	NA	NA
variant surface glycoprotein (VSG, pseudogene), putative,variant surface glycoprotein (VSG), fragment degenerate and frameshifted	Tb11.38.0009	0	0	0	NA	NA
hypothetical protein, conserved (pseudogene),hypothetical protein, conserved, degenerate	Tb11.40.0010	0	0	0	NA	NA
variant surface glycoprotein (VSG, pseudogene), putative	Tb11.41.0001	0	0	0	NA	NA
variant surface glycoprotein (VSG, pseudogene), putative	Tb11.43.0002	0	0	0	NA	NA
variant surface glycoprotein (VSG, pseudogene), putative	Tb11.43.0003	0	0	0	NA	NA
variant surface glycoprotein (VSG, pseudogene), putative	Tb11.43.0005	0	0	0	NA	NA
expression site-associated gene (ESAG, pseudogene), putative,expression site-associated gene 3 (ESAG3), degenerate	Tb11.44.0001	0	0	0	NA	NA
variant surface glycoprotein (VSG, pseudogene), putative,variant surface glycoprotein (VSG), frameshifted and point mutation	Tb11.44.0002	0	0	0	NA	NA
hypothetical protein, conserved (pseudogene),hypothetical protein, conserved, point mutation	Tb11.44.0003	0	0	0	NA	NA
variant surface glycoprotein (VSG, pseudogene), putative,variant surface glycoprotein (VSG), degenerate	Tb11.44.0004	0	0	0	NA	NA
variant surface glycoprotein (VSG, pseudogene), putative,variant surface glycoprotein (VSG), degenerate	Tb11.44.0006	0	0	0	NA	NA
variant surface glycoprotein (VSG, pseudogene), putative,variant surface glycoprotein (VSG), degenerate and frameshifted	Tb11.44.0007	0	0	0	NA	NA
variant surface glycoprotein (VSG, pseudogene), putative,variant surface glycoprotein (VSG), degenerate and frameshifted	Tb11.44.0009	0	0	0	NA	NA
hypothetical protein, conserved	Tb11.44.0012	0	0	0	NA	NA
variant surface glycoprotein (VSG, pseudogene), putative,variant surface glycoprotein (VSG), point mutation and frameshifted	Tb11.45.0002	0	0	0	NA	NA
expression site-associated gene (ESAG, pseudogene), putative,expression site-associated gene 3 (ESAG3), pseudogene	Tb11.48.0001	0	0	0	NA	NA
variant surface glycoprotein (VSG, pseudogene), putative	Tb11.48.0002	0	0	0	NA	NA
variant surface glycoprotein (VSG, pseudogene), putative	Tb11.48.0003	0	0	0	NA	NA
variant surface glycoprotein (VSG, pseudogene), putative	Tb11.48.0004	0	0	0	NA	NA
variant surface glycoprotein (VSG, pseudogene), putative,variant surface glycoprotein (VSG), point mutation	Tb11.49.0002	0	0	0	NA	NA
variant surface glycoprotein (VSG, pseudogene), putative,variant surface glycoprotein (VSG), degenerate	Tb11.49.0004	0	0	0	NA	NA
variant surface glycoprotein (VSG, pseudogene), putative,variant surface glycoprotein (VSG), frameshifted	Tb11.49.0005	0	0	0	NA	NA
hypothetical protein, conserved (pseudogene),hypothetical protein, conserved, degenerate	Tb11.49.0006	0	0	0	NA	NA
expression site-associated gene (ESAG, pseudogene), putative,expression site-associated gene 3 (ESAG3), degenerate and frameshifted	Tb11.49.0013	0	0	0	NA	NA
variant surface glycoprotein (VSG), putative	Tb11.51.0005	0	0	0	NA	NA
variant surface glycoprotein (VSG, pseudogene), putative,variant surface glycoprotein (VSG), frameshifted	Tb11.54.0001	0	0	0	NA	NA
hypothetical protein, conserved	Tb11.55.0021	0	0	0	NA	NA
hypothetical protein, conserved (pseudogene),hypothetical protein, conserved, frameshifted and point mutation	Tb11.57.0009	0	0	0	NA	NA
variant surface glycoprotein (VSG, pseudogene), putative,variant surface glycoprotein (VSG), degenerate	Tb11.57.0012	0	0	0	NA	NA
variant surface glycoprotein (VSG, pseudogene), putative,variant surface glycoprotein (VSG), fragment	Tb11.57.0016	0	0	0	NA	NA
variant surface glycoprotein (VSG, pseudogene), putative,variant surface glycoprotein (VSG), frameshifted and interrupted	Tb11.57.0018	0	0	0	NA	NA
variant surface glycoprotein (VSG), putative	Tb11.57.0019	0	0	0	NA	NA
variant surface glycoprotein (VSG, pseudogene), putative,variant surface glycoprotein (VSG), degenerate	Tb11.57.0023	0	0	0	NA	NA
variant surface glycoprotein (VSG), putative	Tb11.57.0024	0	0	0	NA	NA
hypothetical protein, conserved (pseudogene),hypothetical protein, conserved, point mutation	Tb11.57.0025	0	0	0	NA	NA
variant surface glycoprotein (VSG, pseudogene), putative,varaint surface glycoprotein (VSG), frameshifted and point mutation	Tb11.57.0026	0	0	0	NA	NA
variant surface glycoprotein (VSG, pseudogene), putative,variant surface glycoprotein (VSG), point mutation	Tb11.57.0028	0	0	0	NA	NA
variant surface glycoprotein (VSG, pseudogene), putative,variant surface glycoprotein (VSG), frameshifted and point mutation	Tb11.57.0029	0	0	0	NA	NA
variant surface glycoprotein (VSG, pseudogene), putative,variant surface glycoprotein (VSG), degenerate	Tb11.57.0030	0	0	0	NA	NA
variant surface glycoprotein (VSG, pseudogene), putative,variant surface glycoprotein (VSG), point mutation	Tb11.57.0031	0	0	0	NA	NA
variant surface glycoprotein (VSG, pseudogene), putative,variant surface glycoprotein (VSG), degenerate and frameshifted	Tb11.57.0038	0	0	0	NA	NA
variant surface glycoprotein (VSG, pseudogene), putative,variant surface glycoprotein (VSG), frameshifted	Tb11.57.0039	0	0	0	NA	NA
variant surface glycoprotein (VSG, pseudogene), putative,variant surface glycoprotein (VSG), degenerate	Tb11.57.0041	0	0	0	NA	NA
variant surface glycoprotein (VSG, pseudogene), putative,variant surface glycoprotein (VSG), fragment	Tb11.57.0042	0	0	0	NA	NA
variant surface glycoprotein (VSG, pseudogene), putative,variant surface glycoprotein (VSG), degenerate	Tb11.57.0043	0	0	0	NA	NA
variant surface glycoprotein (VSG, pseudogene), putative,variant surface glycoprotein (VSG), frameshifted and degenerate	Tb11.57.0045	0	0	0	NA	NA
variant surface glycoprotein (VSG, pseudogene), putative,variant surface glycoprotein (VSG), point mutation	Tb11.57.0053	0	0	0	NA	NA
variant surface glycoprotein (VSG, pseudogene), putative,variant surface glycoprotein (VSG), frameshifted and degenerate	Tb11.57.0082	0	0	0	NA	NA
variant surface glycoprotein (VSG), putative	Tb11.57.0084	0	0	0	NA	NA
variant surface glycoprotein (VSG, pseudogene), putative,variant surface glycoprotein (VSG), fragment, degenerate	Tb11.57.0085	0	0	0	NA	NA
variant surface glycoprotein (VSG, pseudogene), putative,variant surface glycoprotein (VSG), fragment, degenerate	Tb11.57.0086	0	0	0	NA	NA
variant surface glycoprotein (VSG, pseudogene), putative,variant surface glycoprotein (VSG), fragment, degenerate	Tb11.57.0087	0	0	0	NA	NA
variant surface glycoprotein (VSG, pseudogene), putative,variant surface glycoprotein (VSG), fragment	Tb11.57.0088	0	0	0	NA	NA
variant surface glycoprotein (VSG), putative	Tb11.v4.0010	0	0	0	NA	NA
variant surface glycoprotein (VSG), putative	Tb11.v4.0015	0	0	0	NA	NA
variant surface glycoprotein (VSG, pseudogene), putative	Tb11.v4.0018	0	0	0	NA	NA
variant surface glycoprotein (VSG), putative	Tb11.v4.0021	0	0	0	NA	NA
variant surface glycoprotein (VSG, pseudogene), putative	Tb11.v4.0024	0	0	0	NA	NA
variant surface glycoprotein (VSG, pseudogene), putative	Tb11.v4.0025	0	0	0	NA	NA
variant surface glycoprotein (VSG, pseudogene), putative	Tb11.v4.0026	0	0	0	NA	NA
variant surface glycoprotein (VSG, pseudogene), putative	Tb11.v4.0028	0	0	0	NA	NA
variant surface glycoprotein (VSG), putative	Tb11.v4.0029	0	0	0	NA	NA
variant surface glycoprotein (VSG, pseudogene), putative	Tb11.v4.0031	0	0	0	NA	NA
variant surface glycoprotein (VSG), putative	Tb11.v4.0033	0	0	0	NA	NA
variant surface glycoprotein (VSG), putative	Tb11.v4.0036	0	0	0	NA	NA
variant surface glycoprotein (VSG, pseudogene), putative	Tb11.v4.0039	0	0	0	NA	NA
variant surface glycoprotein (VSG), putative	Tb11.v4.0040	0	0	0	NA	NA
variant surface glycoprotein (VSG, pseudogene), putative	Tb11.v4.0042	0	0	0	NA	NA
variant surface glycoprotein (VSG, pseudogene), putative	Tb11.v4.0044	0	0	0	NA	NA
variant surface glycoprotein (VSG, pseudogene), putative	Tb11.v4.0046	0	0	0	NA	NA
variant surface glycoprotein (VSG, pseudogene), putative	Tb11.v4.0048	0	0	0	NA	NA
variant surface glycoprotein (VSG), putative	Tb11.v4.0050	0	0	0	NA	NA
variant surface glycoprotein (VSG), putative	Tb11.v4.0051	0	0	0	NA	NA
variant surface glycoprotein (VSG, pseudogene), putative	Tb11.v4.0054	0	0	0	NA	NA
variant surface glycoprotein (VSG, pseudogene), putative	Tb11.v4.0055	0	0	0	NA	NA
variant surface glycoprotein (VSG, pseudogene), putative	Tb11.v4.0056	0	0	0	NA	NA
variant surface glycoprotein (VSG, pseudogene), putative	Tb11.v4.0057	0	0	0	NA	NA
variant surface glycoprotein (VSG, pseudogene), putative	Tb11.v4.0059	0	0	0	NA	NA
variant surface glycoprotein (VSG, pseudogene), putative	Tb11.v4.0060	0	0	0	NA	NA
variant surface glycoprotein (VSG, pseudogene), putative	Tb11.v4.0061	0	0	0	NA	NA
variant surface glycoprotein (VSG, pseudogene), putative	Tb11.v4.0062	0	0	0	NA	NA
variant surface glycoprotein (VSG, pseudogene), putative	Tb11.v4.0064	0	0	0	NA	NA
variant surface glycoprotein (VSG), putative	Tb11.v4.0065	0	0	0	NA	NA
variant surface glycoprotein (VSG, pseudogene), putative	Tb11.v4.0066	0	0	0	NA	NA
variant surface glycoprotein (VSG, pseudogene), putative	Tb11.v4.0069	0	0	0	NA	NA
variant surface glycoprotein (VSG), putative	Tb11.v4.0070	0	0	0	NA	NA
variant surface glycoprotein (VSG, pseudogene), putative	Tb11.v4.0072	0	0	0	NA	NA
variant surface glycoprotein (VSG, pseudogene), putative	Tb11.v4.0073	0	0	0	NA	NA
hypothetical protein, unlikely	Tb927.1.1180	0	0	0	NA	NA
hypothetical protein, unlikely	Tb927.1.1440	0	0	0	NA	NA
hypothetical protein, unlikely	Tb927.1.1480	0	0	0	NA	NA
hypothetical protein, unlikely	Tb927.1.1870	0	0	0	NA	NA
hypothetical protein, unlikely	Tb927.1.1900	0	0	0	NA	NA
hypothetical protein, unlikely	Tb927.1.1950	0	0	0	NA	NA
hypothetical protein, unlikely	Tb927.1.2000	0	0	0	NA	NA
hypothetical protein, unlikely	Tb927.1.2080	0	0	0	NA	NA
hypothetical protein, unlikely	Tb927.1.2140	0	0	0	NA	NA
hypothetical protein, unlikely	Tb927.1.2180	0	0	0	NA	NA
hypothetical protein, unlikely	Tb927.1.250	0	0	0	NA	NA
hypothetical protein, unlikely	Tb927.1.2590	0	0	0	NA	NA
hypothetical protein, unlikely	Tb927.1.2610	0	0	0	NA	NA
hypothetical protein, unlikely	Tb927.1.2810	0	0	0	NA	NA
hypothetical protein, unlikely	Tb927.1.2840	0	0	0	NA	NA
hypothetical protein, unlikely	Tb927.1.2870	0	0	0	NA	NA
hypothetical protein, unlikely	Tb927.1.2930	0	0	0	NA	NA
hypothetical protein, unlikely	Tb927.1.3060	0	0	0	NA	NA
hypothetical protein, unlikely	Tb927.1.3080	0	0	0	NA	NA
hypothetical protein, unlikely	Tb927.1.3240	0	0	0	NA	NA
hypothetical protein, unlikely	Tb927.1.3360	0	0	0	NA	NA
hypothetical protein, unlikely	Tb927.1.3380	0	0	0	NA	NA
hypothetical protein, unlikely	Tb927.1.3430	0	0	0	NA	NA
hypothetical protein, unlikely	Tb927.1.3530	0	0	0	NA	NA
hypothetical protein, unlikely	Tb927.1.3580	0	0	0	NA	NA
hypothetical protein, unlikely	Tb927.1.3590	0	0	0	NA	NA
hypothetical protein, unlikely	Tb927.1.3600	0	0	0	NA	NA
hypothetical protein, unlikely	Tb927.1.3620	0	0	0	NA	NA
hypothetical protein, unlikely	Tb927.1.3650	0	0	0	NA	NA
hypothetical protein, unlikely	Tb927.1.3770	0	0	0	NA	NA
hypothetical protein, unlikely	Tb927.1.3900	0	0	0	NA	NA
hypothetical protein, unlikely	Tb927.1.3970	0	0	0	NA	NA
hypothetical protein, unlikely	Tb927.1.4080	0	0	0	NA	NA
hypothetical protein, unlikely	Tb927.1.4090	0	0	0	NA	NA
hypothetical protein, unlikely	Tb927.1.4150	0	0	0	NA	NA
hypothetical protein, unlikely	Tb927.1.4200	0	0	0	NA	NA
hypothetical protein, unlikely	Tb927.1.4260	0	0	0	NA	NA
hypothetical protein, unlikely	Tb927.1.4510	0	0	0	NA	NA
hypothetical protein, unlikely	Tb927.1.4530	0	0	0	NA	NA
hypothetical protein, unlikely	Tb927.1.4930	0	0	0	NA	NA
hypothetical protein, unlikely	Tb927.1.4980	0	0	0	NA	NA
hypothetical protein, unlikely	Tb927.1.4990	0	0	0	NA	NA
hypothetical protein, unlikely	Tb927.1.5010	0	0	0	NA	NA
hypothetical protein, unlikely	Tb927.1.5050	0	0	0	NA	NA
expression site-associated gene (ESAG, pseudogene), putative,expression site-associated gene 1(ESAG1), pseudogene	Tb927.1.5090	0	0	0	NA	NA
hypothetical protein	Tb927.1.5150	0	0	0	NA	NA
hypothetical protein, unlikely	Tb927.1.5210	0	0	0	NA	NA
expression site-associated gene 9 (ESAG9) protein, putative	Tb927.1.5220	0	0	0	NA	NA
hypothetical protein, unlikely	Tb927.1.5230	0	0	0	NA	NA
expression site-associated gene (ESAG, pseudogene), putative,expression site-associated gene 1 (ESAG1), fragment	Tb927.1.5235	0	0	0	NA	NA
hypothetical protein	Tb927.1.5250	0	0	0	NA	NA
hypothetical protein	Tb927.1.5260	0	0	0	NA	NA
hypothetical protein, unlikely	Tb927.1.5270	0	0	0	NA	NA
hypothetical protein, unlikely	Tb927.1.5290	0	0	0	NA	NA
hypothetical protein, unlikely	Tb927.1.5310	0	0	0	NA	NA
variant surface glycoprotein (VSG, pseudogene), putative	Tb927.1.5320	0	0	0	NA	NA
variant surface glycoprotein (VSG, atypical), putative	Tb927.1.5330	0	0	0	NA	NA
hypothetical protein, unlikely	Tb927.1.660	0	0	0	NA	NA
hypothetical protein, unlikely	Tb927.1.910	0	0	0	NA	NA
hypothetical protein, unlikely	Tb927.1.920	0	0	0	NA	NA
hypothetical protein, unlikely	Tb927.1.930	0	0	0	NA	NA
hypothetical protein, unlikely	Tb927.1.950	0	0	0	NA	NA
hypothetical protein, unlikely	Tb927.1.980	0	0	0	NA	NA
variant surface glycoprotein (VSG),variant surface glycoprotein VSG 10.1	Tb927.10.10	0	0	0	NA	NA
hypothetical protein	Tb927.10.1020	0	0	0	NA	NA
EP2 procyclin (EP2)	Tb927.10.10250	0	0	0	NA	NA
paraflagellar rod component, putative (PFC16)	Tb927.10.11300	0	0	0	NA	NA
hypothetical protein	Tb927.10.11320	0	0	0	NA	NA
hypothetical protein, conserved	Tb927.10.11370	0	0	0	NA	NA
hypothetical protein, conserved	Tb927.10.11530	0	0	0	NA	NA
hypothetical protein, conserved	Tb927.10.11650	0	0	0	NA	NA
hypothetical protein, unlikely	Tb927.10.11740	0	0	0	NA	NA
hypothetical protein	Tb927.10.120	0	0	0	NA	NA
hypothetical protein, conserved	Tb927.10.12000	0	0	0	NA	NA
hypothetical protein, conserved	Tb927.10.12300	0	0	0	NA	NA
chaperone protein DNAj, putative	Tb927.10.12530	0	0	0	NA	NA
hypothetical protein	Tb927.10.12570	0	0	0	NA	NA
hypothetical protein	Tb927.10.12580	0	0	0	NA	NA
hypothetical protein	Tb927.10.12610	0	0	0	NA	NA
hypothetical protein, conserved	Tb927.10.1280	0	0	0	NA	NA
hypothetical protein, unlikely	Tb927.10.13050	0	0	0	NA	NA
hypothetical protein	Tb927.10.13460	0	0	0	NA	NA
hypothetical protein, conserved	Tb927.10.13810	0	0	0	NA	NA
hypothetical protein, conserved	Tb927.10.14130	0	0	0	NA	NA
adaptin complex 4 subunit, putative,clathrin assembly sigma-adaptin protein complex 4, putative	Tb927.10.14260	0	0	0	NA	NA
Variant Surface Glycoprotein, putative	Tb927.10.16220	0	0	0	NA	NA
Variant Surface Glycoprotein, putative	Tb927.10.16230	0	0	0	NA	NA
Variant Surface Glycoprotein, putative	Tb927.10.16240	0	0	0	NA	NA
variant surface glycoprotein (VSG, pseudogene), putative	Tb927.10.16250	0	0	0	NA	NA
variant surface glycoprotein, fragment	Tb927.10.16270	0	0	0	NA	NA
variant surface glycoprotein (VSG, pseudogene), putative	Tb927.10.16290	0	0	0	NA	NA
variant surface glycoprotein (VSG, pseudogene), putative	Tb927.10.16310	0	0	0	NA	NA
variant surface glycoprotein (VSG, pseudogene), putative	Tb927.10.16330	0	0	0	NA	NA
variant surface glycoprotein (VSG, pseudogene), putative	Tb927.10.16350	0	0	0	NA	NA
variant surface glycoprotein (VSG, pseudogene), putative	Tb927.10.16360	0	0	0	NA	NA
Variant Surface Glycoprotein, putative	Tb927.10.16370	0	0	0	NA	NA
variant surface glycoprotein (VSG, pseudogene), putative	Tb927.10.16380	0	0	0	NA	NA
variant surface glycoprotein (VSG, pseudogene), putative	Tb927.10.16390	0	0	0	NA	NA
variant surface glycoprotein (VSG, pseudogene), putative	Tb927.10.16410	0	0	0	NA	NA
variant surface glycoprotein, fragment	Tb927.10.16420	0	0	0	NA	NA
variant surface glycoprotein (VSG, pseudogene), putative	Tb927.10.16430	0	0	0	NA	NA
variant surface glycoprotein, fragment	Tb927.10.16440	0	0	0	NA	NA
variant surface glycoprotein (VSG, pseudogene), putative	Tb927.10.16450	0	0	0	NA	NA
variant surface glycoprotein (VSG, pseudogene), putative	Tb927.10.16460	0	0	0	NA	NA
variant surface glycoprotein (VSG, pseudogene), putative	Tb927.10.16480	0	0	0	NA	NA
variant surface glycoprotein (VSG), putative	Tb927.10.16490	0	0	0	NA	NA
variant surface glycoprotein (VSG), putative	Tb927.10.16500	0	0	0	NA	NA
variant surface glycoprotein (VSG, pseudogene), putative	Tb927.10.16510	0	0	0	NA	NA
variant surface glycoprotein (VSG, pseudogene), putative	Tb927.10.16520	0	0	0	NA	NA
variant surface glycoprotein (VSG, pseudogene), putative	Tb927.10.16530	0	0	0	NA	NA
variant surface glycoprotein (VSG, pseudogene), putative	Tb927.10.16540	0	0	0	NA	NA
expression site-associated gene (ESAG) protein, putative,expression site-associated gene 1 (ESAG1) protein, putative	Tb927.10.20	0	0	0	NA	NA
hypothetical protein, conserved	Tb927.10.260	0	0	0	NA	NA
hypothetical protein, conserved	Tb927.10.3040	0	0	0	NA	NA
hypothetical protein	Tb927.10.3240	0	0	0	NA	NA
60S ribosomal proteins L38, putative	Tb927.10.3280	0	0	0	NA	NA
hypothetical protein	Tb927.10.3410	0	0	0	NA	NA
hypothetical protein, conserved	Tb927.10.3450	0	0	0	NA	NA
hypothetical protein, conserved	Tb927.10.3460	0	0	0	NA	NA
hypothetical protein	Tb927.10.4190	0	0	0	NA	NA
hypothetical protein	Tb927.10.4340	0	0	0	NA	NA
stress-inducible protein STI1-like, putative	Tb927.10.4450	0	0	0	NA	NA
hypothetical protein, conserved	Tb927.10.4750	0	0	0	NA	NA
chaperone protein DNAj, putative	Tb927.10.5040	0	0	0	NA	NA
40S ribosomal proteins S11, putative	Tb927.10.560	0	0	0	NA	NA
hypothetical protein	Tb927.10.5720	0	0	0	NA	NA
expression site-associated gene (ESAG), putative	Tb927.10.60	0	0	0	NA	NA
hypothetical protein	Tb927.10.6430	0	0	0	NA	NA
hypothetical protein	Tb927.10.6660	0	0	0	NA	NA
hypothetical protein	Tb927.10.7150	0	0	0	NA	NA
hypothetical protein	Tb927.10.7170	0	0	0	NA	NA
hypothetical protein, conserved	Tb927.10.8030	0	0	0	NA	NA
hypothetical protein, conserved	Tb927.10.8160	0	0	0	NA	NA
cytochrome oxidase subunit IX (COXIX)	Tb927.10.8320	0	0	0	NA	NA
hypothetical protein	Tb927.10.8340	0	0	0	NA	NA
hypothetical protein	Tb927.10.8350	0	0	0	NA	NA
hypothetical protein, conserved	Tb927.10.8370	0	0	0	NA	NA
hypothetical protein, conserved	Tb927.10.8690	0	0	0	NA	NA
selenoprotein, putative (SelK)	Tb927.10.8700	0	0	0	NA	NA
hypothetical protein	Tb927.10.90	0	0	0	NA	NA
hypothetical protein, unlikely	Tb927.10.9460	0	0	0	NA	NA
hypothetical protein, unlikely	Tb927.10.9540	0	0	0	NA	NA
hypothetical protein, conserved	Tb927.10.9830	0	0	0	NA	NA
hypothetical protein, conserved	Tb927.10.9990	0	0	0	NA	NA
hypothetical protein (1F7.220)	Tb927.2.5700	0	0	0	NA	NA
hypothetical protein (1F7.225)	Tb927.2.5710	0	0	0	NA	NA
variant surface glycoprotein (VSG, pseudogene), putative,variant surface glycoprotein (VSG), frameshifted and degenerate pseudogene	Tb927.2.6372	0	0	0	NA	NA
variant surface glycoprotein (VSG, pseudogene), putative,variant surface glycoprotein (VSG), frameshifted pseudogene	Tb927.2.6375	0	0	0	NA	NA
variant surface glycoprotein (VSG, pseudogene), putative,variant surface glycoprotein, degenerate	Tb927.2.6390	0	0	0	NA	NA
UDP-Gal or UDP-GlcNAc-dependent glycosyltransferase (pseudogene), putative,UDP-Gal or UDP- GlcNAc-dependent glycosyltransferase, degenerate	Tb927.2.6404	0	0	0	NA	NA
variant surface glycoprotein (VSG, pseudogene), putative,variant surface glycoprotein, frameshift	Tb927.2.6430	0	0	0	NA	NA
transposase of Tn10	Tb927.3.1050	0	0	0	NA	NA
hypothetical protein, conserved	Tb927.3.1170	0	0	0	NA	NA
variant surface glycoprotein (VSG, pseudogene), putative,variant surface glycoprotein, degenerate	Tb927.3.140	0	0	0	NA	NA
variant surface glycoprotein (VSG)-related, putative	Tb927.3.1470	0	0	0	NA	NA
variant surface glycoprotein (VSG), putative	Tb927.3.150	0	0	0	NA	NA
variant surface glycoprotein (VSG), putative	Tb927.3.190	0	0	0	NA	NA
variant surface glycoprotein (VSG, pseudogene), putative,variant surface glycoprotein, degenerate	Tb927.3.230	0	0	0	NA	NA
variant surface glycoprotein (VSG), putative	Tb927.3.340	0	0	0	NA	NA
variant surface glycoprotein (VSG, pseudogene), putative,variant surface glycoprotein, truncated, degenerate	Tb927.3.380	0	0	0	NA	NA
hypothetical protein	Tb927.3.5670	0	0	0	NA	NA
hypothetical protein, conserved	Tb927.3.5720	0	0	0	NA	NA
variant surface glycoprotein (VSG, pseudogene), putative,variant surface glycoprotein, degenerate	Tb927.3.5850	0	0	0	NA	NA
variant surface glycoprotein (VSG, pseudogene), putative,variant surface glycoprotein, frameshift	Tb927.3.5860	0	0	0	NA	NA
variant surface glycoprotein (VSG, pseudogene), putative,variant surface glycoprotein, fragment	Tb927.3.5870	0	0	0	NA	NA
variant surface glycoprotein (VSG, pseudogene), putative,variant surface glycoprotein, point mutation	Tb927.3.5880	0	0	0	NA	NA
variant surface glycoprotein (VSG, pseudogene), putative,variant surface glycoprotein, point mutation	Tb927.3.5890	0	0	0	NA	NA
hypothetical protein	Tb927.4.2090	0	0	0	NA	NA
hypothetical protein, conserved,ESAG11-related protein, putative	Tb927.4.3210	0	0	0	NA	NA
hypothetical protein, conserved	Tb927.4.3220	0	0	0	NA	NA
hypothetical protein, conserved,ESAG11-related protein, putative	Tb927.4.3230	0	0	0	NA	NA
hypothetical protein, conserved	Tb927.4.3240	0	0	0	NA	NA
hypothetical protein, conserved,ESAG11-related protein, putative	Tb927.4.3250	0	0	0	NA	NA
hypothetical protein, conserved	Tb927.4.3260	0	0	0	NA	NA
hypothetical protein, conserved	Tb927.4.5210	0	0	0	NA	NA
hypothetical protein	Tb927.4.5440	0	0	0	NA	NA
variant surface glycoprotein (VSG), putative	Tb927.4.5460	0	0	0	NA	NA
expression site-associated gene (ESAG, pseudogene), putative,expression site-associated gene 3 (ESAG3), degenerate	Tb927.4.5480	0	0	0	NA	NA
variant surface glycoprotein (VSG, pseudogene), putative,variant surface glycoprotein, degenerate	Tb927.4.5500	0	0	0	NA	NA
UDP-Gal or UDP-GlcNAc-dependent glycosyltransferase (pseudogene), putative,UDP-Gal or UDP-GlcNAc-dependent glycosyltransferase, degenerate	Tb927.4.5520	0	0	0	NA	NA
variant surface glycoprotein (VSG), putative	Tb927.4.5530	0	0	0	NA	NA
variant surface glycoprotein (VSG, pseudogene), putative	Tb927.4.5540	0	0	0	NA	NA
variant surface glycoprotein (VSG, pseudogene), putative,variant surface glycoprotein, fragment, degenerate	Tb927.4.5550	0	0	0	NA	NA
variant surface glycoprotein (VSG, pseudogene), putative,variant surface glycoprotein, degenerate	Tb927.4.5590	0	0	0	NA	NA
variant surface glycoprotein (VSG, pseudogene), putative,variant surface glycoprotein, degenerate	Tb927.4.5610	0	0	0	NA	NA
variant surface glycoprotein (VSG, pseudogene), putative,variant surface glycoprotein, fragment, degenerate	Tb927.4.5630	0	0	0	NA	NA
variant surface glycoprotein (VSG, pseudogene), putative,variant surface glycoprotein, degenerate	Tb927.4.5650	0	0	0	NA	NA
expression site-associated gene (ESAG, pseudogene), putative,expression site-associated gene 3 (ESAG3), degenerate	Tb927.4.5660	0	0	0	NA	NA
variant surface glycoprotein (VSG, pseudogene), putative,variant surface glycoprotein, fragment	Tb927.4.5670	0	0	0	NA	NA
variant surface glycoprotein (VSG, atypical), putative	Tb927.4.5700	0	0	0	NA	NA
variant surface glycoprotein (VSG, pseudogene), putative,variant surface glycoprotein, degenerate	Tb927.4.5710	0	0	0	NA	NA
variant surface glycoprotein (VSG, pseudogene), putative	Tb927.4.5730	0	0	0	NA	NA
variant surface glycoprotein (VSG, pseudogene), putative,variant surface glycoprotein, degenerate	Tb927.4.5740	0	0	0	NA	NA
expression site-associated gene (ESAG, pseudogene), putative,expression site-associated gene 3 (ESAG3), degenerate	Tb927.4.5770	0	0	0	NA	NA
variant surface glycoprotein (VSG, pseudogene), putative,variant surface glycoprotein, degenerate	Tb927.4.5780	0	0	0	NA	NA
UDP-Gal or UDP-GlcNAc-dependent glycosyltransferase, putative	Tb927.4.5790	0	0	0	NA	NA
hypothetical protein, conserved	Tb927.5.2910	0	0	0	NA	NA
hypothetical protein	Tb927.5.4020	0	0	0	NA	NA
small GTP-binding rab protein, pseudogene, putative,small GTP-binding rab protein, degenerate	Tb927.5.4590	0	0	0	NA	NA
expression site-associated gene (ESAG, pseudogene), putative,expression site-associated gene 3 (ESAG3), degenerate	Tb927.5.4660	0	0	0	NA	NA
variant surface glycoprotein (VSG, atypical), putative	Tb927.5.4670	0	0	0	NA	NA
expression site-associated gene (ESAG, pseudogene), putative,expression site-associated gene 3 (ESAG3), degenerate	Tb927.5.4720	0	0	0	NA	NA
variant surface glycoprotein (VSG, pseudogene), putative,variant surface glycoprotein, degenerate	Tb927.5.4750	0	0	0	NA	NA
expression site-associated gene (ESAG, pseudogene), putative,expression site-associated gene 3 (ESAG3), degenerate	Tb927.5.4760	0	0	0	NA	NA
variant surface glycoprotein (VSG, pseudogene), putative,variant surface glycoprotein, degenerate	Tb927.5.4780	0	0	0	NA	NA
variant surface glycoprotein (VSG, pseudogene), putative,variant surface glycoprotein, degenerate	Tb927.5.4800	0	0	0	NA	NA
variant surface glycoprotein (VSG, atypical), putative	Tb927.5.4810	0	0	0	NA	NA
variant surface glycoprotein (VSG, pseudogene), putative,variant surface glycoprotein, degenerate	Tb927.5.4830	0	0	0	NA	NA
variant surface glycoprotein (VSG, pseudogene), putative,variant surface glycoprotein, degenerate	Tb927.5.4850	0	0	0	NA	NA
expression site-associated gene (ESAG, pseudogene), putative,expression site-associated gene 3 (ESAG3), degenerate	Tb927.5.4860	0	0	0	NA	NA
variant surface glycoprotein (VSG, pseudogene), putative,variant surface glycoprotein, degenerate	Tb927.5.4870	0	0	0	NA	NA
variant surface glycoprotein (VSG, pseudogene), putative,variant surface glycoprotein, degenerate	Tb927.5.4880	0	0	0	NA	NA
variant surface glycoprotein (VSG, pseudogene), putative,variant surface glycoprotein, truncated, degenerate	Tb927.5.4890	0	0	0	NA	NA
variant surface glycoprotein (VSG, pseudogene), putative,variant surface glycoprotein, degenerate	Tb927.5.4910	0	0	0	NA	NA
variant surface glycoprotein (VSG, pseudogene), putative,variant surface glycoprotein, frameshift	Tb927.5.4940	0	0	0	NA	NA
variant surface glycoprotein (VSG, atypical), putative	Tb927.5.4950	0	0	0	NA	NA
variant surface glycoprotein (VSG, pseudogene), putative,variant surface glycoprotein, degenerate	Tb927.5.4960	0	0	0	NA	NA
variant surface glycoprotein (VSG, pseudogene), putative,variant surface glycoprotein, degenerate	Tb927.5.4970	0	0	0	NA	NA
variant surface glycoprotein (VSG, pseudogene), putative,variant surface glycoprotein, degenerate	Tb927.5.4990	0	0	0	NA	NA
variant surface glycoprotein (VSG, pseudogene), putative,variant surface glycoprotein, degenerate	Tb927.5.5000	0	0	0	NA	NA
UDP-Gal or UDP-GlcNAc-dependent glycosyltransferase (pseudogene), putative,UDP-Gal or UDP- GlcNAc-dependent glycosyltransferase, point mutation	Tb927.5.5020	0	0	0	NA	NA
variant surface glycoprotein (VSG, pseudogene), putative,variant surface glycoprotein, truncated	Tb927.5.5030	0	0	0	NA	NA
variant surface glycoprotein (VSG, atypical), putative	Tb927.5.5050	0	0	0	NA	NA
variant surface glycoprotein (VSG, pseudogene), putative,variant surface glycoprotein, degenerate	Tb927.5.5060	0	0	0	NA	NA
variant surface glycoprotein (VSG, pseudogene), putative,variant surface glycoprotein, fragment	Tb927.5.5070	0	0	0	NA	NA
variant surface glycoprotein (VSG), putative	Tb927.5.5080	0	0	0	NA	NA
variant surface glycoprotein (VSG, pseudogene), putative,variant surface glycoprotein, degenerate	Tb927.5.5090	0	0	0	NA	NA
variant surface glycoprotein (VSG, pseudogene), putative,variant surface glycoprotein, degenerate	Tb927.5.5100	0	0	0	NA	NA
variant surface glycoprotein (VSG, pseudogene), putative,variant surface glycoprotein, degenerate	Tb927.5.5110	0	0	0	NA	NA
variant surface glycoprotein (VSG, pseudogene), putative,variant surface glycoprotein, degenerate	Tb927.5.5120	0	0	0	NA	NA
UDP-Gal or UDP-GlcNAc-dependent glycosyltransferase (pseudogene), putative,UDP-Gal or UDP- GlcNAc-dependent glycosyltransferase, degenerate	Tb927.5.5140	0	0	0	NA	NA
UDP-Gal or UDP-GlcNAc-dependent glycosyltransferase (pseudogene), putative,UDP-Gal or UDP- GlcNAc-dependent glycosyltransferase, degenerate	Tb927.5.5180	0	0	0	NA	NA
variant surface glycoprotein (VSG, pseudogene), putative,variant surface glycoprotein, degenerate	Tb927.5.5190	0	0	0	NA	NA
variant surface glycoprotein (VSG, pseudogene), putative,variant surface glycoprotein, degenerate	Tb927.5.5200	0	0	0	NA	NA
variant surface glycoprotein (VSG, atypical), putative	Tb927.5.5210	0	0	0	NA	NA
variant surface glycoprotein (VSG, pseudogene), putative,variant surface glycoprotein, degenerate	Tb927.5.5220	0	0	0	NA	NA
variant surface glycoprotein (VSG, pseudogene), putative,variant surface glycoprotein, degenerate	Tb927.5.5300	0	0	0	NA	NA
variant surface glycoprotein (VSG, pseudogene), putative,variant surface glycoprotein, frameshift	Tb927.5.5310	0	0	0	NA	NA
variant surface glycoprotein (VSG, pseudogene), putative,variant surface glycoprotein, degenerate	Tb927.5.5320	0	0	0	NA	NA
variant surface glycoprotein (VSG, pseudogene), putative,variant surface glycoprotein, degenerate	Tb927.5.5330	0	0	0	NA	NA
variant surface glycoprotein (VSG, pseudogene), putative,variant surface glycoprotein, truncated	Tb927.5.5350	0	0	0	NA	NA
hypothetical protein, conserved	Tb927.6.3240	0	0	0	NA	NA
expression site-associated gene (ESAG, pseudogene), putative,expression site-associated gene 1 (ESAG1), degenerate	Tb927.6.3380	0	0	0	NA	NA
variant surface glycoprotein (VSG, pseudogene), putative,variant surface glycoprotein, frameshift	Tb927.6.5210	0	0	0	NA	NA
variant surface glycoprotein (VSG, atypical), putative	Tb927.6.5240	0	0	0	NA	NA
variant surface glycoprotein (VSG, pseudogene), putative,variant surface glycoprotein, fragment	Tb927.6.5250	0	0	0	NA	NA
variant surface glycoprotein (VSG), putative	Tb927.6.5260	0	0	0	NA	NA
expression site-associated gene (ESAG, pseudogene), putative,expression site-associated gene 3 (ESAG3), degenerate	Tb927.6.5270	0	0	0	NA	NA
variant surface glycoprotein (VSG, pseudogene), putative,variant surface glycoprotein, degenerate	Tb927.6.5290	0	0	0	NA	NA
variant surface glycoprotein (VSG, pseudogene), putative,variant surface glycoprotein, degenerate	Tb927.6.5300	0	0	0	NA	NA
UDP-Gal or UDP-GlcNAc-dependent glycosyltransferase (pseudogene), putative,UDP-Gal or UDP- GlcNAc-dependent glycosyltransferase, degenerate	Tb927.6.5310	0	0	0	NA	NA
variant surface glycoprotein (VSG, pseudogene), putative,variant surface glycoprotein, degenerate	Tb927.6.5330	0	0	0	NA	NA
variant surface glycoprotein (VSG, pseudogene), putative,variant surface glycoprotein, degenerate	Tb927.6.5350	0	0	0	NA	NA
variant surface glycoprotein (VSG), putative	Tb927.6.5370	0	0	0	NA	NA
variant surface glycoprotein (VSG, pseudogene), putative,variant surface glycoprotein, degenerate	Tb927.6.5390	0	0	0	NA	NA
variant surface glycoprotein (VSG, pseudogene), putative,variant surface glycoprotein, degenerate	Tb927.6.5410	0	0	0	NA	NA
variant surface glycoprotein (VSG, pseudogene), putative,variant surface glycoprotein, degenerate	Tb927.6.5420	0	0	0	NA	NA
variant surface glycoprotein (VSG, pseudogene), putative,variant surface glycoprotein, degenerate	Tb927.6.5430	0	0	0	NA	NA
variant surface glycoprotein (VSG, pseudogene), putative,variant surface glycoprotein, degenerate	Tb927.6.5440	0	0	0	NA	NA
variant surface glycoprotein (VSG, atypical), putative	Tb927.6.5450	0	0	0	NA	NA
variant surface glycoprotein (VSG, pseudogene), putative,variant surface glycoprotein, degenerate	Tb927.6.5460	0	0	0	NA	NA
variant surface glycoprotein (VSG, pseudogene), putative,variant surface glycoprotein, degenerate	Tb927.6.5480	0	0	0	NA	NA
variant surface glycoprotein (VSG, pseudogene), putative,variant surface glycoprotein, degenerate	Tb927.6.5500	0	0	0	NA	NA
variant surface glycoprotein (VSG, pseudogene), putative,variant surface glycoprotein, degenerate	Tb927.6.5520	0	0	0	NA	NA
variant surface glycoprotein (VSG, pseudogene), putative,variant surface glycoprotein, degenerate	Tb927.6.5530	0	0	0	NA	NA
variant surface glycoprotein (VSG, pseudogene), putative,variant surface glycoprotein, degenerate	Tb927.6.5560	0	0	0	NA	NA
variant surface glycoprotein (VSG, pseudogene), putative,variant surface glycoprotein, fragment, degenerate	Tb927.6.5570	0	0	0	NA	NA
variant surface glycoprotein (VSG, pseudogene), putative,variant surface glycoprotein, degenerate	Tb927.6.5600	0	0	0	NA	NA
variant surface glycoprotein (VSG, pseudogene), putative,variant surface glycoprotein, degenerate	Tb927.6.5650	0	0	0	NA	NA
variant surface glycoprotein (VSG, pseudogene), putative,variant surface glycoprotein, degenerate	Tb927.6.5670	0	0	0	NA	NA
variant surface glycoprotein (VSG, pseudogene), putative,variant surface glycoprotein, degenerate	Tb927.6.5680	0	0	0	NA	NA
variant surface glycoprotein (VSG, pseudogene), putative,variant surface glycoprotein, fragment	Tb927.6.5690	0	0	0	NA	NA
variant surface glycoprotein (VSG, pseudogene), putative,variant surface glycoprotein, degenerate	Tb927.6.5730	0	0	0	NA	NA
variant surface glycoprotein (VSG, atypical), putative	Tb927.6.5740	0	0	0	NA	NA
variant surface glycoprotein (VSG, pseudogene), putative,variant surface glycoprotein, fragment	Tb927.6.5750	0	0	0	NA	NA
variant surface glycoprotein (VSG, pseudogene), putative,variant surface glycoprotein, degenerate	Tb927.6.5760	0	0	0	NA	NA
expression site-associated gene (ESAG, pseudogene), putative,expression site-associated gene 3 (ESAG3), degenerate	Tb927.6.5770	0	0	0	NA	NA
variant surface glycoprotein (VSG, pseudogene), putative,variant surface glycoprotein, point mutation	Tb927.6.5780	0	0	0	NA	NA
variant surface glycoprotein (VSG, pseudogene), putative,variant surface glycoprotein, frameshift	Tb927.6.5790	0	0	0	NA	NA
variant surface glycoprotein (VSG, pseudogene), putative,variant surface glycoprotein, fragment	Tb927.6.5800	0	0	0	NA	NA
transposase of Tn10	Tb927.6.5810	0	0	0	NA	NA
variant surface glycoprotein (VSG), putative	Tb927.7.100	0	0	0	NA	NA
variant surface glycoprotein (VSG, pseudogene), putative,variant surface glycoprotein, degenerate	Tb927.7.140	0	0	0	NA	NA
hypothetical protein, conserved	Tb927.7.260	0	0	0	NA	NA
hypothetical protein, conserved	Tb927.7.2690	0	0	0	NA	NA
hypothetical protein, conserved	Tb927.7.4820	0	0	0	NA	NA
variant surface glycoprotein (VSG, pseudogene), putative,variant surface glycoprotein, fragment, degenerate	Tb927.8.140	0	0	0	NA	NA
hypothetical protein, conserved	Tb927.8.1490	0	0	0	NA	NA
procyclin-associated gene (pseudogene), putative	Tb927.8.1660	0	0	0	NA	NA
variant surface glycoprotein (VSG, pseudogene), putative,variant surface glycoprotein, point mutation	Tb927.8.350	0	0	0	NA	NA
amino acid transporter (pseudogene), putative,amino acid transporter, truncated	Tb927.8.4750	0	0	0	NA	NA
U1 small nuclear ribonucleoprotein, putative (RBP24 U170K)	Tb927.8.4830	0	0	0	NA	NA
hypothetical protein	Tb927.8.7310	0	0	0	NA	NA
hypothetical protein	Tb927.8.7330	0	0	0	NA	NA
hypothetical protein, conserved	Tb927.8.910	0	0	0	NA	NA
variant surface glycoprotein (VSG, atypical), putative,BAC from homologous region on chr8	Tb08.27P2.140	0	0	1.18426	Inf	1
variant surface glycoprotein (VSG, pseudogene), putative,variant surface glycoprotein, degenerate,BAC from homologous region on chr8	Tb08.27P2.190	0	0	1.18426	Inf	1
variant surface glycoprotein (VSG, pseudogene), putative,variant surface glycoprotein, degenerate,BAC from homologous region on chr8	Tb08.27P2.230	0	0	1.18426	Inf	1
variant surface glycoprotein (VSG, pseudogene), putative,variant surface glycoprotein, degenerate,BAC from homologous region on chr8	Tb08.27P2.370	0	0	0.226401	Inf	1
variant surface glycoprotein (VSG, pseudogene), putative,variant surface glycoprotein, degenerate, interrupted,BAC from homologous region on chr8	Tb08.27P2.410	0	0	1.18426	Inf	1
expression site-associated gene (ESAG, pseudogene), putative,expression site-associated gene 3 (ESAG3), pseudogene	Tb09.142.0270	0	0	2.59492	Inf	0.61674
variant surface glycoprotein (VSG, pseudogene), putative	Tb09.142.0470	0	0	1.18426	Inf	1
hypothetical protein	Tb09.160.0940	0	0	0.452803	Inf	0.873767
hypothetical protein, unlikely (3C4.200)	Tb09.160.1900	0	0	7.8312	Inf	0.00892298
hypothetical protein, conserved (3C4.120)	Tb09.160.2060	0	0	0.226401	Inf	1
hypothetical protein, unlikely (1L12.535)	Tb09.160.3290	0	0	0.226401	Inf	1
hypothetical protein, unlikely (1L12.565)	Tb09.160.3350	0	0	0.226401	Inf	1
hypothetical protein, unlikely (28G16.475)	Tb09.160.4370	0	0	1.18426	Inf	1
hypothetical protein, unlikely (28G16.500)	Tb09.160.4410	0	0	0.226401	Inf	1
hypothetical protein, unlikely	Tb09.160.4990	0	0	2.08698	Inf	0.318311
hypothetical protein, unlikely	Tb09.160.5000	0	0	2.31556	Inf	0.254209
hypothetical protein, unlikely	Tb09.160.5140	0	0	0.226401	Inf	1
expression site-associated gene (ESAG, pseudogene), putative,expression site-associated gene 1 (ESAG1), pseudogene	Tb09.160.5410	0	0	0.226401	Inf	1
hypothetical protein, unlikely	Tb09.211.0060	0	0	6.14769	Inf	0.495746
hypothetical protein, unlikely	Tb09.211.1180	0	0	1.18426	Inf	1
hypothetical protein, unlikely	Tb09.211.2500	0	0	0.679204	Inf	0.753126
SLACS reverse transcriptase, putative	Tb09.211.5015	0	0	0.226401	Inf	1
variant surface glycoprotein (VSG, atypical), putative (3H15.230)	Tb09.244.0250	0	0	0.226401	Inf	1
variant surface glycoprotein (VSG, pseudogene), putative,variant surface glycoprotein (VSG), frameshifted and point mutation	Tb09.244.0360	0	0	0.226401	Inf	1
variant surface glycoprotein (VSG, pseudogene), putative,variant surface glycoprotein (VSG), degenerate	Tb09.244.0480	0	0	0.226401	Inf	1
variant surface glycoprotein (VSG, pseudogene), putative,variant surface glycoprotein (VSG), degenerate and frameshifted	Tb09.244.0570	0	0	0.226401	Inf	1
variant surface glycoprotein (VSG, pseudogene), putative,variant surface glycoprotein (VSG), degenerate and frameshifted	Tb09.244.0710	0	0	1.18426	Inf	1
variant surface glycoprotein (VSG, pseudogene), putative,variant surface glycoprotein (VSG), point mutation	Tb09.244.1090	0	0	0.226401	Inf	1
variant surface glycoprotein (VSG), putative	Tb09.244.1740	0	0	1.18426	Inf	1
hypothetical protein	Tb09.244.1960	0	0	0.452803	Inf	0.873767
hypothetical protein, unlikely	Tb09.244.2040	0	0	0.226401	Inf	1
variant surface glycoprotein (VSG)-related, putative	Tb09.244.2280	0	0	0.226401	Inf	1
BARP protein (BARP)	Tb09.244.2500	0	0	1.18426	Inf	1
variant surface glycoprotein (VSG, atypical), putative	Tb09.354.0180	0	0	2.36851	Inf	0.769608
transferrin-binding protein, pseudogene,transferrin-binding protein, fragment	Tb09.354.0190	0	0	1.18426	Inf	1
variant surface glycoprotein (VSG, pseudogene), putative	Tb09.354.0250	0	0	0.226401	Inf	1
hypothetical protein, unlikely	Tb09.v1.0050	0	0	0.226401	Inf	1
hypothetical protein, unlikely	Tb09.v1.0280	0	0	1.41066	Inf	0.791173
hypothetical protein, conserved	Tb09.v1.0500	0	0	0.226401	Inf	1
hypothetical protein, unlikely	Tb09.v1.0610	0	0	0.226401	Inf	1
hypothetical protein, unlikely	Tb09.v1.0880	0	0	1.18426	Inf	1
hypothetical protein	Tb09.v1.0900	0	0	1.18426	Inf	1
variant surface glycoprotein (VSG, pseudogene), putative	Tb09.v4.0008	0	0	0.226401	Inf	1
DNA polymerase kappa, putative,DNA polymerase IV, putative	Tb11.01.0060	0	0	1.13201	Inf	0.568679
hypothetical protein	Tb11.01.1150	0	0	6.37409	Inf	0.413707
hypothetical protein	Tb11.01.3250	0	0	1.18426	Inf	1
hypothetical protein, conserved	Tb11.01.3680	0	0	1.62983	Inf	0.522681
hypothetical protein, conserved	Tb11.01.3970	0	0	1.18426	Inf	1
hypothetical protein	Tb11.01.5290	0	0	2.36851	Inf	0.769608
hypothetical protein	Tb11.02.0050	0	0	5.18983	Inf	0.407784
variant surface glycoprotein (VSG, pseudogene), putative	Tb11.09.0008	0	0	1.18426	Inf	1
variant surface glycoprotein (VSG, pseudogene), putative,variant surface glycoprotein (VSG), point mutation	Tb11.14.0003	0	0	0.226401	Inf	1
variant surface glycoprotein (VSG, pseudogene), putative,variant surface glycoprotein (VSG), degenerate and frameshifted	Tb11.14.0022	0	0	1.18426	Inf	1
variant surface glycoprotein (VSG), putative	Tb11.16.0003	0	0	0.226401	Inf	1
expression site-associated gene (ESAG, pseudogene), putative,expression site-associated gene 9 (ESAG9), fragment	Tb11.17.0005	0	0	0.226401	Inf	1
variant surface glycoprotein (VSG, pseudogene), putative,variant surface glycoprotein (VSG), frameshifted and degenerate	Tb11.21.0009	0	0	1.18426	Inf	1
variant surface glycoprotein (VSG, pseudogene), putative,variant surface glycoprotein (VSG), frameshifted, interrupted and point mutation,variant surface glycoprotein (VSG), fragment	Tb11.21.0011	0	0	1.18426	Inf	1
variant surface glycoprotein (VSG, pseudogene), putative,variant surface glycoprotein (VSG), frameshifted	Tb11.30.0001	0	0	0.226401	Inf	1
expression site-associated gene (ESAG, pseudogene), putative,expression site-associated gene 3 (ESAG3), degenerate	Tb11.30.0004	0	0	1.41066	Inf	0.791173
expression site-associated gene (ESAG, pseudogene), putative,expression site-associated gene 3 (ESAG3), degenerate	Tb11.30.0011	0	0	0.226401	Inf	1
variant surface glycoprotein (VSG, pseudogene), putative,variant surface glycoprotein (VSG), point mutation	Tb11.35.0002	0	0	1.18426	Inf	1
variant surface glycoprotein (VSG, pseudogene), putative,variant surface glycoprotein (VSG), degenerate and frameshifted	Tb11.35.0005	0	0	0.226401	Inf	1
variant surface glycoprotein (VSG, pseudogene), putative	Tb11.35.0006	0	0	0.226401	Inf	1
variant surface glycoprotein (VSG, pseudogene), putative,variant surface glycoprotein (VSG), fragment	Tb11.44.0008	0	0	3.55277	Inf	0.677219
variant surface glycoprotein (VSG, pseudogene), putative,variant surface glycoprotein (VSG), point mutation	Tb11.45.0001	0	0	0.226401	Inf	1
variant surface glycoprotein (VSG, pseudogene), putative,variant surface glycoprotein (VSG), point mutation	Tb11.45.0003	0	0	1.18426	Inf	1
variant surface glycoprotein (VSG, pseudogene), putative,variant surface glycoprotein (VSG), frameshifted	Tb11.49.0003	0	0	0.226401	Inf	1
expression site-associated gene (ESAG, pseudogene), putative,expression site-associated gene 3 (ESAG3), degenerate and frameshifted	Tb11.49.0011	0	0	0.226401	Inf	1
expression site-associated gene (ESAG, pseudogene), putative,expression site-associated gene 9 (ESAG9), fragment	Tb11.51.0004	0	0	0.226401	Inf	1
variant surface glycoprotein (VSG, pseudogene), putative,variant surface glycoprotein (VSG), degenerate and frameshifted	Tb11.57.0040	0	0	0.226401	Inf	1
variant surface glycoprotein (VSG, pseudogene), putative,variant surface glycoprotein (VSG), degenerate	Tb11.57.0083	0	0	1.18426	Inf	1
variant surface glycoprotein (VSG, pseudogene), putative	Tb11.v4.0017	0	0	0.226401	Inf	1
variant surface glycoprotein (VSG, pseudogene), putative	Tb11.v4.0020	0	0	3.55277	Inf	0.677219
variant surface glycoprotein (VSG, pseudogene), putative	Tb11.v4.0023	0	0	1.18426	Inf	1
variant surface glycoprotein (VSG, pseudogene), putative	Tb11.v4.0043	0	0	1.18426	Inf	1
variant surface glycoprotein (VSG, pseudogene), putative	Tb11.v4.0045	0	0	1.18426	Inf	1
hypothetical protein, unlikely	Tb927.1.1360	0	0	1.18426	Inf	1
hypothetical protein, unlikely	Tb927.1.2010	0	0	0.226401	Inf	1
hypothetical protein, unlikely	Tb927.1.2660	0	0	2.36851	Inf	0.769608
hypothetical protein	Tb927.1.2780	0	0	0.226401	Inf	1
hypothetical protein, unlikely	Tb927.1.2920	0	0	0.452803	Inf	0.873767
hypothetical protein, unlikely	Tb927.1.2950	0	0	1.8584	Inf	0.404009
hypothetical protein, unlikely	Tb927.1.2960	0	0	0.679204	Inf	0.753126
hypothetical protein, unlikely	Tb927.1.3870	0	0	0.226401	Inf	1
hypothetical protein, unlikely	Tb927.1.4290	0	0	1.62983	Inf	0.522681
hypothetical protein, unlikely	Tb927.1.4330	0	0	0.226401	Inf	1
hypothetical protein, unlikely	Tb927.1.4850	0	0	0.452803	Inf	0.873767
hypothetical protein, unlikely	Tb927.1.5020	0	0	1.18426	Inf	1
hypothetical protein, conserved	Tb927.10.10080	0	0	1.18426	Inf	1
hypothetical protein	Tb927.10.12560	0	0	1.13201	Inf	0.568679
hypothetical protein, conserved	Tb927.10.13770	0	0	0.226401	Inf	1
hypothetical protein, conserved	Tb927.10.14640	0	0	1.18426	Inf	1
hypothetical protein, unlikely	Tb927.10.14850	0	0	0.226401	Inf	1
hypothetical protein, conserved	Tb927.10.1580	0	0	0.226401	Inf	1
variant surface glycoprotein (VSG), putative	Tb927.10.16560	0	0	0.452803	Inf	0.873767
hypothetical protein, conserved	Tb927.10.1820	0	0	1.18426	Inf	1
hypothetical protein	Tb927.10.2170	0	0	0.679204	Inf	0.753126
N-acetyltransferase, putative	Tb927.10.3150	0	0	14.2111	Inf	0.448993
hypothetical protein	Tb927.10.40	0	0	0.226401	Inf	1
ADP-ribosylation factor-like 2, arl2 (ARL2)	Tb927.10.4250	0	0	1.62983	Inf	0.522681
cell division related protein kinase 2, putative,CDC2-related protein kinase (CRK3)	Tb927.10.4990	0	0	1.8584	Inf	0.404009
hypothetical protein, conserved	Tb927.10.7480	0	0	2.82132	Inf	0.521684
hypothetical protein	Tb927.10.7650	0	0	1.18426	Inf	1
expression site-associated gene (ESAG) protein, putative,expression site-associated gene 3 (ESAG3) protein, putative	Tb927.10.9480	0	0	0.226401	Inf	1
hypothetical protein	Tb927.10.9530	0	0	0.226401	Inf	1
hypothetical protein	Tb927.10.9550	0	0	0.226401	Inf	1
hypothetical protein, conserved (30J2.15)	Tb927.2.5130	0	0	0.226401	Inf	1
expression site-associated gene (ESAG, pseudogene), putative,expression site-associated gene 11 (ESAG11), degenerate	Tb927.3.530	0	0	0.226401	Inf	1
variant surface glycoprotein (VSG)-related, putative	Tb927.3.5680	0	0	1.18426	Inf	1
hypothetical protein	Tb927.3.5770	0	0	2.36851	Inf	0.769608
hypothetical protein	Tb927.3.5780	0	0	0.452803	Inf	0.873767
expression site-associated gene (ESAG, pseudogene), putative,expression site-associated gene 9 (ESAG9), point mutation	Tb927.3.5790	0	0	1.8584	Inf	0.404009
hypothetical protein	Tb927.4.1210	0	0	1.18426	Inf	1
hypothetical protein, conserved	Tb927.4.1670	0	0	2.82132	Inf	0.521684
hypothetical protein, conserved	Tb927.4.1770	0	0	0.226401	Inf	1
hypothetical protein	Tb927.4.2050	0	0	0.226401	Inf	1
hypothetical protein, conserved,ESAG11-related protein, putative	Tb927.4.3270	0	0	1.18426	Inf	1
hypothetical protein, conserved	Tb927.4.3290	0	0	7.10554	Inf	0.550807
hypothetical protein, conserved	Tb927.4.510	0	0	1.58481	Inf	0.44201
variant surface glycoprotein (VSG, pseudogene), putative,variant surface glycoprotein, degenerate	Tb927.4.5570	0	0	0.226401	Inf	1
variant surface glycoprotein (VSG, atypical), putative	Tb927.4.5580	0	0	0.226401	Inf	1
variant surface glycoprotein (VSG, pseudogene), putative,variant surface glycoprotein, degenerate	Tb927.4.5680	0	0	0.226401	Inf	1
variant surface glycoprotein (VSG, pseudogene), putative	Tb927.4.5690	0	0	0.226401	Inf	1
variant surface glycoprotein (VSG, pseudogene), putative,variant surface glycoprotein, truncated	Tb927.4.5800	0	0	2.36851	Inf	0.769608
hypothetical protein	Tb927.5.4000	0	0	0.226401	Inf	1
variant surface glycoprotein (VSG, pseudogene), putative,variant surface glycoprotein, degenerate	Tb927.5.4680	0	0	1.18426	Inf	1
variant surface glycoprotein (VSG, pseudogene), putative,variant surface glycoprotein, point mutation	Tb927.5.4700	0	0	2.36851	Inf	0.769608
variant surface glycoprotein (VSG, atypical), putative	Tb927.5.4840	0	0	1.18426	Inf	1
variant surface glycoprotein (VSG, pseudogene), putative,variant surface glycoprotein, degenerate	Tb927.5.5130	0	0	0.226401	Inf	1
variant surface glycoprotein (VSG), putative	Tb927.5.5240	0	0	0.452803	Inf	0.873767
expression site-associated gene (ESAG, pseudogene), putative,expression site-associated gene (ESAG), degenerate	Tb927.5.5340	0	0	0.226401	Inf	1
expression site-associated gene (ESAG, pseudogene), putative,expression site-associated gene 1 (ESAG1), fragment	Tb927.6.230	0	0	0.226401	Inf	1
hypothetical protein, conserved	Tb927.6.3910	0	0	0.452803	Inf	0.873767
variant surface glycoprotein (VSG, pseudogene), putative,variant surface glycoprotein, frameshift	Tb927.6.5320	0	0	0.226401	Inf	1
variant surface glycoprotein (VSG, pseudogene), putative,variant surface glycoprotein, degenerate	Tb927.6.5470	0	0	1.18426	Inf	1
variant surface glycoprotein (VSG, pseudogene), putative,variant surface glycoprotein, degenerate	Tb927.6.5540	0	0	0.226401	Inf	1
variant surface glycoprotein (VSG, atypical), putative	Tb927.6.5550	0	0	1.18426	Inf	1
variant surface glycoprotein (VSG, pseudogene), putative,variant surface glycoprotein, degenerate	Tb927.6.5640	0	0	5.92129	Inf	0.58121
variant surface glycoprotein (VSG, pseudogene), putative,variant surface glycoprotein, degenerate	Tb927.6.5660	0	0	0.226401	Inf	1
variant surface glycoprotein (VSG, pseudogene), putative,variant surface glycoprotein, degenerate	Tb927.7.110	0	0	0.226401	Inf	1
variant surface glycoprotein (VSG), putative	Tb927.7.6500	0	0	0.679204	Inf	0.753126
variant surface glycoprotein (VSG, pseudogene), putative,variant surface glycoprotein, degenerate	Tb927.7.6510	0	0	0.452803	Inf	0.873767
variant surface glycoprotein (VSG)-related, putative	Tb927.8.7320	0	0	0.226401	Inf	1
hypothetical protein	Tb05.30F7.410	0.1765	0	0	-inf	0.990185
variant surface glycoprotein (VSG, pseudogene), putative,variant surface glycoprotein, degenerate,BAC from homologous region on chr8	Tb08.27P2.210	1.29167	0	0	-inf	0.983762
variant surface glycoprotein (VSG), putative,BAC from homologous region on chr8	Tb08.27P2.240	0.353	0	0	-inf	0.911386
variant surface glycoprotein (VSG, pseudogene), putative,variant surface glycoprotein, degenerate,BAC from homologous region on chr8	Tb08.27P2.310	1.29167	0	0	-inf	0.983762
variant surface glycoprotein (VSG, pseudogene), putative,variant surface glycoprotein, frameshift,BAC from homologous region on chr8	Tb08.27P2.580	0.353	0	0	-inf	0.911386
variant surface glycoprotein (VSG, pseudogene), putative,variant surface glycoprotein, degenerate,BAC from homologous region on chr8	Tb08.27P2.640	1.29167	0	0	-inf	0.983762
variant surface glycoprotein (VSG, pseudogene), putative	Tb09.142.0050	0.1765	0.161016	0	-inf	0.990185
expression site-associated gene (ESAG, pseudogene), putative,expression site-associated gene 3 (ESAG3), fragment	Tb09.142.0110	0.1765	0.161016	0	-inf	0.990185
variant surface glycoprotein (VSG), putative	Tb09.142.0240	1.29167	0	0	-inf	0.983762
variant surface glycoprotein (VSG, pseudogene), putative,variant surface glycoprotein, degenerate	Tb09.142.0250	1.29167	0	0	-inf	0.983762
hypothetical protein (pseudogene)	Tb09.142.0260	2.58334	0	0	-inf	0.746253
hypothetical protein (pseudogene)	Tb09.142.0300	1.46817	0	0	-inf	0.778431
variant surface glycoprotein (VSG, pseudogene), putative	Tb09.142.0480	0.1765	0.161016	0	-inf	0.990185
variant surface glycoprotein (VSG, pseudogene), putative	Tb09.160.0010	1.46817	0	0	-inf	0.778431
variant surface glycoprotein (VSG, pseudogene), putative,variant surface glycoprotein (VSG), frameshifted and point mutation	Tb09.160.0180	0.1765	0	0	-inf	0.990185
variant surface glycoprotein (VSG, pseudogene), putative,variant surface glycoprotein (VSG), point mutation	Tb09.160.0250	1.5885	0	0	-inf	0.481985
hypothetical protein, unlikely	Tb09.160.0660	0.1765	0.161016	0	-inf	0.990185
hypothetical protein, unlikely (3C4.330)	Tb09.160.1590	0.705999	0.322033	0	-inf	0.753391
hypothetical protein, unlikely (3C4.285)	Tb09.160.1700	0.353	1.06171	0	-inf	0.911386
hypothetical protein, unlikely (3C4.260)	Tb09.160.1750	0.1765	0.161016	0	-inf	0.990185
hypothetical protein (3C4.220)	Tb09.160.1830	0.529499	0.322033	0	-inf	0.829541
hypothetical protein, conserved (1L12.115)	Tb09.160.2470	3.11284	0.325273	0	-inf	0.456998
hypothetical protein, unlikely (1L12.325)	Tb09.160.2870	0.353	0	0	-inf	0.911386
hypothetical protein, unlikely (1L12.350)	Tb09.160.2920	0.1765	0	0	-inf	0.990185
hypothetical protein, unlikely (1L12.405)	Tb09.160.3010	0.1765	0	0	-inf	0.990185
hypothetical protein, unlikely (1L12.490)	Tb09.160.3190	0.1765	0.161016	0	-inf	0.990185
hypothetical protein, unlikely (1L12.530)	Tb09.160.3280	0.1765	0	0	-inf	0.990185
hypothetical protein, unlikely (1L12.555)	Tb09.160.3330	3.11284	0.325273	0	-inf	0.456998
presenilin-like aspartic peptidase, putative,presenilin-like aspartic peptidase, clan AD, family A22A, putative (28G16.70)	Tb09.160.3510	1.46817	0	0	-inf	0.778431
hypothetical protein, unlikely (28G16.150)	Tb09.160.3680	0.1765	0	0	-inf	0.990185
hypothetical protein, unlikely (28G16.420)	Tb09.160.4260	1.412	0.644066	0	-inf	0.523693
hypothetical protein, unlikely	Tb09.160.4940	0.1765	0	0	-inf	0.990185
hypothetical protein, unlikely	Tb09.160.4970	0.1765	1.06171	0	-inf	0.990185
hypothetical protein, unlikely	Tb09.211.1430	0.1765	0.483049	0	-inf	0.990185
hypothetical protein, unlikely	Tb09.211.1450	0.353	0.322033	0	-inf	0.911386
hypothetical protein, unlikely	Tb09.211.1990	0.1765	0.322033	0	-inf	0.990185
hypothetical protein	Tb09.211.4030	0.1765	0	0	-inf	0.990185
hypothetical protein, unlikely	Tb09.211.4040	0.1765	0	0	-inf	0.990185
hypothetical protein, unlikely	Tb09.211.4250	1.46817	0	0	-inf	0.778431
variant surface glycoprotein (VSG, pseudogene), putative,variant surface glycoprotein (VSG), point mutation and frameshifted	Tb09.244.0110	0.1765	0	0	-inf	0.990185
variant surface glycoprotein (VSG, pseudogene), putative,variant surface glycoprotein (VSG), degenerate and frameshifted	Tb09.244.0290	0.1765	0	0	-inf	0.990185
variant surface glycoprotein (VSG, pseudogene), putative,variant surface glycoprotein (VSG), fragment	Tb09.244.0320	2.58334	0	0	-inf	0.746253
variant surface glycoprotein (VSG, pseudogene), putative	Tb09.244.0375	0.1765	0.322033	0	-inf	0.990185
hypothetical protein, unlikely (3H15.165)	Tb09.244.0380	0.529499	0	0	-inf	0.829541
variant surface glycoprotein (VSG, pseudogene), putative,variant surface glycoprotein (VSG), degenerate and frameshifted fragment	Tb09.244.0580	1.29167	1.0746	0	-inf	0.983762
expression site-associated gene 3 (ESAG3, pseudogene), putative,expression site-associated gene 3 (ESAG3), frameshifted and point-mutated fragment	Tb09.244.0700	1.29167	3.22381	0	-inf	0.983762
variant surface glycoprotein (VSG, pseudogene), putative,variant surface glycoprotein (VSG), frameshifted and point mutation	Tb09.244.0790	1.059	0.322033	0	-inf	0.624384
variant surface glycoprotein (VSG), putative	Tb09.244.0910	1.29167	2.14921	0	-inf	0.983762
variant surface glycoprotein (VSG, pseudogene), putative,variant surface glycoprotein (VSG), frameshifted	Tb09.244.0930	0.1765	0.322033	0	-inf	0.990185
expression site-associated gene 3 (ESAG3, pseudogene), putative,expression site-associated gene 3 (ESAG3), degenerate and frameshifted fragment	Tb09.244.0940	1.29167	0	0	-inf	0.983762
variant surface glycoprotein (VSG, pseudogene), putative,variant surface glycoprotein (VSG), degenerate and frameshifted	Tb09.244.0970	0.1765	0	0	-inf	0.990185
expression site-associated gene 3 (ESAG3, pseudogene), putative,expression site-associated gene 3 (ESAG3), degenerate	Tb09.244.1010	35.3	6.76269	0	-inf	0.182614
variant surface glycoprotein (VSG, pseudogene), putative,variant surface glycoprotein (VSG), degenerate and frameshifted	Tb09.244.1070	0.353	0	0	-inf	0.911386
expression site-associated gene 3 (ESAG3, pseudogene), putative,expression site-associated gene 3 (ESAG3), degenerate and frameshifted fragment	Tb09.244.1170	0.529499	0	0	-inf	0.829541
variant surface glycoprotein (VSG, pseudogene), putative,variant surface glycoprotein (VSG), frameshifted and degenerate	Tb09.244.1300	0.1765	0	0	-inf	0.990185
variant surface glycoprotein (VSG), putative	Tb09.244.1410	0.353	0	0	-inf	0.911386
expression site-associated gene 3 (ESAG3, pseudogene), putative,expression site-associated gene 3 (ESAG3), degenerate and frameshifted fragment	Tb09.244.1470	2.58334	1.0746	0	-inf	0.746253
variant surface glycoprotein (VSG, pseudogene), putative,variant surface glycoprotein (VSG), frameshifted	Tb09.244.1490	1.29167	1.0746	0	-inf	0.983762
variant surface glycoprotein (VSG, pseudogene), putative,variant surface glycoprotein (VSG), point mutation	Tb09.244.1680	0.1765	0	0	-inf	0.990185
variant surface glycoprotein (VSG, pseudogene), putative,variant surface glycoprotein (VSG), point- mutated fragment	Tb09.244.1730	2.58334	0	0	-inf	0.746253
variant surface glycoprotein (VSG, pseudogene), putative,variant surface glycoprotein (VSG), degenerate	Tb09.244.1860	2.58334	0	0	-inf	0.746253
variant surface glycoprotein (VSG, pseudogene), putative,variant surface glycoprotein (VSG), degenerate and frameshifted	Tb09.244.1930	1.29167	0	0	-inf	0.983762
variant surface glycoprotein (VSG, pseudogene), putative	Tb09.244.1940	1.412	3.18512	0	-inf	0.523693
hypothetical protein, unlikely	Tb09.244.2030	0.529499	0.161016	0	-inf	0.829541
variant surface glycoprotein (VSG)-related, putative	Tb09.244.2240	0.353	0.161016	0	-inf	0.911386
variant surface glycoprotein (VSG)-related, putative	Tb09.244.2330	0.1765	1.06171	0	-inf	0.990185
hypothetical protein	Tb09.354.0050	0.1765	0	0	-inf	0.990185
variant surface glycoprotein (VSG), putative	Tb09.354.0090	1.64467	1.07181	0	-inf	0.665223
variant surface glycoprotein (VSG, pseudogene), putative	Tb09.354.0130	0.1765	1.06171	0	-inf	0.990185
variant surface glycoprotein (VSG, pseudogene), putative	Tb09.354.0200	0.1765	0	0	-inf	0.990185
variant surface glycoprotein (VSG, pseudogene), putative	Tb09.354.0240	0.705999	0.644066	0	-inf	0.753391
variant surface glycoprotein (VSG, pseudogene), putative	Tb09.354.0260	5.17467	0.323001	0	-inf	0.165917
hypothetical protein, unlikely	Tb09.v1.0090	0.1765	0.161016	0	-inf	0.990185
hypothetical protein, unlikely	Tb09.v1.0170	0.1765	0	0	-inf	0.990185
hypothetical protein, conserved	Tb09.v1.0530	0.353	0	0	-inf	0.911386
hypothetical protein, unlikely	Tb09.v1.0750	1.29167	0	0	-inf	0.983762
hypothetical protein, unlikely	Tb09.v2.0040	0.1765	0.161016	0	-inf	0.990185
variant surface glycoprotein (VSG, pseudogene), putative,variant surface glycoprotein (VSG), fragment with point mutation	Tb09.v2.0120	1.29167	0	0	-inf	0.983762
variant surface glycoprotein (VSG, pseudogene), putative,variant surface glycoprotein (VSG), frameshifted fragment	Tb09.v2.0140	5.16669	0	0	-inf	0.5869
variant surface glycoprotein (VSG, pseudogene), putative,variant surface glycoprotein (VSG), frameshifted and degenerate	Tb09.v2.0200	2.58334	0	0	-inf	0.746253
hypothetical protein, conserved, frameshifted fragment	Tb09.v2.0450	0.353	0	0	-inf	0.911386
hypothetical protein	Tb11.01.3720	1.64467	1.23436	0	-inf	0.665223
variant surface glycoprotein (VSG, pseudogene), putative	Tb11.01.8850	0.1765	0	0	-inf	0.990185
hypothetical protein, conserved	Tb11.02.1710	8.63253	1.72435	0	-inf	0.280697
hypothetical protein	Tb11.02.2200	5.16669	3.38679	0	-inf	0.5869
hypothetical protein, unlikely	Tb11.02.3730	0.1765	0.161016	0	-inf	0.990185
variant surface glycoprotein (VSG, pseudogene), putative	Tb11.09.0012	0.1765	0.161016	0	-inf	0.990185
variant surface glycoprotein (VSG, pseudogene), putative	Tb11.13.0003	0.882499	0.161016	0	-inf	0.685001
variant surface glycoprotein (VSG, pseudogene), putative	Tb11.13.0007	0.1765	0	0	-inf	0.990185
variant surface glycoprotein (VSG, atypical), putative	Tb11.14.0007	1.29167	0	0	-inf	0.983762
variant surface glycoprotein (VSG, pseudogene), putative,variant surface glycoprotein (VSG), degenerate and frameshifted	Tb11.14.0021	6.88349	0.161016	0	-inf	0.294597
variant surface glycoprotein (VSG, pseudogene), putative,variant surface glycoprotein (VSG), frameshifted and degenerate fragment	Tb11.14.0034	1.29167	0	0	-inf	0.983762
variant surface glycoprotein (VSG, pseudogene), putative,variant surface glycoprotein (VSG), frameshifted	Tb11.15.0002	0.353	0	0	-inf	0.911386
hypothetical protein, conserved (pseudogene),hypothetical protein, conserved, degenerate	Tb11.15.0005	1.29167	0	0	-inf	0.983762
variant surface glycoprotein (VSG), putative	Tb11.16.0001	2.58334	0	0	-inf	0.746253
expression site-associated gene (ESAG, pseudogene), putative,expression site-associated gene 9 (ESAG9), degenerate	Tb11.17.0009	0.529499	0.161016	0	-inf	0.829541
variant surface glycoprotein (VSG, pseudogene), putative,variant surface glycoprotein (VSG), frameshifted and point mutation	Tb11.21.0005	0.1765	0	0	-inf	0.990185
variant surface glycoprotein (VSG, pseudogene), putative,variant surface glycoprotein (VSG), frameshifted	Tb11.21.0006	0.1765	0	0	-inf	0.990185
expression site-associated gene (ESAG, pseudogene), putative,expression site-associated gene 3 (ESAG3), frameshifted and degenerate	Tb11.21.0010	0.529499	0.161016	0	-inf	0.829541
expression site-associated gene (ESAG, pseudogene), putative,expression site-associated gene 3 (ESAG3), degenerate	Tb11.24.0006	0.1765	0	0	-inf	0.990185
variant surface glycoprotein (VSG, pseudogene), putative,variant surface glycoprotein (VSG), degenerate fragment	Tb11.24.0009	0.1765	0.161016	0	-inf	0.990185
variant surface glycoprotein (VSG, atypical), putative	Tb11.24.0012	0.882499	0.161016	0	-inf	0.685001
variant surface glycoprotein (VSG, pseudogene), putative,variant surface glycoprotein (VSG), frameshifted and point mutation	Tb11.30.0013	0.1765	0	0	-inf	0.990185
variant surface glycoprotein (VSG, pseudogene), putative	Tb11.30.0014	1.29167	0	0	-inf	0.983762
variant surface glycoprotein (VSG, pseudogene), putative,variant surface glycoprotein (VSG), degenerate and frameshifted	Tb11.35.0003	0.1765	0	0	-inf	0.990185
expression site-associated gene (ESAG, pseudogene), putative,expression site-associated gene 3 (ESAG3), degenerate and frameshifted	Tb11.35.0004	0.882499	0.161016	0	-inf	0.685001
variant surface glycoprotein (VSG), putative	Tb11.38.0003	0.882499	0.161016	0	-inf	0.685001
variant surface glycoprotein (VSG, atypical), putative	Tb11.43.0001	1.29167	3.38679	0	-inf	0.983762
variant surface glycoprotein (VSG, pseudogene), putative	Tb11.43.0004	2.58334	2.14921	0	-inf	0.746253
expression site-associated gene (ESAG, pseudogene), putative,expression site-associated gene 3 (ESAG3), fragment	Tb11.44.0005	0.353	0	0	-inf	0.911386
expression site-associated gene (ESAG, pseudogene), putative,expression site-associated gene 3 (ESAG3), frameshifted and degenerate	Tb11.45.0004	0.353	0	0	-inf	0.911386
variant surface glycoprotein (VSG, pseudogene), putative,variant surface glycoprotein (VSG), degenerate and frameshifted	Tb11.49.0007	1.46817	0.162735	0	-inf	0.778431
variant surface glycoprotein (VSG, pseudogene), putative,variant surface glycoprotein (VSG), degenerate and frameshifted	Tb11.49.0009	0.1765	0	0	-inf	0.990185
variant surface glycoprotein (VSG, pseudogene), putative,variant surface glycoprotein (VSG), point mutation	Tb11.49.0010	0.1765	0.161016	0	-inf	0.990185
variant surface glycoprotein (VSG, pseudogene), putative,variant surface glycoprotein (VSG), degenerate and frameshifted	Tb11.49.0012	0.1765	0	0	-inf	0.990185
hypothetical protein, conserved	Tb11.52.0019	1.29167	2.31218	0	-inf	0.983762
expression site-associated gene (ESAG, pseudogene), putative,expression site-associated gene 3 (ESAG3), frameshifted and degenerate	Tb11.57.0010	1.9415	0.161016	0	-inf	0.412175
variant surface glycoprotein (VSG, pseudogene), putative,variant surface glycoprotein (VSG), fragment	Tb11.57.0013	0.1765	0	0	-inf	0.990185
expression site-associated gene (ESAG, pseudogene), putative,expression site-associated gene 3 (ESAG3), degenerate and frameshifted fragment	Tb11.57.0014	1.412	0.322033	0	-inf	0.523693
variant surface glycoprotein (VSG, pseudogene), putative,variant surface glycoprotein (VSG), frameshifted and degenerate	Tb11.57.0021	1.2355	0.161016	0	-inf	0.570888
variant surface glycoprotein (VSG, pseudogene), putative,variant surface glycoprotein (VSG), degenerate and frameshifted	Tb11.57.0032	1.29167	0	0	-inf	0.983762
variant surface glycoprotein (VSG, pseudogene), putative,variant surface glycoprotein (VSG), frameshifted and degenerate	Tb11.57.0033	0.1765	0	0	-inf	0.990185
expression site-associated gene (ESAG, pseudogene), putative,expression site-associated gene 3 (ESAG3), degenerate and frameshifted	Tb11.57.0034	0.1765	0.161016	0	-inf	0.990185
variant surface glycoprotein (VSG), putative	Tb11.57.0035	0.1765	0	0	-inf	0.990185
variant surface glycoprotein (VSG, pseudogene), putative,variant surface glycoprotein (VSG), degenerate	Tb11.57.0037	5.51969	0	0	-inf	0.430254
variant surface glycoprotein (VSG, pseudogene), putative,variant surface glycoprotein (VSG), degenerate	Tb11.57.0049	0.1765	0	0	-inf	0.990185
variant surface glycoprotein (VSG, atypical), putative	Tb11.57.0052	0.1765	0	0	-inf	0.990185
variant surface glycoprotein (VSG, pseudogene), putative,variant surface glycoprotein (VSG), degenerate and frameshifted	Tb11.57.0055	0.1765	0	0	-inf	0.990185
variant surface glycoprotein (VSG, pseudogene), putative	Tb11.v4.0009	0.353	0	0	-inf	0.911386
variant surface glycoprotein (VSG, pseudogene), putative	Tb11.v4.0019	0.1765	0	0	-inf	0.990185
variant surface glycoprotein (VSG, pseudogene), putative	Tb11.v4.0022	2.93634	0	0	-inf	0.517215
variant surface glycoprotein (VSG, pseudogene), putative	Tb11.v4.0030	0.705999	0.161016	0	-inf	0.753391
variant surface glycoprotein (VSG), putative	Tb11.v4.0034	0.1765	0	0	-inf	0.990185
variant surface glycoprotein (VSG, pseudogene), putative	Tb11.v4.0037	1.29167	0	0	-inf	0.983762
variant surface glycoprotein (VSG, pseudogene), putative	Tb11.v4.0041	1.29167	0	0	-inf	0.983762
variant surface glycoprotein (VSG, pseudogene), putative	Tb11.v4.0047	1.29167	0	0	-inf	0.983762
variant surface glycoprotein (VSG, pseudogene), putative	Tb11.v4.0049	0.705999	0	0	-inf	0.753391
variant surface glycoprotein (VSG, pseudogene), putative	Tb11.v4.0053	1.29167	0	0	-inf	0.983762
variant surface glycoprotein (VSG), putative	Tb11.v4.0058	0.1765	0	0	-inf	0.990185
variant surface glycoprotein (VSG), putative	Tb11.v4.0063	0.1765	1.06171	0	-inf	0.990185
variant surface glycoprotein (VSG), putative	Tb11.v4.0067	2.58334	0.162973	0	-inf	0.746253
variant surface glycoprotein (VSG), putative	Tb11.v4.0068	0.1765	0	0	-inf	0.990185
variant surface glycoprotein (VSG), putative	Tb927.1.05	5.16669	0	0	-inf	0.5869
hypothetical protein, unlikely	Tb927.1.1320	0.1765	0.322033	0	-inf	0.990185
hypothetical protein, unlikely	Tb927.1.1520	0.1765	1.06171	0	-inf	0.990185
hypothetical protein, unlikely	Tb927.1.1940	1.29167	3.38679	0	-inf	0.983762
hypothetical protein, unlikely	Tb927.1.2910	1.29167	0	0	-inf	0.983762
hypothetical protein, unlikely	Tb927.1.3140	0.1765	0	0	-inf	0.990185
hypothetical protein, unlikely	Tb927.1.3420	0.353	0.805082	0	-inf	0.911386
hypothetical protein, unlikely	Tb927.1.3520	5.42308	1.22409	0	-Inf	0.0802454
hypothetical protein, unlikely	Tb927.1.3540	1.29167	0	0	-inf	0.983762
hypothetical protein, unlikely	Tb927.1.4320	0.353	0.322033	0	-inf	0.911386
hypothetical protein, unlikely	Tb927.1.4610	0.1765	0	0	-inf	0.990185
hypothetical protein, unlikely	Tb927.1.4840	0.529499	1.38374	0	-inf	0.829541
variant surface glycoprotein (VSG), putative	Tb927.1.5300	1.29167	0.162973	0	-inf	0.983762
expression site-associated gene (ESAG, pseudogene), putative,expression site-associated gene 3 (ESAG3), pseudogene	Tb927.1.5340	0.1765	1.06171	0	-inf	0.990185
hypothetical protein, unlikely	Tb927.1.900	0.353	1.54476	0	-inf	0.911386
hypothetical protein, unlikely	Tb927.1.970	0.353	0.483049	0	-inf	0.911386
TFIIF-stimulated CTD phosphatase, putative	Tb927.10.11450	0.882499	0.805082	0	-inf	0.685001
hypothetical protein, conserved	Tb927.10.11870	1.29167	4.29842	0	-inf	0.983762
hypothetical protein	Tb927.10.1220	0.1765	0	0	-inf	0.990185
chaperone protein DNAj, putative	Tb927.10.14730	1.059	0.161016	0	-inf	0.624384
hypothetical protein, conserved	Tb927.10.15960	4.75751	4.93918	0	-inf	0.307461
variant surface glycoprotein (VSG, pseudogene), putative	Tb927.10.16260	4.05151	0	0	-inf	0.534852
variant surface glycoprotein (VSG, pseudogene), putative	Tb927.10.16320	0.353	0	0	-inf	0.911386
variant surface glycoprotein (VSG, pseudogene), putative	Tb927.10.16550	0.353	0	0	-inf	0.911386
mitochondrial structure specific endonuclease I (SSE-1), putative	Tb927.10.340	0.1765	0	0	-inf	0.990185
protein kinase, putative	Tb927.10.350	1.46817	0.488205	0	-inf	0.778431
hypothetical protein, conserved	Tb927.10.3920	5.16669	2.63813	0	-inf	0.5869
hypothetical protein	Tb927.10.4350	1.2355	0.161016	0	-inf	0.570888
hypothetical protein, conserved	Tb927.10.5710	1.29167	0	0	-inf	0.983762
hypothetical protein, unlikely	Tb927.10.7260	0.1765	0.161016	0	-inf	0.990185
small GTPase, putative (RAB23)	Tb927.10.8560	0.1765	0	0	-inf	0.990185
hypothetical protein, conserved	Tb927.10.8680	0.353	2.34984	0	-inf	0.911386
centrin, putative	Tb927.10.8710	3.87501	1.0746	0	-inf	0.646379
kinetoplast DNA-associated protein, putative	Tb927.10.8890	0.1765	0	0	-inf	0.990185
NADH-ubiquinone oxidoreductase c	Tb927.10.9620	0.1765	1.06171	0	-inf	0.990185
variant surface glycoprotein (VSG, pseudogene), putative,variant surface glycoprotein, frameshift	Tb927.2.6380	1.29167	0	0	-inf	0.983762
expression site-associated gene (ESAG, pseudogene), putative,expression site-associated gene 3 (ESAG3), degenerate	Tb927.2.6400	0.1765	0	0	-inf	0.990185
variant surface glycoprotein (VSG, atypical), putative (36E18.205)	Tb927.2.6410	0.1765	0	0	-inf	0.990185
variant surface glycoprotein (VSG, pseudogene), putative,variant surface glycoprotein, degenerate	Tb927.2.6435	0.1765	0	0	-inf	0.990185
variant surface glycoprotein (VSG, pseudogene), putative,variant surface glycoprotein, degenerate	Tb927.3.170	1.2355	0.161016	0	-inf	0.570888
variant surface glycoprotein (VSG, pseudogene), putative,variant surface glycoprotein, degenerate	Tb927.3.280	1.29167	0	0	-inf	0.983762
variant surface glycoprotein (VSG, pseudogene), putative,variant surface glycoprotein, degenerate	Tb927.3.410	5.34319	0.162907	0	-inf	0.505476
variant surface glycoprotein (VSG), putative	Tb927.3.440	0.1765	1.22272	0	-inf	0.990185
variant surface glycoprotein (VSG, pseudogene), putative,variant surface glycoprotein, degenerate	Tb927.3.500	0.353	0.644066	0	-inf	0.911386
retrotransposon hot spot protein (RHS, pseudogene), putative,retrotransposon hot spot protein (RHS), degenerate	Tb927.3.5750	2.93634	1.56124	0	-inf	0.517215
variant surface glycoprotein (VSG, atypical), putative	Tb927.4.5430	1.059	0	0	-inf	0.624384
variant surface glycoprotein (VSG, pseudogene), putative,variant surface glycoprotein, degenerate	Tb927.4.5450	0.353	0	0	-inf	0.911386
variant surface glycoprotein (VSG, pseudogene), putative,variant surface glycoprotein, degenerate	Tb927.4.5470	0.705999	0	0	-inf	0.753391
variant surface glycoprotein (VSG, pseudogene), putative,variant surface glycoprotein, degenerate	Tb927.4.5510	1.29167	1.0746	0	-inf	0.983762
variant surface glycoprotein (VSG), putative	Tb927.4.5560	0.1765	0.161016	0	-inf	0.990185
variant surface glycoprotein (VSG, pseudogene), putative,variant surface glycoprotein, degenerate	Tb927.4.5620	0.353	0.322033	0	-inf	0.911386
variant surface glycoprotein (VSG, pseudogene), putative,variant surface glycoprotein, point mutation	Tb927.4.5640	0.353	0	0	-inf	0.911386
variant surface glycoprotein (VSG, pseudogene), putative,variant surface glycoprotein, degenerate	Tb927.4.5720	0.1765	0	0	-inf	0.990185
variant surface glycoprotein (VSG, pseudogene), putative,variant surface glycoprotein, fragment, degenerate	Tb927.4.5750	0.1765	0.322033	0	-inf	0.990185
variant surface glycoprotein (VSG, pseudogene), putative,variant surface glycoprotein, degenerate	Tb927.5.220	0.353	0.322033	0	-inf	0.911386
hypothetical protein, conserved	Tb927.5.2840	0.1765	0	0	-inf	0.990185
histone H4, putative	Tb927.5.4250	3.177	1.12712	0	-inf	0.350404
variant surface glycoprotein (VSG, pseudogene), putative,variant surface glycoprotein, degenerate	Tb927.5.4740	0.1765	0	0	-inf	0.990185
variant surface glycoprotein (VSG, pseudogene), putative,variant surface glycoprotein, degenerate	Tb927.5.4790	0.353	1.06171	0	-inf	0.911386
variant surface glycoprotein (VSG, pseudogene), putative,variant surface glycoprotein, point mutation	Tb927.5.4930	6.45836	0	0	-inf	0.545442
variant surface glycoprotein (VSG, pseudogene), putative,variant surface glycoprotein, point mutation	Tb927.5.5040	0.1765	0	0	-inf	0.990185
variant surface glycoprotein (VSG, pseudogene), putative,variant surface glycoprotein, degenerate	Tb927.5.5150	0.1765	0	0	-inf	0.990185
variant surface glycoprotein (VSG, pseudogene), putative,variant surface glycoprotein, degenerate	Tb927.5.5160	1.29167	0	0	-inf	0.983762
variant surface glycoprotein (VSG, pseudogene), putative,variant surface glycoprotein, fragment, degenerate	Tb927.5.5250	1.29167	0	0	-inf	0.983762
variant surface glycoprotein (VSG, pseudogene), putative,variant surface glycoprotein, point mutation	Tb927.5.5260	0.882499	0.161016	0	-inf	0.685001
variant surface glycoprotein (VSG, pseudogene), putative,variant surface glycoprotein, fragment, degenerate	Tb927.6.5220	1.29167	0	0	-inf	0.983762
variant surface glycoprotein (VSG, pseudogene), putative,variant surface glycoprotein, degenerate	Tb927.6.5280	1.29167	0	0	-inf	0.983762
variant surface glycoprotein (VSG, pseudogene), putative,variant surface glycoprotein, degenerate	Tb927.6.5360	0.1765	0	0	-inf	0.990185
variant surface glycoprotein (VSG, pseudogene), putative,variant surface glycoprotein, truncated	Tb927.6.5380	0.1765	0	0	-inf	0.990185
expression site-associated gene (ESAG, pseudogene), putative,expression site-associated gene 3 (ESAG3), degenerate	Tb927.6.5400	1.46817	0	0	-inf	0.778431
expression site-associated gene (ESAG, pseudogene), putative,expression site-associated gene 3 (ESAG3), degenerate	Tb927.6.5510	0.1765	0	0	-inf	0.990185
variant surface glycoprotein (VSG, pseudogene), putative,variant surface glycoprotein, degenerate	Tb927.6.5610	1.29167	0	0	-inf	0.983762
variant surface glycoprotein (VSG, pseudogene), putative,variant surface glycoprotein, frameshift	Tb927.6.5630	1.29167	0	0	-inf	0.983762
variant surface glycoprotein (VSG, pseudogene), putative,variant surface glycoprotein, fragment, degenerate	Tb927.6.5700	0.1765	0.161016	0	-inf	0.990185
variant surface glycoprotein (VSG, pseudogene), putative,variant surface glycoprotein, degenerate	Tb927.6.5830	0.1765	0	0	-inf	0.990185
expression site-associated gene (ESAG, pseudogene), putative,expression site-associated gene 3 (ESAG3), degenerate	Tb927.7.130	1.29167	1.0746	0	-inf	0.983762
hypothetical protein	Tb927.7.1940	0.1765	0	0	-inf	0.990185
hypothetical protein	Tb927.7.7370	0.1765	0.644066	0	-inf	0.990185
hypothetical protein, conserved (pseudogene),hypothetical protein, conserved, degenerate	Tb927.8.1390	0.1765	1.06171	0	-inf	0.990185
UDP-Gal or UDP-GlcNAc-dependent glycosyltransferase (pseudogene), putative	Tb927.8.200	0.353	0.322033	0	-inf	0.911386
variant surface glycoprotein (VSG, pseudogene), putative,variant surface glycoprotein, degenerate	Tb927.8.300	1.46817	0.162735	0	-inf	0.778431
variant surface glycoprotein (VSG, pseudogene), putative,variant surface glycoprotein, degenerate	Tb927.8.320	0.353	0	0	-inf	0.911386
hypothetical protein, conserved	Tb927.8.4240	4.87082	1.77995	0	-Inf	0.0686252
variant surface glycoprotein (VSG)-related, putative	Tb927.8.7300	0.1765	0	0	-inf	0.990185
hypothetical protein, unlikely	Tb09.211.2710	1.412	5.37394	5.64263	1.99863	1
hypothetical protein, conserved	Tb927.6.2650	32.4105	85.0275	129.482	1.99822	0.193475
hypothetical protein, conserved	Tb927.10.4790	1.97282	2.2906	7.86099	1.99445	0.423003
hypothetical protein, conserved	Tb927.3.1160	20.696	63.7653	82.3571	1.99254	0.0494167
hypothetical protein, conserved	Tb927.10.9790	12.331	28.246	49.0074	1.9907	0.665105
ATP-dependent DEAD/H RNA helicase, putative,RNA helicase, putative	Tb927.10.7080	26.6036	54.7261	105.59	1.98879	0.627085
hypothetical protein, conserved (pseudogene)	Tb927.1.4810	7.56103	28.9973	29.9928	1.98796	0.328881
hypothetical protein, conserved	Tb927.6.1330	10.1007	34.5064	39.9861	1.98504	0.690767
hypothetical protein, conserved	Tb927.4.3690	73.9535	291.356	291.644	1.97952	0.0418889
methylglutaconyl-CoA hydratase, mitochondrial precursor, putative	Tb927.10.4000	4.4979	16.3194	17.5305	1.96254	0.78725
hypothetical protein, conserved	Tb927.10.9660	1.25543	3.20582	4.88948	1.9615	0.816022
hypothetical protein, unlikely (28G16.45)	Tb09.160.3460	0.896737	0.490843	3.48823	1.95974	0.808383
hypothetical protein	Tb927.10.1760	0.896737	0.490843	3.48823	1.95974	0.808383
hypothetical protein, conserved	Tb927.7.2760	31.3629	108.741	121.99	1.95963	0.063856
GPEET2 procyclin precursor,PARP A-alpha,procyclin A-alpha,procyclic form specific polypeptide A-alpha precursor	Tb927.6.510	161.708	367.969	627.994	1.95736	0.1294
RNA 3'-terminal phosphate cyclase-like protein	Tb09.211.4870	26.1781	95.3582	101.602	1.95649	0.444011
hypothetical protein, unlikely	Tb09.211.0650	1.07608	5.03626	4.17396	1.95563	0.655159
hypothetical protein, conserved	Tb927.3.5450	2.88378	6.05815	11.1802	1.95492	0.459316
hypothetical protein, conserved	Tb927.5.2630	2.34573	4.91302	9.09323	1.95475	0.47267
protein phosphatase 1 (PP1)	Tb927.4.5030	1.07608	2.06052	4.14418	1.94529	0.440944
variant surface glycoprotein (VSG, pseudogene), putative,variant surface glycoprotein (VSG), degenerate	Tb09.244.0620	0.1765	0	0.679204	1.94418	0.871039
expression site-associated gene (ESAG) protein, putative,expression site-associated gene 9 (ESAG9) protein, putative	Tb927.1.5080	0.353	0.483049	1.35841	1.94418	0.728336
hypothetical protein, conserved,hypothetical protein	Tb927.10.13450	0.1765	0.966099	0.679204	1.94418	0.871039
vacuolar ATP synthase subunit c, putative	Tb927.10.14040	0.1765	1.22272	0.679204	1.94418	0.871039
protein kinase, putative,mitogen-activated protein kinase 9, putative	Tb927.10.14800	0.1765	0.161016	0.679204	1.94418	0.871039
hypothetical protein, conserved	Tb927.10.2320	0.1765	0.483049	0.679204	1.94418	0.871039
hypothetical protein	Tb927.4.140	0.1765	0	0.679204	1.94418	0.871039
variant surface glycoprotein (VSG, pseudogene), putative,variant surface glycoprotein, degenerate	Tb927.4.5760	0.1765	0	0.679204	1.94418	0.871039
variant surface glycoprotein (VSG, pseudogene), putative,variant surface glycoprotein, frameshift	Tb927.7.6520	0.1765	0.161016	0.679204	1.94418	0.871039
hypothetical protein, conserved (1L12.380)	Tb09.160.2960	185.086	346.02	711.599	1.94287	0.61812
hypothetical protein, unlikely	Tb09.211.1080	1.29167	1.0746	4.96343	1.9421	0.634374
hypothetical protein, conserved	Tb927.7.4220	1.98704	19.2888	7.63241	1.94152	0.187609
hypothetical protein, conserved	Tb11.01.1710	5.24373	8.88656	20.1342	1.94098	0.467109
hypothetical protein, conserved	Tb927.7.3660	1.412	1.28813	5.41623	1.93955	1
hypothetical protein	Tb927.10.6920	5.11051	9.54663	19.5751	1.93748	0.677737
hypothetical protein, conserved	Tb927.10.8850	7.05142	19.5781	26.9119	1.93226	0.410634
hypothetical protein, conserved	Tb11.02.3540	33.6145	48.0344	128.111	1.93023	0.0720564
ribulose-5-phosphate 3-epimerase, putative	Tb927.10.12210	18.0834	59.7551	68.9133	1.93012	0.60823
hypothetical protein, conserved	Tb11.01.3530	32.0588	121.715	122.065	1.92886	0.529606
hypothetical protein, conserved (1L12.475)	Tb09.160.3160	3.3535	6.95391	12.6437	1.91468	0.887991
hypothetical protein, conserved	Tb927.10.11410	5.11051	13.477	19.2442	1.91288	0.516745
hypothetical protein, conserved (28G16.495)	Tb09.160.4400	1.79347	8.6	6.74788	1.91168	0.755876
hypothetical protein, conserved	Tb927.10.4100	1.98704	1.45271	7.4634	1.90921	0.462699
hypothetical protein, conserved	Tb927.10.5920	17.1527	55.8189	64.1414	1.90282	0.669619
hypothetical protein, conserved	Tb927.10.12220	1.61413	4.35112	6.03237	1.90197	0.631036
hypothetical protein, conserved	Tb927.6.4230	23.5549	53.7161	87.9311	1.90035	0.768178
hypothetical protein, conserved	Tb927.10.11890	1.80769	9.95395	6.74788	1.90029	0.335425
ATP-dependent DEAD/H RNA helicase, putative	Tb927.10.1720	21.5812	105.452	80.4946	1.89912	0.738115
hypothetical protein, conserved	Tb09.160.0560	22.6831	72.6607	84.4739	1.89689	0.0578005
glucose transporter, putative	Tb927.10.8490	2.52508	12.2925	9.35159	1.88888	0.712664
trans-sialidase (TbTS)	Tb927.7.6850	191.045	1357.08	705.954	1.88566	0.501373
hypothetical protein, conserved	Tb927.10.600	1.5885	6.27463	5.86904	1.88546	0.996302
hypothetical protein, conserved	Tb927.4.2870	11.1622	22.045	41.1827	1.88342	0.852273
UDP-Gal or UDP-GlcNAc-dependent glycosyltransferase (pseudogene), putative	Tb927.10.16340	1.29167	1.0746	4.73703	1.87474	0.752146
hypothetical protein, conserved	Tb927.10.2050	4.8566	10.6725	17.809	1.87458	0.261222
hypothetical protein	Tb927.7.6010	0.896737	1.47253	3.25965	1.86196	0.909735
hypothetical protein, conserved	Tb927.10.11050	4.51212	11.4383	16.3876	1.86073	0.728509
N-acetyltransferase, putative	Tb927.7.2360	17.8265	51.8348	64.6763	1.85922	0.359028
hypothetical protein, conserved	Tb927.10.5050	1.98704	6.09837	7.20504	1.85839	0.334929
hypothetical protein, conserved	Tb927.6.1860	86.6697	430.532	314.21	1.85813	0.119707
receptor-type adenylate cyclase GRESAG 4, putative	Tb927.4.3750	157.935	375.062	571.28	1.85486	0.484101
hypothetical protein, conserved	Tb927.10.15780	7.34086	7.7401	26.5065	1.85232	0.744597
dipeptidyl-peptidase 8-like serine peptidase,serine peptidase, Clan SC, Family S9B	Tb927.10.6970	10.8462	30.9247	39.0064	1.84653	0.302802
variant surface glycoprotein (VSG, pseudogene), putative,variant surface glycoprotein, degenerate	Tb927.7.150	22.6546	61.7654	81.3431	1.84421	0.133789
variant surface glycoprotein (VSG)-related, putative	Tb927.1.5170	1.80769	1.22409	6.48952	1.84396	0.241952
NADH-cytochrome b5 reductase, putative (B5R)	Tb11.02.1230	15.2674	25.9672	54.65	1.83977	0.665602
zinc carboxypeptidase, putative,metallo- peptidase, Clan MC, Family M14	Tb11.01.2050	7.41299	19.2817	26.5238	1.83916	0.495639
calpain-like protein, putative	Tb11.02.2240	16.4201	63.3184	58.3953	1.83039	0.468448
60S ribosomal protein L30 (RPL30)	Tb927.10.4110	32.1229	116.149	114.147	1.82922	0.269737
hypothetical protein, conserved,predicted WD40 repeat protein (PIFTF6)	Tb11.03.0880	4.87082	3.23627	17.2922	1.82789	0.115215
hypothetical protein, conserved	Tb11.01.3790	26.3269	123.282	93.2492	1.82455	0.0435687
hypothetical protein, conserved (3C4.415)	Tb09.160.1370	1.98704	0.322825	7.03603	1.82414	0.966186
hypothetical protein, conserved	Tb927.10.710	1.98704	3.09711	7.03603	1.82414	0.966186
hypothetical protein, conserved	Tb927.1.1060	4.67725	10.7007	16.5469	1.82283	0.149089
HNRNPA (HNRNPA)	Tb927.10.10830	5.39464	34.3297	19.071	1.82178	0.512536
hypothetical protein, conserved	Tb927.10.9920	30.2379	94.3872	106.879	1.82155	0.572655
hypothetical protein, conserved	Tb927.4.5360	19.6342	60.684	69.3282	1.82008	0.0596788
hypothetical protein	Tb927.7.6330	178.338	488.676	629.409	1.81938	0.338861
metal-ion transporter, putative	Tb927.8.7460	1.98704	5.45272	6.97646	1.81187	0.372162
ribosomal RNA processing protein 45,exosome complex exonuclease (RRP45)	Tb927.6.670	1.25543	8.50285	4.40254	1.81015	0.663517
ABC transporter, putative	Tb927.10.7700	2.33152	12.1024	8.14913	1.80538	0.818644
dephospho-CoA kinase, putative	Tb927.6.710	2.34573	2.78	8.17892	1.80187	0.69616
hypothetical protein, conserved	Tb927.5.1290	14.584	21.2753	50.7442	1.79885	0.0460516
hypothetical protein, conserved	Tb927.7.7050	9.02424	28.0501	31.3941	1.79861	0.249161
hypothetical protein, conserved	Tb927.6.2800	14.449	11.503	50.2613	1.79847	0.679041
hypothetical protein, conserved	Tb11.02.4980	9.88399	26.6885	34.3434	1.79687	0.523818
target SNARE, putative	Tb11.12.0013	47.7593	74.1477	165.848	1.79601	0.50129
hypothetical protein, conserved	Tb927.10.11960	5.78177	18.7967	20.0746	1.79579	0.383202
protein kinase, putative	Tb927.8.6810	2.58334	3.22381	8.969	1.79571	0.525752
hypothetical protein, conserved	Tb11.01.6940	28.2997	59.0312	98.0286	1.79241	0.171953
hypothetical protein, conserved	Tb09.211.3860	5.51969	7.84208	19.07	1.78865	0.441401
elongation factor G2-like protein	Tb11.01.0710	0.538042	2.55136	1.8584	1.78827	0.923144
ATPase, putative	Tb927.7.6930	5.91847	16.5199	20.4424	1.78827	0.603982
hypothetical protein, conserved,drug resistence protein, putative	Tb11.01.4090	3.24247	6.80978	11.1802	1.78578	0.560516
hypothetical protein, conserved	Tb927.8.2180	29.5409	77.0296	101.786	1.78475	0.0500067
hypothetical protein, conserved	Tb09.211.1630	4.33277	4.23171	14.9268	1.78454	0.441278
diacylglycerol acyltransferase, putative	Tb927.3.1700	16.9121	45.4133	58.255	1.78433	0.733755
hypothetical protein, conserved	Tb927.10.12430	6.8152	34.0829	23.4735	1.78421	0.625541
hypothetical protein	Tb927.10.5100	5.35117	16.7288	18.3908	1.78106	0.473593
hypothetical protein, conserved	Tb927.5.690	13.8951	35.7203	47.6923	1.77919	0.259902
hypothetical protein, conserved	Tb11.01.2960	91.7658	210.422	314.737	1.77812	0.200828
hypothetical protein, conserved	Tb11.01.6620	7.51736	10.6972	25.775	1.77768	0.739581
hypothetical protein, conserved	Tb927.10.10150	2.52508	3.9154	8.63607	1.77405	0.645994
hypothetical protein, conserved	Tb11.01.2740	46.0978	157.411	157.25	1.77029	0.0902096
hypothetical protein, conserved	Tb11.01.5640	1.5885	2.18882	5.41623	1.76963	0.992805
hypothetical protein, conserved	Tb927.3.1980	25.8829	72.6625	87.942	1.76455	0.141714
hypothetical protein, conserved	Tb927.3.3030	368.21	1080.71	1251.04	1.76453	0.116854
hypothetical protein, conserved	Tb927.10.13840	6.75518	14.9051	22.9014	1.76137	0.756949
variant surface glycoprotein (VSG)-related, putative	Tb11.01.4560	56.8572	124.373	192.493	1.7594	0.36938
hypothetical protein, conserved	Tb927.4.4720	6.98786	15.3563	23.6329	1.75787	0.648051
hypothetical protein, conserved	Tb927.6.2590	112.824	321.391	381.504	1.75763	0.484914
HIRA-interacting protein 5, putative (HIRIP5)	Tb927.7.1720	2.93634	2.95975	9.92686	1.75732	0.728945
hypothetical protein, conserved	Tb927.8.5490	49.7361	196.808	167.844	1.75475	0.228935
aldehyde dehydrogenase, putative (ALDH)	Tb927.10.6190	5.69619	12.6213	19.1745	1.75112	0.751156
hypothetical protein, conserved	Tb927.8.5360	24.2972	65.2392	81.7698	1.75078	0.353753
hypothetical protein, conserved	Tb11.02.0520	9.9242	35.327	33.3856	1.7502	0.745878
hypothetical protein, conserved	Tb11.01.5110	8.22336	19.1656	27.6385	1.74888	0.764348
hypothetical protein	Tb07.26A24.210	0.353	0	1.18426	1.74624	1
hypothetical protein, unlikely	Tb09.211.1090	0.705999	0	2.36851	1.74624	0.913157
hypothetical protein, conserved	Tb11.02.4450	0.353	0	1.18426	1.74624	1
variant surface glycoprotein (VSG), putative	Tb11.v4.0038	0.353	0	1.18426	1.74624	1
hypothetical protein, conserved (10C8.95)	Tb927.2.2590	0.353	0	1.18426	1.74624	1
hypothetical protein, conserved	Tb927.3.2920	0.353	1.38374	1.18426	1.74624	1
hypothetical protein, conserved	Tb11.02.0445	604.922	1507.64	2022.14	1.74106	0.164111
hypothetical protein, conserved	Tb927.10.8620	35.5589	96.4756	118.809	1.74036	0.111665
hypothetical protein, unlikely	Tb927.1.4880	4.33277	9.46327	14.4696	1.73967	0.503661
hypothetical protein, conserved	Tb927.8.1270	34.5911	132.576	115.35	1.73754	0.459612
dihydrolipoamide dehydrogenase, pseudogene, putative,acetoin dehydrogenase e3 component, point mutation,dihydrolipoamide dehydrogenase, point mutation	Tb927.4.5050	3.11284	10.856	10.3797	1.73746	0.683032
pre-mRNA splicing factor ATP-dependent RNA helicase, putative,RNA helicase, putative	Tb927.10.7280	3.06312	9.85746	10.1765	1.73217	0.290989
hypothetical protein, conserved	Tb11.02.3770	1.5885	5.40915	5.25948	1.72726	0.626855
retrotransposon hot spot protein 3 (RHS3), putative (25N24.100)	Tb927.2.1180	3.79473	9.09385	12.5517	1.72581	0.26149
hypothetical protein, conserved	Tb927.8.6380	15.2872	42.9504	50.5149	1.72439	0.313498
ATP synthase alpha chain, mitochondrial precursor,ATP synthase F1, alpha subunit	Tb927.7.7430	135.392	729.339	447.189	1.72374	0.217239
hypothetical protein, conserved	Tb11.01.2610	27.9352	81.7414	92.0583	1.72047	0.481512
peptide chain release factor 1, putative	Tb927.3.1070	25.9256	65.96	85.4277	1.72033	0.111123
hypothetical protein, conserved	Tb927.10.5860	4.69147	7.43524	15.4435	1.71889	0.77865
hypothetical protein, conserved	Tb927.8.2710	43.1141	123.108	141.013	1.7096	0.443666
heat shock protein, putative	Tb927.10.5660	7.16436	22.0208	23.4065	1.708	0.701931
hypothetical protein, conserved	Tb927.4.4110	26.3127	70.2956	85.7754	1.70481	0.104957
hypothetical protein, conserved	Tb11.02.0660	46.3473	119.896	151.045	1.70442	0.547156
60S ribosomal protein L37a, putative	Tb927.10.220	265.916	462.496	866.511	1.70425	0.635843
mitochondrial intermediate peptidase, putative,metallo-peptidase, Clan MA(E) Family M3	Tb927.10.9820	7.41012	13.6664	24.1094	1.70203	0.594271
trans-sialidase, putative	Tb927.5.440	490.744	1927.74	1596.24	1.70163	0.0760279
hypothetical protein, conserved (28H13.310)	Tb927.2.3920	34.2324	76.25	111.098	1.6984	0.0491144
hypothetical protein, unlikely	Tb09.244.2360	1.765	2.57626	5.71228	1.6944	0.617178
flagellar protein PF20	Tb927.10.13960	1.79347	9.3516	5.80379	1.69424	0.744275
60S ribosomal proteins L37, putative	Tb927.10.6370	1277.49	1975.51	4133.01	1.69388	0.640371
thymine-7-hydroxylase, putative (TLP7)	Tb927.7.7500	6.14047	17.0055	19.8163	1.69027	0.388999
hypothetical protein, conserved	Tb927.1.3040	71.0555	200.65	229.183	1.68948	0.0825176
hypothetical protein, conserved	Tb11.01.2750	26.2843	56.7175	84.7517	1.68904	0.168795
3,2-trans-enoyl-CoA isomerase, mitochondrial precursor, putative	Tb927.8.7530	37.0506	159.577	119.295	1.68697	0.212954
class 3 lipase, putative,triacylglycerol lipase, putative	Tb927.10.15970	2.15217	5.19988	6.91689	1.68433	0.457155
hypothetical protein, conserved	Tb927.10.7200	1.07608	1.73329	3.45845	1.68433	0.586658
60S ribosomal protein L23, putative	Tb09.211.2640	2.51086	7.29618	8.05978	1.68256	0.399018
hypothetical protein, conserved	Tb11.01.2470	3.04891	7.19393	9.77896	1.68139	0.861554
variant surface glycoprotein (VSG, pseudogene), putative,variant surface glycoprotein (VSG), frameshifted fragment (VSG41)	Tb09.v2.0380	0.353	0.161016	1.13201	1.68114	0.79269
hypothetical protein, unlikely	Tb927.10.10860	0.705999	0.322033	2.26401	1.68114	0.665253
hypothetical protein, conserved,predicted zinc finger protein	Tb927.10.7400	0.353	2.76748	1.13201	1.68114	0.79269
hypothetical protein (10C8.465)	Tb927.2.3330	0.353	0	1.13201	1.68114	0.79269
hypothetical protein, conserved	Tb927.8.5350	0.353	2.09321	1.13201	1.68114	0.79269
hypothetical protein	Tb927.5.720	34.947	73.9066	111.999	1.68025	0.60135
hypothetical protein, conserved,leucine-rich repeat protein (LRRP), putative	Tb11.02.4590	61.4542	139.011	196.882	1.67975	0.523969
hypothetical protein	Tb11.02.0550	187.502	700.523	599.669	1.67726	0.183437
hypothetical protein, conserved	Tb09.211.3800	54.9958	193.387	175.618	1.67505	0.573291
arginine N-methyltransferase, type II (PRMT5)	Tb927.10.640	2.33152	5.00558	7.43362	1.6728	0.754663
eukaryotic translation initation factor 4 gamma, putative	Tb927.8.4820	6.87207	31.968	21.8735	1.67037	0.201486
delta tubulin,tubulin delta chain (TUBD1)	Tb11.01.2695	3.61538	13.3996	11.4684	1.66544	0.660663
leucine-rich repeat protein (LRRP), putative	Tb927.1.5030	36.9287	82.6128	117.119	1.66516	0.454732
hypothetical protein, unlikely	Tb927.1.3570	2.33152	4.25397	7.37405	1.66119	0.438854
NAD(p)-dependent steroid dehydrogenase-like protein	Tb927.7.4950	156.589	904.417	494.88	1.6601	0.439218
hypothetical protein, conserved	Tb927.10.8870	12.7905	24.8074	40.4077	1.65955	0.73324
rRNA processing protein, putative	Tb09.244.2790	1.61413	9.71461	5.08827	1.65642	0.621614
transketolase, putative (TK)	Tb927.8.6170	91.2135	552.235	287.379	1.65564	0.131899
hypothetical protein, conserved	Tb927.10.1190	2.34573	3.33094	7.37405	1.65242	0.217692
hypothetical protein, unlikely	Tb927.1.1810	13.414	17.7118	42.1106	1.65045	0.62549
hypothetical protein	Tb927.1.5160	3.43604	2.4463	10.7528	1.6459	0.525358
hypothetical protein	Tb09.244.1650	116.729	209.11	364.798	1.64394	0.0577512
60S ribosomal protein L10a	Tb927.10.13500	175.418	457.74	547.005	1.64075	0.632212
hypothetical protein, conserved	Tb11.02.2840	17.2651	59.5538	53.6921	1.63686	0.72592
phosphoribosylpyrophosphate synthetase, putative (PRS)	Tb927.10.9430	3.97408	8.96849	12.3529	1.63615	0.431709
hypothetical protein, conserved	Tb927.10.2160	4.13921	9.35679	12.8398	1.6332	0.851551
hypothetical protein, conserved	Tb09.211.0070	90.7837	206.864	281.535	1.63281	0.251614
hypothetical protein, conserved	Tb09.211.1890	1.29167	0	4.00557	1.63277	0.630229
trans-sialidase, putative,neuraminidase, putative	Tb927.8.7340	135.395	469.237	419.744	1.63233	0.120184
hypothetical protein, conserved	Tb09.244.2650	20.7067	66.2778	64.1413	1.63116	0.492579
hypothetical protein, conserved	Tb11.01.4550	59.6768	108.957	184.71	1.63002	0.04509
hypothetical protein, conserved	Tb11.47.0032	2.70443	6.60619	8.34793	1.62609	0.400525
hypothetical protein, conserved	Tb927.8.5310	3.24247	24.643	10.0075	1.62592	0.594807
dynein light chain, putative,dynein Tctex1 family, putative	Tb927.10.13370	3.3535	4.21663	10.3274	1.62274	1
hypothetical protein, conserved	Tb11.02.3670	11.9222	46.2094	36.7012	1.62217	0.0835954
Sterol methyltransferase, putative	Tb927.10.6910	13.5665	48.7105	41.7625	1.62215	0.451264
hypothetical protein, conserved	Tb927.6.2140	122.38	224.005	376.154	1.61996	0.128316
hypothetical protein, conserved	Tb11.01.0310	1.765	6.24443	5.41623	1.61762	0.949532
hypothetical protein, conserved	Tb11.02.3380	6.87207	10.0419	21.0783	1.61694	0.625956
pseudouridylate synthase I, putative	Tb927.7.1510	81.9843	219.52	250.626	1.61212	0.470779
hypothetical protein, unlikely	Tb927.1.3100	52.3729	128.183	160.101	1.61209	0.667931
mitochondrial processing peptidase alpha subunit (pseudogene), putative	Tb927.10.2140	52.0199	198.918	158.865	1.61066	0.642795
proteasome regulatory non-ATP-ase subunit	Tb11.01.6030	13.39	22.1086	40.8917	1.61065	0.734342
hypothetical protein, conserved	Tb927.10.2070	7.58946	11.0901	23.1653	1.60989	0.633138
hypothetical protein, conserved	Tb09.244.2190	0.538042	0	1.62983	1.59893	1
hypothetical protein	Tb927.1.3350	0.538042	0.818071	1.62983	1.59893	1
hypothetical protein, conserved	Tb927.10.8060	2.70443	9.193	8.17892	1.59659	0.85146
hypothetical protein, conserved	Tb927.10.2060	78.2294	196.634	236.405	1.59548	0.392013
hypothetical protein, conserved	Tb927.10.5020	2.69021	3.27229	8.11935	1.59364	0.70839
hypothetical protein, conserved	Tb927.10.14370	27.4861	57.8592	82.9154	1.59294	0.727883
hypothetical protein, unlikely	Tb927.1.1260	10.4448	33.3326	31.4834	1.59181	0.678548
hypothetical protein, conserved	Tb927.10.8670	9.7477	24.9893	29.3278	1.58913	0.704043
hypothetical protein, conserved	Tb04.24M18.150	19.3508	68.2495	58.0981	1.5861	0.471085
hypothetical protein, conserved	Tb927.4.1830	115.98	368.966	347.799	1.58438	0.207672
UDP-Gal or UDP-GlcNAc-dependent glycosyltransferase, putative	Tb927.8.7150	211.737	647.152	634.426	1.58318	0.134038
hypothetical protein, conserved	Tb927.1.2990	19.7709	77.317	59.2209	1.58273	0.216783
hypothetical protein, conserved	Tb927.10.12470	1.5885	2.67187	4.75443	1.58161	0.620691
chaperone protein DNAj, putative	Tb927.7.4590	130.947	132.344	391.483	1.57997	0.608102
cytosolic nonspecific dipeptidase, putative,peptidase (M20/M25/M40 family), putative	Tb927.10.12260	25.3119	53.6184	75.6531	1.57958	0.594552
small GTP-binding rab protein, putative	Tb927.8.8140	14.8582	13.007	44.3922	1.57905	0.690649
tRNA-sepcific adenosine deaminase (ADAT3)	Tb11.01.6930	6.98786	16.9184	20.7593	1.57084	0.592756
hypothetical protein, conserved	Tb927.4.4530	10.1007	15.5797	29.9547	1.56833	0.613215
protein kinase, putative	Tb11.02.3640	82.8908	122.277	245.593	1.56699	0.59035
hypothetical protein, conserved	Tb11.01.6920	11.8817	31.404	35.1793	1.56599	0.513864
hypothetical protein, conserved	Tb11.02.0610	67.8803	273.074	200.644	1.56357	0.604676
hypothetical protein, conserved	Tb09.211.3080	8.45603	8.97988	24.9913	1.56337	0.57095
G-actin binding protein, putative,twinfilin, putative	Tb927.4.2350	16.0615	16.8413	47.4572	1.56302	0.529135
60S acidic ribosomal protein, putative	Tb927.10.10010	31.1201	87.0376	91.6578	1.55841	0.559694
hypothetical protein, conserved	Tb927.4.940	12.1785	37.5168	35.7714	1.55447	0.638142
hypothetical protein, unlikely (3C4.315)	Tb09.160.1620	18.7652	26.912	55.0155	1.55178	0.61752
kinesin, putative	Tb927.10.15400	4.58101	10.4362	13.4274	1.55144	0.636786
hypothetical protein, conserved,zinc finger protein family member, putative (ZC3H27)	Tb09.160.2090	5.87269	6.01613	17.2066	1.55087	0.609867
choline kinase (EK1)	Tb11.18.0017	1.26965	2.01745	3.71681	1.54963	0.260837
succinyl-CoA synthetase alpha subunit, putative	Tb927.3.2230	566.357	1984.36	1654.75	1.54683	0.457079
hypothetical protein, conserved	Tb927.7.970	160.976	754.939	470.218	1.54648	0.533869
adaptin complex 4 subunit, putative,beta-adaptin 4 protein, putative	Tb927.10.9230	58.2191	98.7983	169.67	1.54317	0.394536
TPR-repeat-containing chaperone protein DNAJ, putative,TPR repeat protein	Tb927.10.4900	0.71739	1.40606	2.08698	1.54059	0.904605
hypothetical protein	Tb927.10.9510	2.15217	9.84245	6.26094	1.54059	0.743083
actin-like protein, putative	Tb927.3.3020	0.71739	2.81213	2.08698	1.54059	0.904605
MSP-B, putative	Tb927.8.1610	273.016	717.428	790.927	1.53456	0.65914
hypothetical protein, conserved	Tb09.211.1650	100.709	303.342	291.379	1.5327	0.504911
hypothetical protein, conserved	Tb927.3.4540	24.3171	84.2832	70.3239	1.53205	0.5074
hypothetical protein, conserved	Tb927.10.980	5.24373	10.9811	15.1554	1.53116	0.371949
hypothetical protein, conserved	Tb927.8.4080	20.7814	41.5701	60.0258	1.53029	0.0741592
hypothetical protein, conserved	Tb09.v1.0490	296.279	1094.86	855.588	1.52996	0.633232
hypothetical protein, unlikely (3C4.310)	Tb09.160.1630	1.412	2.73728	4.07522	1.52914	0.625497
hypothetical protein (pseudogene),hypothetical protein, point mutation	Tb927.3.3420	4.67725	5.91719	13.4958	1.52877	0.686633
hypothetical protein	Tb927.10.7460	16.2266	50.7487	46.7884	1.52779	0.132353
ribosomal protein S25, putative	Tb927.10.2840	83.8144	183.784	241.622	1.52748	0.307343
UDP-Gal or UDP-GlcNAc-dependent glycosyltransferase (pseudogene), putative	Tb927.8.7160	3.11284	6.92224	8.969	1.52672	0.758075
MSP-B, putative	Tb927.8.1620	278.183	762.559	801.307	1.52632	0.657895
hypothetical protein, conserved	Tb11.18.0014	148.212	598.897	426.906	1.52626	0.48888
hypothetical protein, unlikely	Tb927.1.3480	1.64467	4.28724	4.73703	1.52618	1
GPI-anchor transamidase subunit 8 (GPI8)	Tb927.10.13860	1.2355	2.51085	3.55277	1.52385	0.803544
elongation factor 1-alpha, putative,hsp70 subfamily B suppressor 1	Tb09.211.2110	3.28934	6.33434	9.42181	1.5182	0.735934
hypothetical protein, conserved	Tb927.6.830	52.5029	65.8382	150.133	1.51577	0.293252
hypothetical protein, conserved	Tb927.10.1530	18.4356	35.5895	52.7113	1.51562	0.0883077
hypothetical protein, conserved	Tb11.01.4190	190.323	422.101	542.562	1.51134	0.477118
hypothetical protein, conserved	Tb927.10.3530	7.16436	5.69215	20.3588	1.50674	0.798188
hypothetical protein, conserved	Tb927.10.800	3.78051	10.0313	10.7231	1.50406	0.792848
PRP19-like protein, putative (TbPRP19)	Tb927.2.5240	90.7663	151.289	257.096	1.50208	0.290782
hypothetical protein, conserved (25N14.160)	Tb927.2.2210	8.98553	10.6976	25.4441	1.50166	0.607085
hypothetical protein, unlikely	Tb09.160.1640	0.882499	2.09321	2.49041	1.49672	0.67936
hypothetical protein, conserved	Tb927.7.2170	32.2436	92.9751	90.6305	1.49098	0.501093
hypothetical protein, conserved	Tb927.10.940	5.76755	7.0003	16.2089	1.49076	0.32953
hypothetical protein, conserved	Tb927.10.5260	4.15343	2.68	11.6671	1.49008	0.598075
hypothetical protein, conserved (25N14.195)	Tb927.2.2140	54.7918	157.892	153.791	1.48894	0.199546
hypothetical protein, unlikely (28G16.490)	Tb09.160.4390	1.5885	1.12712	4.45838	1.48886	1
hypothetical protein, unlikely	Tb11.01.2870	23.9812	40.8815	67.2807	1.48829	0.123682
hypothetical protein, conserved	Tb927.7.2490	18.0058	30.5754	50.5045	1.48795	0.99961
hypothetical protein	Tb09.211.0380	221.221	394.64	619.924	1.48661	0.667495
RNA polymerase I second largest subunit (RPA134)	Tb11.03.0450	5.42308	20.5527	15.1852	1.48548	0.544653
electron transfer protein, putative,ferredoxin, putative	Tb927.10.12540	74.7846	127.588	209.365	1.48521	0.141436
N-acetyltransferase, putative	Tb11.01.2886	177.83	408.536	497.458	1.48408	0.330647
hypothetical protein, conserved	Tb927.10.3740	14.5614	26.4346	40.7176	1.4835	0.69388
hypothetical protein, conserved	Tb927.8.2420	130.257	130.867	363.653	1.4812	0.465175
serine/threonine-protein kinase, putative,protein kinase, putative	Tb927.3.3920	3.42182	9.01939	9.55038	1.48079	0.735141
hypothetical protein, conserved	Tb11.01.7410	1.98704	2.1942	5.54543	1.48068	0.305852
hypothetical protein, conserved	Tb11.02.3060	1.07608	0.327229	3.00129	1.47979	0.714211
pseudouridine synthase A-like protein, putative	Tb927.6.2970	32.8261	70.5024	91.5287	1.47938	0.460383
ADP-ribosylation factor, putative	Tb927.10.5230	16.8073	22.5632	46.7877	1.47704	0.621376
hypothetical protein, unlikely	Tb09.160.0980	6.81136	5.53251	18.9481	1.47604	0.772351
hypothetical protein, conserved	Tb11.52.0010	3.79473	5.80213	10.554	1.47573	1
procyclin-associated gene 4 (PAG4) protein (PAG4)	Tb927.10.10210	28.0156	10.3427	77.917	1.47571	0.229003
hypothetical protein, conserved	Tb11.01.1460	22.834	27.9069	63.4046	1.4734	0.370373
mitochondrial carrier protein, putative,ADP/ATP translocase 1, putative	Tb927.10.14840	39.8733	107.12	110.606	1.47194	0.703077
hypothetical protein, conserved	Tb09.211.2960	100.568	330.012	278.811	1.47112	0.341923
mRNA processing protein, putative	Tb927.4.4150	6.04919	12.1912	16.7538	1.46967	0.711769
ribosomal RNA adenine dimethylase family protein, conserved	Tb927.6.1610	127.849	324.857	353.945	1.46909	0.145793
hypothetical protein, conserved (10C8.70)	Tb927.2.2540	66.247	221.414	183.397	1.46904	0.0678483
hypothetical protein, conserved (30M24.90)	Tb927.2.4980	169.269	349.544	467.894	1.46686	0.170738
hypothetical protein, conserved	Tb11.03.0900	148.701	297.17	410.71	1.4657	0.578541
GTP-binding protein, putative	Tb927.10.7430	2.16639	5.29721	5.9728	1.46312	0.215133
exosome component CSL4,Csl4p homologue (CSL4)	Tb927.5.1200	9.51503	21.2507	26.2278	1.46282	0.809321
hypothetical protein, conserved	Tb927.8.6400	36.319	70.5956	99.9271	1.46015	0.0741788
variant surface glycoprotein (VSG, pseudogene)-related, putative	Tb09.142.0340	2.58334	5.536	7.10554	1.45971	0.7559
hypothetical protein, unlikely	Tb927.1.4210	1.29167	3.22381	3.55277	1.45971	0.839722
hypothetical protein, conserved	Tb927.10.7000	5.16669	11.8206	14.2111	1.45971	0.712766
hypothetical protein, conserved	Tb927.1.1160	1.43478	2.71498	3.94539	1.45934	0.872696
expression site-associated gene (ESAG, pseudogene), putative,expression site-associated gene 1 (ESAG1), truncated	Tb927.3.540	18.0201	54.0419	49.541	1.45902	0.273829
hypothetical protein, conserved	Tb11.02.4535	26.467	83.8357	72.5181	1.45415	0.5003
chaperone protein DNAj, putative	Tb09.211.0140	43.6952	173.491	119.405	1.45032	0.36056
hypothetical protein, conserved	Tb927.10.10310	18.3787	37.6966	50.2164	1.45012	0.834667
cyclophilin type peptidyl-prolyl cis-trans isomerase, putative (PPIase)	Tb927.10.13220	29.4983	86.4791	80.5777	1.44975	0.274005
DNA ligase, putative	Tb11.02.4580	2.58334	3.8757	7.05329	1.44906	0.492976
hypothetical protein, conserved	Tb11.01.1450	42.2316	66.3003	114.994	1.44517	0.586462
MSP-B, putative	Tb927.8.1640	325.008	819.606	884.146	1.44381	0.501271
hypothetical protein, conserved	Tb09.244.2750	3.22825	3.95743	8.7753	1.44269	0.565912
hypothetical protein, conserved	Tb11.02.1730	108.291	116.649	294.113	1.44146	0.527096
nucleolar RNA-binding protein (Nopp44/46)	Tb927.8.760	964.961	3221.14	2618.7	1.44031	0.219878
hypothetical protein, conserved	Tb927.10.12130	8.27953	10.9667	22.4486	1.43901	0.682296
phosphatidylinositol 3-related kinase, putative	Tb11.01.6300	15.5376	16.4136	42.097	1.43795	0.660501
hypothetical protein, conserved	Tb927.10.2310	22.8624	117.524	61.8842	1.43659	0.249346
hypothetical protein, conserved	Tb927.8.2590	2.16639	3.84288	5.86336	1.43644	1
hypothetical protein, conserved	Tb11.01.6990	3.58695	5.07204	9.68961	1.43368	0.521685
hypothetical protein, conserved	Tb927.10.8250	6.3056	16.8253	17.0138	1.432	0.718043
ATP-binding cassette protein, putative	Tb927.10.7360	2.16639	6.8778	5.83357	1.42909	0.750455
hypothetical protein, conserved	Tb927.5.980	2.51086	5.10273	6.74788	1.42625	0.971528
hypothetical protein, conserved	Tb09.211.3950	31.2969	41.5275	83.9778	1.42399	0.700988
hypothetical protein, conserved	Tb09.244.2850	29.0171	91.8653	77.8147	1.42314	0.276517
thioredoxin (trx)	Tb09.160.2020	66.2117	168.443	177.534	1.42293	0.467601
hypothetical protein, conserved	Tb927.5.1850	16.255	29.4666	43.5482	1.42173	0.376422
protein kinase, putative,(OTHER) NEK family, HsNEK1-like	Tb927.10.5940	21.7257	79.2802	58.2028	1.42168	0.709038
hypothetical protein, conserved	Tb09.160.4830	376.563	1056.84	1008.06	1.42062	0.485032
tryptophanyl-tRNA synthetase, putative	Tb927.8.2240	2.52508	14.6549	6.74788	1.4181	0.636232
hypothetical protein, conserved	Tb927.10.6200	5.82449	27.1414	15.552	1.4169	0.627273
hypothetical protein, conserved	Tb11.01.1110	15.5642	15.0185	41.5361	1.41613	0.537706
hypothetical protein, conserved	Tb927.10.5220	20.5544	62.1751	54.8241	1.41536	0.74564
kinetoplastid-specific phospho-protein phosphatase, putative	Tb927.10.6540	0.529499	2.60646	1.41066	1.41367	1
hypothetical protein, conserved	Tb927.3.2160	21.2282	34.5181	56.4959	1.41217	0.512669
hypothetical protein, conserved	Tb927.10.9590	11.3924	24.2658	30.2856	1.41057	0.778055
hypothetical protein, conserved	Tb927.10.8640	13.6869	25.4245	36.3288	1.40832	0.80125
hypothetical protein, conserved	Tb927.10.6160	1.765	5.0519	4.68478	1.40831	1
protein kinase, putative (3C4.245)	Tb09.160.1780	7.23077	9.11773	19.1901	1.40814	0.718256
hypothetical protein, conserved	Tb927.7.3150	168.658	365.819	447.328	1.40723	0.0274921
hypothetical protein, conserved	Tb927.1.3070	211.498	517.215	560.793	1.40683	0.195274
hypothetical protein, conserved	Tb927.3.2750	184.138	752.644	487.512	1.40465	0.516122
hypothetical protein, unlikely	Tb09.160.1080	9.00149	17.4854	23.807	1.40315	0.627374
hypothetical protein, conserved	Tb927.7.640	48.2808	186.216	127.673	1.40293	0.482746
protein phosphatase 2C, putative	Tb927.3.2150	68.5221	173.932	181.121	1.40231	0.515682
amino acid transporter, putative	Tb927.8.7600	163.163	311.364	431.258	1.40224	0.441347
hypothetical protein, conserved	Tb11.01.0150	17.9916	42.1376	47.5538	1.40224	0.175248
iron-containing hydrogenase, putative	Tb927.10.10650	3.97408	9.38716	10.4945	1.40094	0.580784
hypothetical protein, conserved	Tb927.8.6990	279.171	604.595	737.191	1.40089	0.0269061
RNA-binding protein, putative (EIF3D)	Tb927.4.1930	72.9824	187.79	192.637	1.40026	0.622007
variant surface glycoprotein (VSG)-related, putative	Tb927.3.1500	204.498	306.423	538.311	1.39636	0.428364
S-adenosylmethionine decarboxylase (AdoMetDC)	Tb927.6.4410	34.7136	81.988	91.3603	1.39607	0.354821
hypothetical protein, conserved	Tb927.8.770	1007.45	3115.1	2649.11	1.3948	0.22869
hypothetical protein, unlikely	Tb927.10.4150	53.6559	142.983	140.822	1.39206	0.662863
hypothetical protein, conserved	Tb09.211.1830	6.57868	4.93743	17.2588	1.39146	0.886958
nucleolar RNA-binding protein, putative	Tb927.8.730	545.915	1713.81	1431.87	1.39115	0.521711
hypothetical protein, conserved	Tb927.10.5990	5.51969	4.94647	14.4375	1.38716	0.778629
ribosomal protein L11, putative (30M24.135)	Tb927.2.4890	30.1074	89.5005	78.659	1.38549	0.503813
DNA-directed RNA polymerase, pseudogene, putative,DNA-directed RNA polymerase, degenerate	Tb927.2.420	189.896	375.892	496.076	1.38535	0.178968
hypothetical protein, conserved	Tb927.10.11290	4.58101	11.8646	11.9645	1.38502	0.584712
hypothetical protein, unlikely (28G16.470)	Tb09.160.4360	120.02	544.719	313.339	1.38445	0.664235
aminopeptidase P1, putative,metallo-peptidase, Clan MG, Family M24	Tb927.3.2090	52.8703	139.797	137.91	1.38319	0.458999
hypothetical protein, conserved	Tb11.01.5235	112.294	342.471	292.824	1.38275	0.589732
hypothetical protein, conserved	Tb927.3.1530	328.081	460.4	855.433	1.3826	0.298844
chaperone protein DNAj, putative	Tb927.3.2290	52.8858	161.755	137.844	1.38208	0.607989
variant surface glycoprotein (VSG, atypical), putative	Tb927.3.370	5.69619	9.56387	14.838	1.38123	0.589606
hypothetical protein, conserved	Tb11.02.1080	82.5163	220.236	214.938	1.38117	0.380929
hypothetical protein, conserved	Tb927.3.2220	169.4	415.52	441.187	1.38096	0.574904
hypothetical protein, conserved	Tb927.8.5890	31.9009	45.5601	82.9826	1.37921	0.231059
hypothetical protein, conserved	Tb927.8.4290	55.9105	117.03	145.323	1.37807	0.328218
hypothetical protein, conserved	Tb927.6.2840	357.583	772.195	929.016	1.37743	0.286763
hypothetical protein, conserved	Tb927.5.740	53.0543	174.409	137.67	1.37567	0.537629
hypothetical protein, conserved	Tb11.01.8110	1.98704	1.06432	5.14784	1.37335	0.950399
recombination initiation protein NBS1, putative	Tb927.8.5710	1.98704	2.61287	5.14784	1.37335	0.950399
phosphatidylinositol-4-phosphate 5-kinase, putative (PIP5KII-alpha)	Tb927.10.3890	27.9514	60.9061	72.4138	1.37334	0.76185
hypothetical protein, conserved (3C4.265)	Tb09.160.1740	0.71739	0.818071	1.8584	1.37324	1
hypothetical protein, unlikely	Tb09.211.2140	1.43478	1.47253	3.71681	1.37324	0.955331
hypothetical protein, conserved	Tb927.10.5630	0.71739	2.2906	1.8584	1.37324	1
hypothetical protein, conserved	Tb11.01.5080	3.28934	4.51582	8.5162	1.37241	0.941666
ubiquitin fusion degradation protein 2, putative,ubiquitin conjugation factor E4 B, putative	Tb927.6.2460	10.7893	25.3555	27.9259	1.37201	0.343705
ubiquitin activating enzyme, putative	Tb11.02.2830	8.27842	16.3769	21.4163	1.37128	0.737272
MSP-B, putative	Tb927.8.1630	307.129	745.845	794.48	1.37117	0.68622
aconitase (ACO)	Tb927.10.14000	3.61538	4.89638	9.35159	1.37106	0.717661
hypothetical protein, conserved	Tb927.10.15420	3.61538	6.02476	9.35159	1.37106	0.717661
hypothetical protein	Tb927.5.420	33.6556	31.7762	86.921	1.36886	0.811735
Phosphatidic acid phostphatase, putative	Tb927.10.13400	0.896737	9.02437	2.31556	1.3686	0.888541
hypothetical protein, conserved	Tb927.10.6840	20.4341	53.5692	52.7343	1.36776	0.700561
U3/U14 snoRNA-associated small subunit rRNA processing protein, putative	Tb927.6.1900	34.1209	69.5516	88.053	1.36771	0.715308
hypothetical protein, conserved	Tb927.10.9390	2.824	2.67187	7.27969	1.36614	0.931735
hypothetical protein, conserved	Tb11.02.2150	1.07608	0.654457	2.77271	1.36551	0.789669
short-chain dehydrogenase, putative	Tb927.8.6420	122.249	334.494	314.658	1.36396	0.414393
hypothetical protein, conserved	Tb09.211.3840	7.51736	6.5027	19.3487	1.36394	0.724054
hypothetical protein, conserved	Tb927.7.650	8.2642	26.9336	21.2674	1.3637	0.472125
syntaxin, putative	Tb927.10.1830	57.0522	94.508	146.796	1.36346	0.129031
hypothetical protein, conserved	Tb927.10.9940	11.3522	28.2164	29.2058	1.36329	0.626078
variant surface glycoprotein (VSG, pseudogene), putative,variant surface glycoprotein, degenerate	Tb927.5.4650	2.34573	1.55175	6.03237	1.36268	0.511701
hypothetical protein, conserved	Tb927.6.3440	7.94816	10.7793	20.4127	1.36077	0.267347
NADH-ubiquinone oxidoreductase complex I subunit, putative,NDUFA5/B13 subunit, putative	Tb927.10.4130	12.2525	42.1667	31.464	1.36063	0.146377
transcription factor IIa, putative (TFIIA-2)	Tb927.10.4840	4.8566	11.1556	12.4623	1.35955	0.39894
hypothetical protein, conserved	Tb927.10.11470	42.9297	94.7462	110.136	1.35923	0.498349
hypothetical protein, conserved	Tb09.142.0400	1.2355	1.44915	3.16962	1.35922	0.669761
hypothetical protein (1L12.75)	Tb09.160.2410	0.705999	0.322033	1.81121	1.35922	0.75127
hypothetical protein, conserved	Tb09.160.5080	0.1765	0.322033	0.452803	1.35922	0.974086
hypothetical protein, conserved	Tb09.211.1800	0.529499	2.41525	1.35841	1.35922	0.798063
hypothetical protein, unlikely	Tb09.211.4080	1.5885	1.77118	4.07522	1.35922	0.652501
hypothetical protein, unlikely	Tb09.244.1990	0.1765	0.161016	0.452803	1.35922	0.974086
variant surface glycoprotein (VSG)-related, putative	Tb09.244.2200	0.1765	0.483049	0.452803	1.35922	0.974086
hypothetical protein, conserved	Tb09.v1.0480	0.529499	0.161016	1.35841	1.35922	0.798063
centrin, putative	Tb11.01.5470	0.1765	0.322033	0.452803	1.35922	0.974086
variant surface glycoprotein (VSG, pseudogene), putative	Tb11.34.0001	0.882499	0.644066	2.26401	1.35922	0.716937
variant surface glycoprotein (VSG, pseudogene), putative,variant surface glycoprotein (VSG), frameshifted	Tb11.44.0010	0.1765	0.161016	0.452803	1.35922	0.974086
expression site-associated gene (ESAG, pseudogene), putative,expression site-associated gene 9 (ESAG9), fragment	Tb11.51.0002	0.1765	0.161016	0.452803	1.35922	0.974086
expression site-associated gene (ESAG, pseudogene), putative,expression site-associated gene 3 (ESAG3), degenerate and frameshifted	Tb11.57.0036	0.353	0.322033	0.905605	1.35922	0.865955
variant surface glycoprotein (VSG, pseudogene), putative	Tb11.v4.0071	0.1765	0	0.452803	1.35922	0.974086
hypothetical protein, unlikely	Tb927.1.2900	0.1765	0	0.452803	1.35922	0.974086
hypothetical protein, unlikely	Tb927.1.4640	0.1765	1.38374	0.452803	1.35922	0.974086
kinesin, putative	Tb927.10.1110	1.059	1.70577	2.71682	1.35922	0.690613
hypothetical protein, conserved	Tb927.10.13240	0.1765	0	0.452803	1.35922	0.974086
hypothetical protein, conserved	Tb927.10.13890	0.353	0.322033	0.905605	1.35922	0.865955
hypothetical protein	Tb927.10.2450	0.1765	1.77118	0.452803	1.35922	0.974086
calcineurin B subunit, putative	Tb927.10.370	0.353	0.322033	0.905605	1.35922	0.865955
hypothetical protein, conserved	Tb927.10.400	0.1765	0.483049	0.452803	1.35922	0.974086
hypothetical protein, conserved	Tb927.10.7370	0.1765	3.82918	0.452803	1.35922	0.974086
retrotransposon hot spot protein (RHS, pseudogene), putative,retrotransposon hot spot protein 1 (RHS1), interrupted	Tb927.2.1060	0.353	1.61016	0.905605	1.35922	0.865955
retrotransposon hot spot protein (RHS, pseudogene), putative,retrotransposon hot spot protein 5 (RHS5), degenerate	Tb927.2.980	0.353	0.483049	0.905605	1.35922	0.865955
variant surface glycoprotein (VSG, atypical), putative	Tb927.7.6540	0.529499	0.322033	1.35841	1.35922	0.798063
clathrin assembly sigma-adaptin protein 3, putative	Tb927.8.6680	0.1765	1.12712	0.452803	1.35922	0.974086
signal recognition particle protein, putative	Tb927.10.15520	12.6279	17.7097	32.3755	1.35829	0.831768
DNA-directed RNA polymerase III, pseudogene, putative,DNA-directed RNA polymerase III, degenerate	Tb927.6.5190	109.683	185.096	281.059	1.35753	0.102773
flap endonuclease-1 (FEN-1), putative	Tb927.3.830	97.1473	310.538	248.833	1.35693	0.491623
retrotransposon hot spot protein (RHS, pseudogene), putative,retrotransposon hot spot protein 4 (RHS4), point mutation	Tb927.2.1120	139.757	363.488	357.75	1.35603	0.722342
hypothetical protein, conserved	Tb09.v1.0525	13.1777	26.6218	33.7096	1.35507	0.377457
C-14 sterol reductase, putative	Tb11.01.7170	10.4537	33.9446	26.7329	1.3546	0.833645
hypothetical protein, conserved	Tb927.10.12050	3.11284	4.68089	7.9589	1.35434	0.601859
DNA repair and recombination helicase protein PIF1, putative,DNA repair and recombination protein, mitochondrial precursor, putative (TbPIF7)	Tb927.8.700	76.0969	194.649	194.318	1.35251	0.300941
ribosomal RNA methyltransferase, putative	Tb927.8.2500	6.76317	18.5897	17.2588	1.35156	0.546196
DNA-directed RNA polymerase III subunit 2, pseudogene, putative,DNA-directed RNA polymerase III subunit 2, degenerate	Tb927.2.1200	226.48	269.528	577.788	1.35116	0.117408
hypothetical protein, conserved	Tb927.10.520	5.22951	31.5826	13.3268	1.34958	0.967105
ATP-dependent DEAD/H RNA helicase, putative	Tb11.01.8290	108.553	265.798	275.93	1.3459	0.286039
ATP-dependent DEAD/H RNA helicase, putative	Tb927.4.2630	113.125	294.848	286.94	1.34283	0.215613
hypothetical protein	Tb11.02.4490	42.525	71.9111	107.788	1.34181	0.210611
hypothetical protein, conserved	Tb927.8.4420	15.3315	41.8884	38.8366	1.34092	0.56962
hypothetical protein, conserved	Tb11.01.2250	77.275	380.371	195.524	1.33927	0.523103
hypothetical protein, conserved	Tb927.7.4340	49.0273	96.0687	124.016	1.33887	0.698495
purine nucleoside transporter (TbNT10)	Tb09.160.5480	1102.07	2853.81	2787.49	1.33875	0.0335041
hypothetical protein, conserved	Tb927.3.3260	91.8281	292.196	232.166	1.33815	0.608674
amino acid transporter 8, putative (AATP8)	Tb927.4.4860	3.97408	9.96724	10.0373	1.33668	0.67926
hypothetical protein, conserved	Tb927.8.5550	1.5885	1.70577	4.00557	1.33435	0.877825
hypothetical protein, conserved,hypothetical protein	Tb927.10.13520	1.412	2.76748	3.55277	1.33121	0.753925
hypothetical protein, conserved (1L12.65)	Tb09.160.2380	260.02	664.754	652.708	1.32781	0.144759
class I transcription factor A, subunit 5a (CITFA-5a)	Tb927.8.4030	18.7943	44.5357	47.1562	1.32715	0.0680967
RNA processing factor 1, putative,ribosome biogenesis protein	Tb11.03.0050	25.7211	42.1252	64.4723	1.32573	0.704345
variant surface glycoprotein (VSG, pseudogene), putative,variant surface glycoprotein, degenerate	Tb927.8.470	119.305	221.465	298.928	1.32514	0.165103
pyruvate phosphate dikinase (PPDK)	Tb11.02.4150	104.456	609.285	261.685	1.32494	0.584266
cop9 signalosome complex subunit, putative,predicted PCI domain protein	Tb927.10.7800	75.4736	138.917	188.993	1.32429	0.145114
dihydrolipoamide dehydrogenase, point mutation,acetoin dehydrogenase e3 component, putative	Tb927.8.7380	3.11284	7.57279	7.78475	1.32242	0.804266
hypothetical predicted multi-pass transmembrane protein	Tb927.8.6010	50.4393	195.74	125.955	1.32029	0.326456
DNA-directed RNA polymerase III subunit 2, pseudogene, putative,DNA-directed RNA polymerase III subunit 2, degenerate	Tb927.2.1110	226.451	281.184	565.406	1.32008	0.106036
hypothetical protein, conserved	Tb927.10.1370	7.18812	10.2945	17.9281	1.31854	0.901033
DNA-directed RNA polymerase III subunit, pseudogene, putative,DNA-directed RNA polymerase III subunit, degenerate	Tb927.4.230	147.092	223.58	366.735	1.31802	0.0883015
endonuclease/exonuclease/phosphatase, putative	Tb927.10.5510	33.6288	55.1928	83.8263	1.31771	0.738907
hypothetical protein, conserved	Tb09.211.2810	31.4734	58.3505	78.3351	1.31552	0.748655
variant surface glycoprotein (VSG, pseudogene), putative	Tb09.142.0290	2.34573	1.87524	5.83357	1.31434	0.838336
ribonuclease, putative	Tb927.10.8360	2.898	0.963659	7.20504	1.31395	0.263954
chaperone protein DNAj, putative	Tb927.10.9840	15.4439	38.292	38.349	1.31215	0.79938
hypothetical protein, unlikely	Tb927.1.3930	33.2302	60.8369	82.4972	1.31185	0.561579
hypothetical protein, conserved	Tb927.5.3440	2.16639	2.61578	5.37642	1.31135	0.939194
expression site-associated gene (ESAG) protein, putative,expression site-associated gene 3 (ESAG3) protein, putative	Tb11.55.0028	18.5581	27.5018	45.9932	1.30937	0.284944
40S ribosomal protein S21, putative	Tb11.02.4360	416.6	930.169	1032.35	1.3092	0.321204
hypothetical protein, conserved	Tb927.8.6520	21.3478	37.644	52.8901	1.30891	0.131692
hypothetical protein, conserved	Tb927.5.3900	246.59	672.158	610.755	1.30848	0.107846
hypothetical protein, conserved	Tb09.v1.0470	386.791	1178.65	957.469	1.30767	0.645875
hypothetical protein, conserved	Tb927.5.840	66.6534	354.986	164.943	1.30721	0.681483
hypothetical protein, conserved	Tb927.7.4150	13.5263	27.9451	33.4377	1.30571	0.527173
tRNA exportin, putative,exportin-T, putative (25N14.145)	Tb927.2.2240	14.1028	32.3281	34.8622	1.30568	0.680889
hypothetical protein, conserved	Tb927.8.2600	23.7165	71.8208	58.6246	1.30561	0.38377
hypothetical protein, unlikely (1L12.480)	Tb09.160.3170	70.5886	105.488	174.391	1.30482	0.684636
sarcoplasmic reticulum glycoprotein, putative	Tb927.4.2380	7.24499	5.58622	17.8983	1.30477	0.15171
hypothetical protein, conserved	Tb927.10.11240	160.188	288.483	395.384	1.30349	0.373727
cyclin-like F-box protein (CFB1C)	Tb927.1.4580	1.2355	2.67187	3.04772	1.30264	0.992198
hypothetical protein, conserved	Tb927.10.5130	1.765	4.53866	4.35388	1.30263	0.76267
hypothetical protein, unlikely (3C4.350)	Tb09.160.1540	31.5293	107.625	77.6731	1.30072	0.564718
hypothetical protein, unlikely	Tb927.1.1860	7.41012	9.79625	18.246	1.30001	0.761132
RNA polymerase III C11 subunit, putative,DNA-directed RNA polymerase III, putative,RNA polymerase subunit, putative (RPC11)	Tb927.10.15150	13.7992	30.3607	33.9603	1.29926	0.606972
hypothetical protein, conserved	Tb927.3.5400	20.7245	56.0717	50.9721	1.29837	0.360774
SNARE protein, putative	Tb927.10.15500	16.8559	11.7676	41.3968	1.29627	0.860518
hypothetical protein, conserved	Tb09.211.2600	57.5476	125.603	141.298	1.29592	0.667248
hypothetical protein, conserved	Tb927.10.7580	1.059	2.76748	2.59492	1.29299	0.882715
DNA-directed RNA polymerase, pseudogene, putative,DNA-directed RNA polymerase, degenerate	Tb927.2.540	134.92	226.814	330.371	1.29199	0.132304
hypothetical protein, conserved	Tb09.160.4860	55.4293	128.602	135.694	1.29164	0.157438
transcription activator, putative	Tb927.3.2140	358.546	665.942	876.446	1.28951	0.397328
hypothetical protein, conserved	Tb927.4.4800	258.532	657.957	631.73	1.28896	0.586235
phosphate-repressible phosphate permease, putative	Tb927.1.580	233.774	650.871	571.13	1.2887	0.243671
hypothetical protein, conserved	Tb09.v1.0390	11.7002	54.0568	28.5819	1.28856	0.285205
hypothetical protein, conserved	Tb11.02.0110	54.7721	156.595	133.757	1.2881	0.31243
hypothetical protein, unlikely	Tb927.1.460	6.84364	18.6577	16.6959	1.28665	0.515047
hypothetical protein, conserved	Tb927.10.4880	409.949	1431.19	1000	1.28648	0.716691
vesicular transport protein (CDC48 homologue), putative	Tb11.55.0014	4.67725	9.9179	11.4088	1.28641	0.86745
ATP synthase alpha chain, mitochondrial precursor,ATP synthase F1, alpha subunit	Tb927.7.7420	199.903	813.309	487.439	1.28592	0.271529
hypothetical protein, conserved	Tb927.8.5370	10.7665	19.2566	26.2452	1.2855	0.621382
hypothetical protein, conserved	Tb11.02.4990	1.765	2.51085	4.30163	1.28522	0.666047
hypothetical protein, conserved	Tb09.211.4740	86.6784	265.009	211.003	1.28352	0.492457
fibrillarin, putative	Tb927.10.14630	91.9736	342.333	223.368	1.28013	0.242976
hypothetical protein, conserved	Tb927.7.5530	141.536	273.533	343.638	1.27972	0.214523
hypothetical protein	Tb927.10.10730	23.6225	28.1273	57.3522	1.27969	0.417108
amino acid transporter, putative	Tb927.8.8240	182.429	205.917	442.719	1.27906	0.648438
hypothetical protein, conserved	Tb927.7.550	23.1939	40.3556	56.287	1.27906	0.723114
hypothetical protein, conserved	Tb927.10.11640	23.0816	19.3408	56.0084	1.2789	0.823044
hypothetical protein, conserved	Tb927.10.11810	8.4862	7.5222	20.5914	1.27885	0.930199
glutamate dehydrogenase (GDH)	Tb09.160.4310	513.884	1763.9	1246.57	1.27845	0.204534
developmentally regulated GTP-binding protein, putative	Tb09.211.0720	71.622	129.735	173.686	1.27801	0.566248
hypothetical protein, conserved	Tb927.10.2340	6.27716	7.78702	15.2052	1.27639	0.491582
hypothetical protein, conserved	Tb09.160.1330	16.0937	21.9945	38.976	1.27609	0.846813
hypothetical protein, unlikely	Tb09.160.4820	1.46817	0	3.55277	1.27492	1
hypothetical protein, conserved	Tb927.8.2040	53.9005	102.013	130.367	1.27421	0.0607226
glutamine hydrolysing (not ammonia-dependent) carbomoyl phosphate synthase, putative	Tb927.5.3800	106.856	222.567	258.297	1.27336	0.546944
DNA-directed RNA polymerase, alpha subunit, putative,RNA polymerase subunit, putative (RPC40)	Tb927.10.15370	66.4778	122.871	160.27	1.26956	0.703653
hypothetical protein, conserved	Tb927.5.3410	100.716	206.335	242.477	1.26756	0.329556
hypothetical protein, conserved	Tb11.02.2080	54.6922	116.338	131.6	1.26676	0.187165
hypothetical protein, unlikely	Tb927.1.3630	1.412	2.8983	3.39602	1.26611	0.679269
hypothetical protein, conserved	Tb927.3.2100	53.9519	171.152	129.71	1.26555	0.660119
hypothetical protein, conserved	Tb11.01.2840	103.967	166.298	249.825	1.2648	0.544817
hypothetical protein, conserved	Tb927.7.5620	50.0861	91.2076	120.3	1.26415	0.392258
hypothetical protein, conserved	Tb927.3.1450	46.8491	65.7609	112.509	1.26394	0.0730092
pyruvate dehydrogenase E1 alpha subunit, putative	Tb927.10.12700	54.5068	151.828	130.634	1.26102	0.841936
hypothetical protein, conserved,zinc finger protein family member, putative (ZC3H43)	Tb11.02.5350	44.8281	84.7762	107.391	1.26039	0.301706
hypothetical protein, conserved	Tb927.10.7750	7.36746	18.6397	17.6399	1.25961	0.727959
hypothetical protein, conserved	Tb09.211.0870	10.2772	26.892	24.5908	1.25867	0.81514
TFIIF-stimulated CTD phosphatase, putative	Tb09.160.4460	502.363	2156.3	1201.84	1.25844	0.239548
50S ribosomal protein L17, putative	Tb927.8.5860	150.957	296.054	360.763	1.25691	0.718416
Bardet-Biedl syndrome 4 protein homolog (BBS4-like protein 4), putative	Tb927.10.6830	5.34319	5.11123	12.7482	1.25452	0.644685
protein kinase, putative	Tb927.10.10350	7.23077	12.0797	17.2424	1.25374	0.45348
hypothetical protein, conserved	Tb09.160.4800	114.155	287.91	271.751	1.25129	0.56585
hypothetical protein, conserved	Tb927.10.15170	8.09907	22.8756	19.2698	1.25051	0.631642
40S ribosomal protein S6, putative	Tb927.10.190	2.33152	10.9877	5.54543	1.25003	0.727194
hypothetical protein, conserved	Tb927.5.2030	144.69	357.417	343.371	1.24681	0.100317
hypothetical protein, conserved	Tb927.3.5110	8.98553	12.6805	21.2644	1.24276	0.807654
ubiquitin carboxyl-terminal hydrolase, putative,cysteine peptidase, Clan CA, family C19, putative	Tb927.10.2210	2.52508	7.83079	5.9728	1.24208	0.29628
hypothetical protein, conserved	Tb927.8.5850	37.8195	34.6407	89.4114	1.24133	0.691524
hypothetical protein, conserved	Tb927.10.9280	2.34573	2.03698	5.54543	1.24126	0.424691
hypothetical protein, conserved,zinc finger protein family member, putative (ZC3H44)	Tb11.02.5760	3.06312	3.43618	7.23482	1.23995	0.975112
hypothetical protein, conserved	Tb927.10.11430	4.15343	3.16452	9.80874	1.23977	0.799591
hypothetical protein, conserved	Tb927.8.5650	38.2283	117.347	90.1252	1.23729	0.545688
hypothetical protein, conserved	Tb927.10.2520	24.189	25.8091	57.0238	1.23722	0.815654
hypothetical protein, conserved	Tb927.6.2520	6.63486	15.6913	15.6217	1.23542	0.753726
TFIIH basal transcription factor subunit (p44)	Tb927.8.6540	29.168	41.8249	68.6425	1.23471	0.170492
hypothetical protein	Tb927.1.1790	30.4519	30.7618	71.623	1.23389	0.589148
hypothetical protein, unlikely	Tb09.160.0320	1.059	0.322033	2.49041	1.23368	0.725424
hypothetical protein, conserved	Tb927.4.4810	291.939	775.09	686.24	1.23305	0.573892
hypothetical protein, conserved	Tb927.8.8130	119.458	253.221	280.599	1.232	0.603746
hypothetical protein, conserved	Tb927.1.3410	58.8314	75.0839	138.159	1.23167	0.255508
hypothetical protein	Tb927.10.10790	6.14047	9.29497	14.4101	1.23066	0.441529
hypothetical protein, conserved	Tb11.01.5760	55.6229	155.187	130.486	1.23014	0.29071
hypothetical protein, conserved	Tb927.8.1410	47.3816	82.2822	111.148	1.23008	0.184006
hypothetical protein, conserved	Tb927.4.3500	328.409	682.489	769.967	1.2293	0.489469
cyclophilin type peptidyl-prolyl cis-trans isomerase, putative (PPIase)	Tb927.8.2090	157.085	382.897	368.129	1.22867	0.688718
hypothetical protein, conserved	Tb927.10.9950	19.4406	29.7595	45.516	1.2273	0.605593
hypothetical protein, conserved	Tb927.10.3590	4.69147	8.89599	10.9717	1.22568	0.133602
hypothetical protein, conserved	Tb09.211.1290	40.579	79.9065	94.897	1.22563	0.577283
TFIIF-stimulated CTD phosphatase, putative	Tb09.160.4480	52.4887	123.069	122.734	1.22545	0.748965
hypothetical protein, conserved (3C4.240)	Tb09.160.1790	226.33	189.578	528.926	1.22464	0.526974
hypothetical protein, conserved	Tb927.10.1840	57.1889	75.6759	133.647	1.22462	0.29785
RNA helicase, putative,mitochondrial, putative	Tb927.4.1990	36.3846	71.5016	85.0003	1.22414	0.221358
oxidoreductase-protein, putative	Tb927.10.16040	74.0498	111.993	172.971	1.22396	0.638011
variant surface glycoprotein (VSG, pseudogene)-related, putative,variant surface glycoprotein (VSG), interrupted	Tb11.17.0003	1.9415	3.38135	4.52803	1.22171	0.678045
mitochondrial carrier protein, putative,ADP/ATP translocase 1, putative	Tb927.10.14820	46.7408	93.7223	108.969	1.22116	0.716447
nucleolar GTP-binding protein 1 (NOG1)	Tb11.02.0620	102.88	335.27	239.758	1.22062	0.189414
60S ribosomal protein L44	Tb11.02.0740	4.58899	7.34135	10.6931	1.22043	0.638695
variant surface glycoprotein (VSG, pseudogene), putative,variant surface glycoprotein (VSG), frameshifted and degenerate	Tb11.14.0013	16.7917	25.7905	39.0805	1.2187	0.722581
hypothetical protein, conserved	Tb927.10.12460	0.896737	3.13936	2.08698	1.21866	0.996774
CYC2-like cyclin, putative,G1 cyclin CycE4, putative (CYC5)	Tb927.10.11440	8.09907	15.628	18.8424	1.21815	0.775152
gamma-tubulin,tubulin gamma chain	Tb927.3.910	16.0296	17.253	37.2867	1.21793	0.609302
serine/threonine-protein kinase NrkA,nek1/NIMA-related kinase A (NrkA)	Tb927.4.5390	11.9219	14.5015	27.7081	1.2167	0.574641
hypothetical protein, conserved	Tb927.10.8090	3.4076	16.2848	7.89077	1.21141	0.914356
hypothetical protein	Tb927.7.6430	94.538	126.979	218.866	1.21108	0.0619882
variant surface glycoprotein (VSG)-related, putative	Tb927.3.1510	11.5351	26.9831	26.6736	1.20938	0.471167
hypothetical protein, conserved	Tb927.1.880	167.017	694.757	386.193	1.20932	0.312092
hypothetical protein, conserved	Tb11.01.5280	96.9546	245.584	224.12	1.20889	0.678157
5'-3' exonuclease, pseudogene, putative,5'-3' exonuclease, frameshift,exoribonuclease 2, frameshift (XRNB)	Tb927.5.2450	362.183	646.757	836.361	1.20741	0.411184
hypothetical protein, conserved	Tb11.01.7430	14.9785	21.9264	34.5873	1.20734	0.734797
[truncated: 7,826 more rows]
