# Supplementary material for: Regulation of Trypanosoma brucei Total and Polysomal mRNA during Development within Its Mammalian Host
Source: PLoS One. 2013 Jun 26;8(6):e67069. doi: 10.1371/journal.pone.0067069 (PMC3694164; doi:10.1371/journal.pone.0067069)
Supplement: Data File S2 — Genes that show significant (p<0.1) RNA abundance differences between slender and stumpy life-cycle stages. Red indicates strong up-regulation in stumpy forms and blue indicates strong down-regulation. (XLSX) [file pone.0067069.s003.xlsx]

## Sheet: SLvST
Gene ID	Mean Slender Exp	Mean Stumpy Exp	Fold Change	log2 FC	p value		Product Description	Notes		RITSeq Phenotype
Tb09.160.1900	0	7.8312	Inf	Inf	0.00892298		hypothetical protein, unlikely (3C4.200)
Tb927.7.6830	0.179347	6.7181	37.4586	5.22722	0.0664776		trans-sialidase, putative
Tb927.4.350	1.07608	35.5583	33.0442	5.04632	0.0025		hypothetical protein, conserved
Tb927.10.3060	0.896737	25.3818	28.3046	4.82296	0.00507699		hypothetical protein
Tb09.160.2320	1.98704	21.2875	10.7132	3.42131	0.00318556		hypothetical protein, unlikely (1L12.35)
Tb09.211.4580	6.45651	66.1572	10.2466	3.35707	0.0621473		hypothetical protein, conserved	Mitochondrial
Tb927.10.16030	21.6923	172.296	7.94273	2.98963	0.00240634		mitogen activated protein kinase 4 (MAPK2)	(Verified experimentally)
Tb11.01.0530	8.11329	56.0707	6.91097	2.78889	0.00996101		DNA repair protein, putative
Tb927.7.200	14.9711	94.9885	6.34477	2.66557	0.00674353		hypothetical protein, conserved
Tb927.10.11220	46.6555	269.795	5.7827	2.53174	0.0938595		procyclic form surface glycoprotein (PSSA-2)	(Verified experimentally)		DIFF
Tb927.10.15810	56.1467	305.603	5.44293	2.44438	0.0723786		hypothetical protein, conserved			DIFF
Tb927.6.4570	152.052	803.646	5.28535	2.402	0.0919464		hypothetical protein, conserved	(Verified by qPCR)		DIFF
Tb927.6.1250	24.9063	130.178	5.22671	2.3859	0.0286605		hypothetical protein, conserved	Mitochondrial
Tb927.10.8280	1.98704	9.85861	4.96146	2.31076	0.0457257		U1A small nuclear ribonucleoprotein (RBP14B)
Tb927.10.6590	4.87082	24.1496	4.95801	2.30976	0.0361694		hypothetical protein, conserved			DIFF
Tb09.160.4680	37.2955	183.537	4.92114	2.29899	0.0250669		Rab geranylgeranyl transferase component A, putative,Rab escort protein 1, putative
Tb927.5.4460	82.4824	403.468	4.89156	2.2903	0.0183823		major vault protein, putative (MVP)
Tb927.10.4330	27.7475	135.098	4.86885	2.28358	0.0294857		2-oxoisovalerate dehydrogenase beta subunit, mitochondrial precursor, putative	Mitochondrial
Tb927.8.6310	8.4862	40.9645	4.82719	2.27118	0.0502715		hypothetical protein, conserved
Tb927.2.5530	123.251	591.925	4.8026	2.26381	0.0177081		hypothetical protein, conserved (1F7.135)
Tb927.6.2980	7.41012	33.5309	4.52502	2.17792	0.0395829		protein kinase, putative
Tb927.7.3280	53.8382	239.727	4.45274	2.15469	0.0269975		translation initiation factor IF-2, putative			DIFF
Tb927.3.940	54.3193	237.024	4.36354	2.1255	0.0305791		hypothetical protein, conserved	Mitochondrial
Tb11.01.6280	37.2671	161.523	4.3342	2.11577	0.0708249		hypothetical protein, conserved
Tb927.7.4970	29.3047	125.249	4.27403	2.0956	0.0984733		glutamine synthetase, putative
Tb11.01.2830	48.6229	202.847	4.17185	2.06069	0.0244486		hypothetical protein, conserved
Tb11.02.2550	4.51212	18.3755	4.07248	2.02591	0.0502051		AAA ATPase, putative
Tb927.3.1160	20.696	82.3571	3.97937	1.99254	0.0494167		hypothetical protein, conserved	Mitochondrial
Tb927.4.3690	73.9535	291.644	3.94361	1.97952	0.0418889		hypothetical protein, conserved	Mitochondrial
Tb927.7.2760	31.3629	121.99	3.88962	1.95963	0.063856		hypothetical protein, conserved	Mitochondrial
Tb11.02.3540	33.6145	128.111	3.81117	1.93023	0.0720564		hypothetical protein, conserved
Tb09.160.0560	22.6831	84.4739	3.72409	1.89689	0.0578005		hypothetical protein, conserved			PCF
Tb11.01.3790	26.3269	93.2492	3.54197	1.82455	0.0435687		hypothetical protein, conserved	(Verified by qPCR)
Tb927.4.5360	19.6342	69.3282	3.531	1.82008	0.0596788		hypothetical protein, conserved
Tb927.5.1290	14.584	50.7442	3.47944	1.79885	0.0460516		hypothetical protein, conserved
Tb927.8.2180	29.5409	101.786	3.4456	1.78475	0.0500067		hypothetical protein, conserved	Mitochondrial		DIFF
Tb11.01.2740	46.0978	157.25	3.41123	1.77029	0.0902096		hypothetical protein, conserved	Mitochondrial		DIFF
Tb927.5.440	490.744	1596.24	3.25269	1.70163	0.0760279		trans-sialidase, putative
Tb927.2.3920	34.2324	111.098	3.24541	1.6984	0.0491144		hypothetical protein, conserved (28H13.310)
Tb927.1.3040	71.0555	229.183	3.22541	1.68948	0.0825176		hypothetical protein, conserved	Mitochondrial
Tb09.244.1650	116.729	364.798	3.12517	1.64394	0.0577512		hypothetical protein
Tb11.01.4550	59.6768	184.71	3.09517	1.63002	0.04509		hypothetical protein, conserved
Tb11.02.3670	11.9222	36.7012	3.07838	1.62217	0.0835954		hypothetical protein, conserved	Mitochondrial
Tb927.8.4080	20.7814	60.0258	2.88845	1.53029	0.0741592		hypothetical protein, conserved
Tb927.10.1530	18.4356	52.7113	2.85921	1.51562	0.0883077		hypothetical protein, conserved
Tb927.2.2540	66.247	183.397	2.76839	1.46904	0.0678483		hypothetical protein, conserved (10C8.70)	(Verified by qPCR)
Tb927.8.6400	36.319	99.9271	2.75138	1.46015	0.0741788		hypothetical protein, conserved	Mitochondrial
Tb927.8.1640	325.008	884.146	2.72038	1.44381	0.501271		MSP-B, putative	(Verified experimentally)
Tb927.7.3150	168.658	447.328	2.65228	1.40723	0.0274921		hypothetical protein, conserved	(Verified experimentally)		DIFF
Tb927.8.6990	279.171	737.191	2.64065	1.40089	0.0269061		hypothetical protein, conserved	(Verified by qPCR)		DIFF
Tb09.160.5480	1102.07	2787.49	2.52932	1.33875	0.0335041		purine nucleoside transporter (TbNT10)	(Verified by qPCR)
Tb927.8.4030	18.7943	47.1562	2.50907	1.32715	0.0680967		class I transcription factor A, subunit 5a (CITFA-5a)
Tb927.4.230	147.092	366.735	2.49323	1.31802	0.0883015		DNA-directed RNA polymerase III subunit, pseudogene, putative,DNA-directed RNA polymerase III subunit, degenerate
Tb927.8.2040	53.9005	130.367	2.41867	1.27421	0.0607226		hypothetical protein, conserved			PCF
Tb927.3.1450	46.8491	112.509	2.40151	1.26394	0.0730092		hypothetical protein, conserved
Tb09.160.4460	502.363	1201.84	2.39236	1.25844	0.239548		TFIIF-stimulated CTD phosphatase, (TbPIP39)	(Verified experimentally) Glycosomal
Tb11.02.0620	102.88	239.758	2.33046	1.22062	0.189414		nucleolar GTP-binding protein 1 (NOG1)
Tb927.7.6430	94.538	218.866	2.31511	1.21108	0.0619882		hypothetical protein
Tb11.01.2350	38.3487	87.1268	2.27196	1.18394	0.0899727		hypothetical protein, conserved
Tb11.01.4640	63.3775	127.735	2.01546	1.01111	0.0941429		hypothetical protein, conserved
Tb927.8.2000	108.049	217.435	2.01237	1.00889	0.0365037		cyclophilin, putative (NCP1)
Tb927.8.6510	50.026	98.555	1.97008	0.978252	0.0833007		ubiquitin-conjugating enzyme e2, putative,ubiquitin-protein ligase, putative,ubiquitin carrier protein, putative
Tb11.01.6600	297.25	581.173	1.95516	0.96729	0.362488		pumilio/PUF RNA binding protein 7, putative (PUF7)
Tb11.02.2500	24.6187	47.5933	1.93321	0.951001	0.0975969		hypothetical protein, conserved			PCF
Tb927.5.4470	278.305	501.674	1.80261	0.850085	0.0997127		hypothetical protein, conserved
Tb927.5.2940	315.262	180.602	0.572862	-0.80374	0.0730769		stress-induced protein sti1, putative
Tb927.10.10980	928.026	512.678	0.552439	-0.856113	0.0409148		heat shock protein 83,heat shock protein
Tb927.10.10960	942.374	512.211	0.543533	-0.879561	0.0445575		heat shock protein, putative
Tb927.10.10920	943.572	511.953	0.542569	-0.882123	0.0443691		heat shock protein, putative
Tb927.10.10930	949.439	512.787	0.540095	-0.888715	0.0415466		heat shock protein, putative
Tb927.10.10890	920.559	493.885	0.536506	-0.898334	0.0391568		heat shock protein, putative
Tb927.10.10940	919.454	482.924	0.525229	-0.928982	0.0418988		heat shock protein, putative
Tb927.10.10910	963.306	504.688	0.523912	-0.932602	0.0420552		heat shock protein, putative
Tb09.160.1490	358.283	173.636	0.484633	-1.04503	0.0858845		hypothetical protein, conserved (3C4.365)
Tb09.211.1690	668.2	313.333	0.468921	-1.09258	0.0929112		hypothetical protein, conserved
Tb11.02.0250	684.038	308.236	0.450613	-1.15004	0.0615369		heat shock protein 84, putative
Tb927.8.3530	2679.42	1160.87	0.433253	-1.20672	0.0696264		glycerol-3-phosphate dehydrogenase [NAD ], glycosomal
Tb09.211.0200	47.4812	20.333	0.428233	-1.22353	0.0865555		hypothetical protein, conserved
Tb927.10.8540	288.97	123.668	0.427961	-1.22445	0.0610713		chaperone protein DNAj, putative (DNAJ)
Tb927.8.5010	93.989	38.3505	0.408031	-1.29325	0.0255291		69 kDa paraflagellar rod protein,PFR2 (PFR2)
Tb09.160.0340	105.265	42.8326	0.406903	-1.29724	0.096993		Nucleoporin (TbMlp-2)
Tb927.7.690	198.249	77.2578	0.389701	-1.35956	0.0848836		zinc finger protein, putative
Tb927.7.4170	133.167	50.3161	0.377844	-1.40414	0.0835932		fatty acid elongase, putative
Tb927.1.3390	590.084	218.148	0.36969	-1.43561	0.0508983		hypothetical protein, conserved
Tb927.3.2310	603.832	214.54	0.355298	-1.4929	0.0762002		flagellar component,PACRGA
Tb927.1.4310	651.467	227.113	0.348618	-1.52028	0.0845468		hypothetical protein, conserved
Tb927.5.920	69.0368	23.8212	0.345051	-1.53512	0.0820327		hypothetical protein, conserved
Tb11.02.0210	1227.17	419.185	0.341586	-1.54968	0.0711413		hypothetical protein, conserved
Tb927.4.130	1973.78	669.391	0.339141	-1.56004	0.0977381		receptor-type adenylate cyclase GRESAG 4, pseudogene, putative,receptor-type adenylate cyclase GRESAG 4, degenerate
Tb927.4.1300	1978.93	636.307	0.32154	-1.63693	0.0676967		hypothetical protein, conserved
Tb927.7.4290	313.262	95.7823	0.305758	-1.70954	0.0315957		hypothetical protein, conserved
Tb927.1.5110	397.36	119.852	0.301621	-1.72919	0.0972877		expression site-associated gene 11 (ESAG11) protein, putative
Tb927.4.870	301.206	89.1445	0.295958	-1.75653	0.0937027		dynein heavy chain, putative
Tb927.3.330	395.492	116.284	0.294024	-1.76599	0.0948994		variant surface glycoprotein (VSG, pseudogene), putative,variant surface glycoprotein, degenerate
Tb927.7.5790	1174.4	343.875	0.292809	-1.77197	0.0569318		protein disulfide isomerase, putative
Tb927.2.5980	459.518	134.173	0.291986	-1.77603	0.0402452		ATP-dependent Clp protease subunit, heat shock protein 100 (HSP100), putative,serine peptidase, putative (HSP100)
Tb927.8.6240	732.066	204.315	0.279094	-1.84118	0.0500008		hypothetical protein, conserved
Tb927.3.5810	54.1542	14.897	0.275085	-1.86205	0.0292707		expression site-associated gene (ESAG, pseudogene), putative,expression site-associated gene 2 (ESAG2), degenerate
Tb11.01.8770	2204.34	606.308	0.275052	-1.86223	0.0788421		hypothetical protein, conserved,leucine-rich repeat protein (LRRP), putative
Tb11.02.3210	905.45	243.749	0.269202	-1.89324	0.0248547		triosephosphate isomerase (TIM)
Tb927.6.5070	585.525	155.521	0.265609	-1.91262	0.073363		hypothetical protein, conserved
Tb927.10.4780	43.5869	11.3492	0.260381	-1.9413	0.0774972		GPI inositol deacylase precursor (GPIdeAc)
Tb09.211.3180	86.5789	22.1817	0.256202	-1.96465	0.074693		6-phosphogluconate dehydrogenase, decarboxylating (gnD)
Tb11.02.5640	15.4665	3.94539	0.255092	-1.97091	0.0778092		MSP-A, putative
Tb927.2.5160	713.933	181.358	0.254026	-1.97695	0.00941389		chaperone protein DNAj, putative (30J2.30)
Tb11.01.6510	1336.37	335.091	0.250748	-1.99569	0.0553217		paraflagellar rod component, putative (PFC9)
Tb927.10.12790	676.642	168.886	0.249595	-2.00234	0.0433859		hypothetical protein
Tb927.3.3580	769.095	190.204	0.247309	-2.01561	0.0313229		lipophosphoglycan biosynthetic protein, putative (LPG3)
Tb927.7.820	93.5363	22.4699	0.240226	-2.05754	0.0589515		dynein arm light chain, axonemal, putative
Tb927.10.10450	16739.8	4018.13	0.240035	-2.05869	0.031409		hypothetical protein
Tb927.3.2930	150.031	35.9261	0.239459	-2.06215	0.0772068		RNA-binding protein RBP6, putative (RBP6)
Tb927.8.7410	1207.95	288.304	0.238673	-2.0669	0.0998592		calreticulin, putative
Tb927.7.6690	596.75	141.427	0.236996	-2.07707	0.0354485		hypothetical protein
Tb927.10.2190	32.311	7.63241	0.236217	-2.08181	0.04706		hypothetical protein, conserved
Tb11.01.6230	3293.42	775.218	0.235384	-2.08691	0.0550129		expression site-associated gene 2 (ESAG2) protein, putative
Tb927.10.12060	20.847	4.88948	0.234542	-2.09208	0.0297078		hypothetical protein, conserved
Tb11.02.3900	47.5041	11.0909	0.233471	-2.09868	0.0653752		hypothetical protein, conserved
Tb927.1.2350	4136.32	964.608	0.233204	-2.10033	0.0407925		beta tubulin
Tb927.1.2370	4110.31	953.785	0.232047	-2.10751	0.0385951		beta tubulin
Tb927.1.2330	4102.49	937.03	0.228406	-2.13033	0.0413643		beta tubulin
Tb11.03.0240	1275.97	288.75	0.226298	-2.14371	0.055748		hypothetical protein, conserved
Tb927.8.4980	581.38	129.373	0.222528	-2.16794	0.0359727		69 kDa paraflagellar rod protein,PFR2 (PFR-B)
Tb927.1.2390	4163.45	920.136	0.221003	-2.17786	0.0386993		beta tubulin
Tb09.211.3955	626.861	137.76	0.219762	-2.18599	0.0177884		hypothetical protein, conserved,predicted heat shock factor binding protein
Tb927.10.2890	404.154	87.3346	0.216092	-2.21028	0.023793		enolase
Tb09.211.1680	234.381	50.6444	0.216078	-2.21038	0.0506886		hypothetical protein, conserved
Tb927.8.5000	577.864	124.027	0.21463	-2.22008	0.034664		69 kDa paraflagellar rod protein,PFR2 (PFR-B)
Tb11.03.0250	2134.04	451.967	0.211789	-2.2393	0.00750879		cyclophilin a,cyclophilin type peptidyl-prolyl cis-trans isomerase (CYPA)
Tb927.8.1560	824.907	174.59	0.211648	-2.24026	0.0820972		hypothetical protein, conserved
Tb927.8.8330	892.277	188.355	0.211094	-2.24404	0.0560811		calpain, putative,cysteine peptidase, putative
Tb927.1.3200	458.537	96.3689	0.210166	-2.2504	0.0147975		phosphatase-like protein, putative
Tb927.1.3830	167.083	34.4155	0.205978	-2.27944	0.0338269		glucose-6-phosphate isomerase, glycosomal (PGI)
Tb927.8.4970	572.658	117.11	0.204503	-2.28981	0.0280002		PFR2 (PFR2)
Tb927.8.2280	1423.27	290.945	0.20442	-2.29039	0.0225676		hypothetical protein, conserved
Tb11.02.4400	490.855	99.7484	0.203213	-2.29893	0.0398697		PUF nine target 1;with=GeneDB:Tb927.1.2600 (PNT1)
Tb927.8.1550	1074.64	216.797	0.201738	-2.30944	0.0715512		paraflagellar rod component, putative (PFC3)
Tb927.4.2530	2751.96	555.01	0.201678	-2.30988	0.0289281		hypothetical protein, conserved
Tb11.50.0007	3751.54	755.869	0.201483	-2.31127	0.0255628		dynein light chain LC8, putative (DYNLL1)
Tb927.1.320	407.941	81.5516	0.19991	-2.32258	0.0187888		retrotransposon hot spot protein (RHS, pseudogene), putative
Tb11.50.0001	1726.38	343.05	0.19871	-2.33126	0.0818583		hypothetical protein, conserved
Tb927.3.5370	549.048	109.04	0.198599	-2.33207	0.0468357		hypothetical protein, conserved
Tb927.2.4590	1228.27	243.79	0.198483	-2.33291	0.032888		branched-chain amino acid aminotransferase, putative (30M24.285)
Tb927.7.610	306.114	59.5687	0.194596	-2.36145	0.0206064		DNA ligase, putative,mitochondrial DNA ligase homolog, putative
Tb09.160.5380	73.9765	14.2909	0.193182	-2.37197	0.0327414		expression site-associated gene 11 (ESAG11) protein, putative
Tb927.3.930	762.805	146.06	0.191477	-2.38476	0.0259979		dynein heavy chain, putative
Tb11.02.5500	5639.52	1079.03	0.191334	-2.38583	0.0482145		glucose-regulated protein 78, putative,luminal binding protein 1 (BiP), putative
Tb927.10.14140	139.819	26.3654	0.188568	-2.40684	0.00904193		pyruvate kinase 1 (PYK1)
Tb927.1.700	479.358	89.1542	0.185987	-2.42673	0.0201803		phosphoglycerate kinase (PGKC)
Tb927.1.3210	412.317	76.2347	0.184894	-2.43523	0.0153694		hypothetical protein, unlikely
Tb09.v1.0310	92.4777	16.8351	0.182045	-2.45763	0.0249367		expression site-associated gene 11 (ESAG11) protein, putative
Tb927.6.3270	285.003	51.8365	0.181881	-2.45894	0.0620061		hypothetical protein, conserved
Tb927.10.15250	489.279	85.9742	0.175716	-2.50868	0.023055		paraflagellar rod component, putative (PFC15)
Tb09.211.4511	17.3311	3.03108	0.174892	-2.51546	0.0458733		kinetoplastid membrane protein KMP-11
Tb927.8.4990	598.216	102.501	0.171345	-2.54503	0.0192202		69 kDa paraflagellar rod protein,PFR2 (PFR-B)
Tb11.01.3110	9525.89	1610.54	0.16907	-2.56431	0.013545		heat shock protein 70
Tb927.4.4690	943.1	158.113	0.167653	-2.57645	0.0234331		hypothetical protein, conserved
Tb927.10.8230	2297.15	384.363	0.167321	-2.57931	0.0160075		protein disulfide isomerase,bloodstream- specific protein 2 precursor (BS2)
Tb11.01.8090	1699.55	283.382	0.16674	-2.58433	0.02731		kinetoplast DNA-associated protein, putative
Tb927.1.5100	723.683	120.399	0.16637	-2.58753	0.010018		expression site-associated gene 2 (ESAG2) protein, putative
Tb927.8.2270	987.36	159.794	0.16184	-2.62736	0.0273245		hypothetical protein, conserved
Tb927.8.2070	1061.61	171.491	0.161538	-2.63005	0.0250072		hypothetical protein, conserved
Tb11.01.4622	1610.11	258.259	0.160399	-2.64026	0.00931378		calmodulin
Tb927.1.4830	584.384	93.6558	0.160264	-2.64148	0.00614292		phospholipase A1 (PLA1)
Tb11.01.7550	1122.31	178.438	0.158992	-2.65298	0.0233292		iron superoxide dismutase
Tb927.10.14500	26.1618	4.14418	0.158406	-2.6583	0.0955061		hypothetical protein, conserved
Tb927.8.2260	1063.29	167.715	0.157732	-2.66445	0.0263447		hypothetical protein, conserved
Tb927.3.3270	7018.24	1085.26	0.154634	-2.69307	0.00804698		ATP-dependent phosphofructokinase (TbPFK)
Tb927.1.4890	697.408	105.87	0.151805	-2.71971	0.0094656		expression site-associated gene 2 (ESAG2) protein, putative
Tb927.4.5010	1014.17	153.553	0.151407	-2.7235	0.0604793		calreticulin, putative
Tb11.01.4623	1628.36	244.336	0.150051	-2.73648	0.00755582		calmodulin
Tb11.02.1660	1039.47	155.788	0.149873	-2.73819	0.0770941		hypothetical protein, conserved
Tb11.01.4624	1612.83	240.53	0.149135	-2.74531	0.00833524		calmodulin
Tb11.01.5100	2962.34	435.103	0.146878	-2.76731	0.00928191		par1
Tb927.10.830	13.0125	1.8584	0.142816	-2.80777	0.0981111		adenylate kinase, putative
Tb927.10.16190	85.3661	12.0052	0.140631	-2.83001	0.0196847		expression site-associated gene 4 (ESAG4) protein, putative,expression site-associated gene (ESAG) protein, putative,receptor-type adenylate cyclase
Tb927.10.5620	85.1726	11.6076	0.136283	-2.87532	0.00739912		fructose-bisphosphate aldolase, glycosomal (ALD)
Tb09.211.4513	6107.09	825.99	0.135251	-2.88629	0.00601872		kinetoplastid membrane protein KMP-11 (KMP-11)
Tb927.1.5280	12.2952	1.62983	0.132558	-2.9153	0.0878941		expression site-associated gene (ESAG, pseudogene), putative,expression site-associated gene 3 (ESAG3), pseudogene
Tb09.211.4512	5192.84	645.792	0.124362	-3.00738	0.00259385		kinetoplastid membrane protein KMP-11
Tb927.1.70	414.961	50.8529	0.122549	-3.02857	0.00440685		retrotransposon hot spot protein 4 (RHS4), putative
Tb927.10.8940	87.8573	9.94797	0.113229	-3.14269	0.00468625		hypothetical protein, conserved
Tb927.8.480	15.3441	1.37146	0.0893808	-3.48389	0.0922054		phosphatidic acid phosphatase protein, putative
Tb09.160.4590	746.727	62.2818	0.0834064	-3.5837	0.00158972		arginine kinase (AK)
Tb11.57.0008	29.9051	2.08698	0.0697868	-3.8409	0.070287		calpain-like protein, putative,cytoskeleton assocociated protein, putative
Tb927.5.1430	37.3185	2.54414	0.0681736	-3.87464	0.00211184		64 kDa invariant surface glycoprotein (ISG64)
Tb09.160.1470	10.9828	0.685732	0.0624366	-4.00146	0.0466015		hypothetical protein, conserved (3C4.370)
Tb927.10.13110	7.93394	0.457155	0.0576201	-4.11728	0.0870987		dynein light chain, putative,dynein light chain 2B, cytoplasmic, putative,predicted dynein modulator,roadblock/LC7 family member
Tb927.6.4280	3915.95	199.02	0.0508228	-4.29838	0.00024116		glyceraldehyde 3-phosphate dehydrogenase, glycosomal (GAPDH)
Tb927.6.4300	3887.38	190.96	0.049123	-4.34746	0.000210544		glyceraldehyde 3-phosphate dehydrogenase, glycosomal (GAPDH)
Tb11.01.3000	7.41012	0.228577	0.0308467	-5.01874	0.0930549		paraflagellar rod component, putative (PFC17)
Tb927.1.3520	5.42308	0	0	-Inf	0.0802454		hypothetical protein, unlikely
Tb927.8.4240	4.87082	0	0	-Inf	0.0686252		hypothetical protein, conserved
