# Supplementary material for: Regulation of Trypanosoma brucei Total and Polysomal mRNA during Development within Its Mammalian Host
Source: PLoS One. 2013 Jun 26;8(6):e67069. doi: 10.1371/journal.pone.0067069 (PMC3694164; doi:10.1371/journal.pone.0067069)
Supplement: Data File S3 — Genes that show significant (p<0.1) RNA abundance differences between slender and intermediate life-cycle stages. Red indicates strong up-regulation in intermediate forms and blue indicates strong down-regulation. (XLSX) [file pone.0067069.s004.xlsx]

## Sheet: SLvINT
Gene ID	Mean Slender Exp	Mean Intermediate Exp	Fold Change	log2 FC	p value		Product Description				Notes
Tb927.7.6830	0.179347	12.4603	69.4756	6.11843	0.00840764		trans-sialidase, putative
Tb927.10.3120	0.538042	9.81176	18.236	4.18872	0.05358		cytochrome c oxidase assembly protein, putative
Tb927.10.7290	2.70443	41.3077	15.2741	3.93302	0.019043		hypothetical protein, conserved
Tb927.10.3060	0.896737	13.7027	15.2806	3.93363	0.0599218		hypothetical protein
Tb09.211.4580	6.45651	72.5221	11.2324	3.4896	0.0108701		hypothetical protein, conserved
Tb927.7.4220	1.98704	19.2888	9.70732	3.27907	0.0858165		hypothetical protein, conserved
Tb927.8.5690	3.3535	22.019	6.56599	2.71501	0.0907667		KREPB8 (KREPB8)
Tb927.10.11220	46.6555	300.736	6.44588	2.68838	0.0272051		procyclic form surface glycoprotein (PSSA-2)				(Verified experimentally)
Tb11.01.0530	8.11329	49.2908	6.07531	2.60296	0.0200891		DNA repair protein, putative
Tb927.8.6170	91.2135	552.235	6.05431	2.59796	0.0137329		transketolase, putative (TK)
Tb09.160.5460	38.6592	233.889	6.05003	2.59694	0.045956		hypothetical protein, unlikely
Tb927.7.4950	156.589	904.417	5.77575	2.53001	0.00714024		NAD(p)-dependent steroid dehydrogenase-like protein
Tb927.6.1250	24.9063	137.518	5.52141	2.46504	0.0208628		hypothetical protein, conserved
Tb927.7.7430	135.392	729.339	5.38687	2.42945	0.0233987		ATP synthase alpha chain, mitochondrial precursor,ATP synthase F1, alpha subunit
Tb927.6.4570	152.052	796.344	5.23732	2.38883	0.0224028		hypothetical protein, conserved				(Verified by qPCR)
Tb927.8.550	5.76755	29.845	5.17464	2.37146	0.0481368		peptide methionine sulfoxide reductase, putative,peptide Met(O) reductase, putative,methionine-S-sulfoxide reductase, putative
Tb927.10.2310	22.8624	117.524	5.14048	2.3619	0.0794636		hypothetical protein, conserved
Tb927.3.940	54.3193	271.221	4.99308	2.31993	0.0227796		hypothetical protein, conserved
Tb927.6.1860	86.6697	430.532	4.96751	2.31252	0.0168173		hypothetical protein, conserved
Tb927.10.15810	56.1467	266.218	4.74148	2.24534	0.0158182		hypothetical protein, conserved
Tb927.10.13180	4.69147	22.1187	4.71466	2.23715	0.0437297		hypothetical protein, conserved
Tb11.01.3790	26.3269	123.282	4.68274	2.22735	0.014933		hypothetical protein, conserved				(Verified by qPCR)
Tb927.10.14870	33.959	159.538	4.69794	2.23203	0.061514		hypothetical protein, conserved
Tb927.8.4820	6.87207	31.968	4.65187	2.21781	0.0492977		eukaryotic translation initation factor 4 gamma, putative
Tb09.v1.0390	11.7002	54.0568	4.62014	2.20794	0.0578025		hypothetical protein, conserved
Tb927.5.1560	26.82	124.294	4.63438	2.21238	0.0680401		ATP-dependent DEAD/H RNA helicase, putative
Tb927.8.2000	108.049	496.558	4.59567	2.20027	0.0388792		cyclophilin, putative (NCP1)
Tb11.01.6280	37.2671	168.895	4.53201	2.18015	0.0301378		hypothetical protein, conserved
Tb927.10.4330	27.7475	124.358	4.48178	2.16407	0.0361577		2-oxoisovalerate dehydrogenase beta subunit, mitochondrial precursor, putative
Tb11.01.6600	297.25	1329.92	4.47407	2.16159	0.0532724		pumilio/PUF RNA binding protein 7, putative (PUF7)
Tb927.8.6310	8.4862	37.303	4.39572	2.1361	0.0331613		hypothetical protein, conserved
Tb927.8.7530	37.0506	159.577	4.307	2.10668	0.0354414		3,2-trans-enoyl-CoA isomerase, mitochondrial precursor, putative
Tb11.02.0570	95.3068	408.954	4.29092	2.10129	0.0603254		hypothetical protein, conserved
Tb927.1.880	167.017	694.757	4.15979	2.05651	0.06029		hypothetical protein, conserved
Tb927.10.7500	263.255	1075.56	4.08562	2.03055	0.0459273		fibrillarin (NOP1)
Tb927.7.7420	199.903	813.309	4.06853	2.02451	0.035433		ATP synthase alpha chain, mitochondrial precursor,ATP synthase F1, alpha subunit
Tb927.3.2750	184.138	752.644	4.0874	2.03118	0.0815181		hypothetical protein, conserved
Tb927.10.14750	100.961	409.017	4.05126	2.01837	0.0510961		fibrillarin, putative
Tb927.7.3280	53.8382	213.576	3.967	1.98805	0.0336944		translation initiation factor IF-2, putative
Tb927.7.270	147.531	585.665	3.96978	1.98906	0.035398		ribosome biogenesis protein, putative
Tb927.2.2520	430.522	1709.2	3.97007	1.98916	0.0673749		voltage-dependent anion-selective channel (25N14.5)
Tb927.4.3690	73.9535	291.356	3.93972	1.97809	0.0505707		hypothetical protein, conserved
Tb927.5.440	490.744	1927.74	3.92819	1.97387	0.0410664		trans-sialidase, putative
Tb11.02.3670	11.9222	46.2094	3.8759	1.95453	0.0349433		hypothetical protein, conserved
Tb927.8.1270	34.5911	132.576	3.83267	1.93835	0.0726876		hypothetical protein, conserved
Tb927.10.14630	91.9736	342.333	3.72208	1.89611	0.0820427		fibrillarin, putative
Tb927.8.4720	262.928	972	3.69683	1.88629	0.0896111		amino acid transporter, putative
Tb927.8.4740	260.983	946.567	3.62692	1.85875	0.0792605		amino acid transporter, putative
Tb927.10.6910	13.5665	48.7105	3.59048	1.84418	0.0303268		Sterol methyltransferase, putative
Tb927.7.5950	268.994	953.882	3.54611	1.82624	0.0757821		hypothetical protein, conserved
Tb927.8.4730	224.263	796.661	3.55235	1.82877	0.0962235		amino acid transporter, putative
Tb927.5.3950	128.115	445.433	3.47681	1.79776	0.0260094		hypothetical protein, conserved
Tb927.8.7340	135.395	469.237	3.46568	1.79314	0.0757778		trans-sialidase, putative,neuraminidase, putative
Tb927.3.4540	24.3171	84.2832	3.46601	1.79328	0.0614185		hypothetical protein, conserved
Tb927.7.2760	31.3629	108.741	3.4672	1.79377	0.0838065		hypothetical protein, conserved
Tb09.160.4310	513.884	1763.9	3.43248	1.77925	0.0537092		glutamate dehydrogenase (GDH)
Tb11.01.2740	46.0978	157.411	3.41471	1.77176	0.0578355		hypothetical protein, conserved
Tb927.10.6950	12.2809	42.0898	3.42724	1.77705	0.0948469		sterol 24-c-methyltransferase, putative
Tb927.2.2540	66.247	221.414	3.34224	1.74082	0.0467031		hypothetical protein, conserved (10C8.70)
Tb927.8.760	964.961	3221.14	3.3381	1.73903	0.0781725		nucleolar RNA-binding protein (Nopp44/46)
Tb927.10.16030	21.6923	71.6019	3.30079	1.72281	0.0416458		mitogen activated protein kinase 4 (MAPK2)				(Verified experimentally)
Tb927.8.4010	132.11	427.006	3.23219	1.69251	0.0978164		flagellum-adhesion glycoprotein (fla1)
Tb927.8.4100	124.341	391.427	3.148	1.65444	0.0955113		hypothetical protein, conserved
Tb927.4.5360	19.6342	60.684	3.09073	1.62795	0.0635129		hypothetical protein, conserved
Tb927.10.7180	29.6405	91.7793	3.09642	1.6306	0.0422039		cysteine-rich, acidic integral membrane protein precursor (CRAM)
Tb927.8.770	1007.45	3115.1	3.09206	1.62857	0.0880121		hypothetical protein, conserved
Tb927.7.2230	255.99	781.003	3.05091	1.60924	0.0683416		hypothetical protein, conserved
Tb927.8.7150	211.737	647.152	3.05639	1.61183	0.0890156		UDP-Gal or UDP-GlcNAc-dependent glycosyltransferase, putative
Tb927.8.6970	41.0673	125.331	3.05185	1.60969	0.0903093		3-methylcrotonyl-CoA carboxylase alpha subunit, putative
Tb08.27P2.80	11.3558	33.8669	2.98236	1.57645	0.0781626		hypothetical protein,BAC from homologous region on chr8
Tb11.01.0490	222.614	642.775	2.8874	1.52977	0.0854062		hypothetical protein, conserved
Tb927.8.410	131.808	376.881	2.85931	1.51567	0.0919288		variant surface glycoprotein (VSG, pseudogene), putative,variant surface glycoprotein, degenerate
Tb927.5.4460	82.4824	234.923	2.84816	1.51003	0.0895489		major vault protein, putative (MVP)
Tb927.7.200	14.9711	42.2394	2.82139	1.4964	0.0608728		hypothetical protein, conserved
Tb927.4.2330	108.032	307.246	2.84404	1.50794	0.0926069		hypothetical protein, conserved
Tb09.211.0930	516.161	1459.11	2.82686	1.4992	0.0920987		Polyadenylate-binding protein 1 (Poly(A)-binding protein 1) (PABP 1) (PABP1)
Tb11.01.5760	55.6229	155.187	2.78998	1.48025	0.0836005		hypothetical protein, conserved
Tb927.3.3520	134.78	377.039	2.79745	1.48411	0.0862221		hypothetical protein, conserved
Tb927.7.3520	2422.91	6758.55	2.78943	1.47997	0.0717292		hypothetical protein, conserved
Tb927.5.2260	449.096	1236.06	2.75233	1.46065	0.0851407		hypothetical protein, conserved
Tb927.5.3900	246.59	672.158	2.72582	1.44669	0.059741		hypothetical protein, conserved
Tb927.10.8620	35.5589	96.4756	2.71312	1.43995	0.062701		hypothetical protein, conserved
Tb05.28F8.200	148.083	401.666	2.71244	1.43959	0.0840103		hypothetical protein
Tb927.1.1620	46.2826	122.769	2.6526	1.4074	0.087495		ATP-dependent DEAD/H RNA helicase, putative
Tb927.5.4420	269.446	703.384	2.61049	1.38432	0.0796172		nucleolar RNA helicase II, putative,nucleolar RNA helicase Gu, putative
Tb09.160.5480	1102.07	2853.81	2.58951	1.37268	0.0564141		purine nucleoside transporter (TbNT10)				(Verified by qPCR)
Tb927.4.3720	59.1869	144.975	2.44945	1.29246	0.0527364		hypothetical protein, conserved
Tb09.211.1580	24.0949	58.0167	2.40784	1.26774	0.0460804		hypothetical protein, conserved
Tb927.8.4030	18.7943	44.5357	2.36964	1.24467	0.0641227		class I transcription factor A, subunit 5a (CITFA-5a)
Tb08.27P2.60	16.6279	35.1472	2.11374	1.0798	0.0605979		hypothetical protein,BAC from homologous region on chr8
Tb927.8.6960	44.2814	93.5527	2.11269	1.07908	0.0930975		hypothetical protein, conserved
Tb927.8.6510	50.026	88.5452	1.76999	0.823737	0.074531		ubiquitin-conjugating enzyme e2, putative,ubiquitin-protein ligase, putative,ubiquitin carrier protein, putative
Tb927.10.8540	288.97	141.835	0.490828	-1.02671	0.0772671		chaperone protein DNAj, putative (DNAJ)
Tb927.8.3530	2679.42	1167.6	0.435765	-1.19838	0.0707288		glycerol-3-phosphate dehydrogenase [NAD ], glycosomal
Tb927.6.300	235.01	94.1078	0.400442	-1.32034	0.0994543		receptor-type adenylate cyclase GRESAG 4, putative
Tb927.3.5820	476.63	189.665	0.397929	-1.32942	0.0890199		expression site-associated gene (ESAG, pseudogene), putative,expression site-associated gene 11 (ESAG11), degenerate
Tb927.3.2510	78.645	30.1226	0.383019	-1.38451	0.0991578		expression site-associated gene (ESAG) protein, putative,expression site-associated gene 2 (ESAG2) protein, putative
Tb927.8.5440	176.281	66.1883	0.37547	-1.41323	0.0690441		flagellar calcium-binding protein,24 kDa calflagin,24 kDa calcimedin (Tb-24)
Tb927.4.4410	738.321	266.956	0.361571	-1.46765	0.045594		adenylyl cyclase (GRESAG 4.4)
Tb927.2.6180	283.243	100.986	0.356535	-1.48788	0.0442333		iron/ascorbate oxidoreductase family protein, putative (36E18.90)
Tb927.6.5490	40.6802	14.2009	0.349087	-1.51834	0.0648817		expression site-associated gene (ESAG, pseudogene), putative,expression site-associated gene 3 (ESAG3), degenerate
Tb927.5.3660	71.6876	24.4844	0.341543	-1.54986	0.0880793		hypothetical protein, conserved
Tb927.1.5110	397.36	132.662	0.33386	-1.58269	0.0472097		expression site-associated gene 11 (ESAG11) protein, putative
Tb927.1.2050	80.2591	26.809	0.334031	-1.58195	0.042725		hypothetical protein, unlikely
Tb927.10.2190	32.311	10.7447	0.332541	-1.58839	0.0813624		hypothetical protein, conserved
Tb927.2.1380	46.3198	15.0345	0.32458	-1.62335	0.0888999		leucine-rich repeat protein (LRRP), putative (27H14.270)
Tb927.7.4770	1874.18	602.524	0.321486	-1.63717	0.087386		cyclophilin-type peptidyl-prolyl cis-trans isomerase, putative (PPIase)
Tb11.02.3210	905.45	290.116	0.320411	-1.642	0.0794916		triosephosphate isomerase (TIM)
Tb09.160.1490	358.283	115.022	0.321038	-1.63919	0.0632483		hypothetical protein, conserved (3C4.365)
Tb927.2.6150	189.297	58.2291	0.307608	-1.70084	0.0479835		adenosine transporter 2 (TbNT2/927)
Tb11.v4.0002	313.521	96.0343	0.306309	-1.70694	0.0537574		hypothetical protein
Tb927.8.6240	732.066	222.839	0.304398	-1.71597	0.0835379		hypothetical protein, conserved
Tb11.02.2210	36.5355	11.0469	0.302361	-1.72566	0.0697634		protein kinase A regulatory subunit (PKA-R)
Tb927.1.5120	122.491	36.7887	0.300338	-1.73534	0.039978		expression site-associated gene (ESAG) protein, putative,expression site-associated gene 1 (ESAG1) protein, putative
Tb09.160.3630	346.432	103.187	0.297856	-1.74732	0.0804069		cAMP-specific phosphodiesterase (PDEB2)
Tb927.2.6000	1180.06	349.853	0.29647	-1.75404	0.0589285		glycosylphosphatidylinositol-specific phospholipase C (GPI-PLC)
Tb927.8.4060	658.752	193.984	0.294472	-1.7638	0.0725623		flagellum-adhesion glycoprotein, putative
Tb09.160.5380	73.9765	21.8048	0.294753	-1.76242	0.0509972		expression site-associated gene 11 (ESAG11) protein, putative
Tb927.8.890	1627.19	469.598	0.288595	-1.79288	0.0892619		small GTP-binding protein Rab1, putative
Tb927.8.4110	652.791	183.753	0.281488	-1.82886	0.059099		flagellum-adhesion glycoprotein, putative
Tb11.03.0250	2134.04	588.808	0.275912	-1.85772	0.0483826		cyclophilin a,cyclophilin type peptidyl-prolyl cis-trans isomerase (CYPA)
Tb11.03.0240	1275.97	340.16	0.266589	-1.90731	0.0920919		hypothetical protein, conserved
Tb927.3.5310	194.532	50.6897	0.260573	-1.94024	0.0366036		paraflagellar rod protein,I2 antigen
Tb927.8.4980	581.38	150.832	0.259439	-1.94653	0.0491982		69 kDa paraflagellar rod protein,PFR2 (PFR-B)
Tb927.2.5980	459.518	120.374	0.261957	-1.9326	0.015921		ATP-dependent Clp protease subunit, heat shock protein 100 (HSP100), putative,serine peptidase, putative (HSP100)
Tb09.211.4240	1662.89	429.035	0.258005	-1.95453	0.0602186		phosphoinositide-binding protein, putative
Tb927.8.6430	2189.49	564.888	0.257999	-1.95456	0.0414059		hypothetical protein, conserved
Tb11.01.7550	1122.31	286.863	0.255601	-1.96803	0.0654561		iron superoxide dismutase
Tb11.12.0008	559.08	140.736	0.251728	-1.99006	0.0497997		hypothetical protein, conserved
Tb927.8.4990	598.216	149.742	0.250314	-1.99819	0.0510973		69 kDa paraflagellar rod protein,PFR2 (PFR-B)
Tb927.4.4690	943.1	235.531	0.249741	-2.0015	0.0719399		hypothetical protein, conserved
Tb927.4.2530	2751.96	689.112	0.250407	-1.99765	0.0373411		hypothetical protein, conserved
Tb927.10.12790	676.642	168.775	0.249431	-2.00329	0.0199556		hypothetical protein
Tb927.7.4260	517.17	127.47	0.246476	-2.02048	0.0331262		hypothetical protein, conserved
Tb927.4.5010	1014.17	243.937	0.240528	-2.05572	0.0684882		calreticulin, putative
Tb927.7.5790	1174.4	281.531	0.239724	-2.06056	0.0422514		protein disulfide isomerase, putative
Tb927.3.5800	28.3653	6.72602	0.237121	-2.0763	0.0358049		expression site-associated gene (ESAG, pseudogene), putative,expression site-associated gene 1 (ESAG1), degenerate
Tb11.01.8090	1699.55	399.172	0.23487	-2.09007	0.0552946		kinetoplast DNA-associated protein, putative
Tb927.7.4500	346.451	81.4723	0.235162	-2.08827	0.0386671		hypothetical protein, conserved
Tb927.1.4670	51.0966	11.9805	0.234468	-2.09254	0.0607932		hypothetical protein, unlikely
Tb927.4.4580	230.959	53.5275	0.231762	-2.10929	0.0259094		hypothetical protein, conserved
Tb927.1.4650	1123.04	256.153	0.228088	-2.13234	0.0427197		cyclin-like F-box protein (CFB2)
Tb927.1.700	479.358	109.685	0.228817	-2.12773	0.0186904		phosphoglycerate kinase (PGKC)
Tb927.1.4830	584.384	128.319	0.21958	-2.18718	0.0163708		phospholipase A1 (PLA1)
Tb927.3.5810	54.1542	11.8014	0.217922	-2.19812	0.0167203		expression site-associated gene (ESAG, pseudogene), putative,expression site-associated gene 2 (ESAG2), degenerate
Tb927.2.4590	1228.27	265.595	0.216235	-2.20933	0.0195703		branched-chain amino acid aminotransferase, putative (30M24.285)
Tb11.01.5100	2962.34	635.117	0.214397	-2.22164	0.0559568		par1
Tb927.1.3830	167.083	35.6916	0.213616	-2.22691	0.0175586		glucose-6-phosphate isomerase, glycosomal (PGI)
Tb11.01.6230	3293.42	685.8	0.208234	-2.26373	0.0135877		expression site-associated gene 2 (ESAG2) protein, putative
Tb927.10.14500	26.1618	5.36877	0.205214	-2.2848	0.0986339		hypothetical protein, conserved
Tb927.8.7410	1207.95	246.119	0.20375	-2.29513	0.0224039		calreticulin, putative
Tb09.v2.0030	856.572	172.952	0.201912	-2.3082	0.0504017		hypothetical protein, conserved
Tb11.01.6240	93.9464	18.59	0.197879	-2.33731	0.0387342		expression site-associated gene (ESAG) protein, putative,expression site-associated gene 2 (ESAG2) protein, putative
Tb11.01.4622	1610.11	319.696	0.198556	-2.33238	0.0199139		calmodulin
Tb927.1.5280	12.2952	2.44713	0.199032	-2.32893	0.069872		expression site-associated gene (ESAG, pseudogene), putative,expression site-associated gene 3 (ESAG3), pseudogene
Tb11.01.2580	220.76	#N/A	#N/A	#N/A	0.0422453		pumillio/PUF RNA binding protein 11 (PUF11)
Tb927.7.470	58.37	11.3812	0.194984	-2.35857	0.0731073		hypothetical protein
Tb927.10.16190	85.3661	16.5522	0.193896	-2.36664	0.0354234		expression site-associated gene 4 (ESAG4) protein, putative,expression site-associated gene (ESAG) protein, putative,receptor-type adenylate cyclase
Tb927.10.2890	404.154	77.528	0.191828	-2.38212	0.0224128		enolase
Tb927.10.840	29.4611	5.60816	0.190358	-2.39321	0.0959238		hypothetical protein, conserved
Tb927.6.540	44.7588	8.60918	0.192346	-2.37822	0.00942112		gene related to expression site-associated gene 2 (GRESAG2), putative
Tb11.01.4623	1628.36	305.335	0.187511	-2.41495	0.018751		calmodulin
Tb11.01.4624	1612.83	301.166	0.186731	-2.42096	0.0208673		calmodulin
Tb927.8.2280	1423.27	263.562	0.18518	-2.433	0.00931347		hypothetical protein, conserved
Tb927.5.1990	2736.66	495.928	0.181216	-2.46421	0.0491782		hypothetical protein, conserved
Tb927.4.1230	1306.19	234.513	0.17954	-2.47762	0.0299906		hypothetical protein
Tb11.02.5640	15.4665	2.70078	0.174621	-2.5177	0.0361977		MSP-A, putative
Tb927.10.14140	139.819	24.3148	0.173902	-2.52365	0.00258319		pyruvate kinase 1 (PYK1)
Tb927.1.5100	723.683	124.651	0.172245	-2.53747	0.0054796		expression site-associated gene 2 (ESAG2) protein, putative
Tb927.3.4310	447.335	74.9934	0.167645	-2.57652	0.0867591		73 kDa paraflagellar rod protein,PFR1 (PFR1)
Tb927.10.15610	15.3298	2.52458	0.164684	-2.60223	0.0713216		zinc finger protein, putative
Tb927.8.2270	987.36	163.412	0.165504	-2.59506	0.00822865		hypothetical protein, conserved
Tb09.211.3955	626.861	101.834	0.162451	-2.62192	0.0038827		hypothetical protein, conserved,predicted heat shock factor binding protein
Tb927.1.4660	42.3315	6.52097	0.154045	-2.69857	0.0254444		hypothetical protein, unlikely
Tb09.211.2740	240.074	36.6403	0.152621	-2.71198	0.0381247		Gim5B protein,glycosomal membrane protein (gim5B)
Tb11.02.1660	1039.47	154.127	0.148275	-2.75366	0.0843035		hypothetical protein, conserved
Tb927.8.2070	1061.61	159.528	0.15027	-2.73437	0.00502375		hypothetical protein, conserved
Tb927.1.70	414.961	62.284	0.150096	-2.73604	0.00280214		retrotransposon hot spot protein 4 (RHS4), putative
Tb927.8.2260	1063.29	156.778	0.147446	-2.76174	0.0071916		hypothetical protein, conserved
Tb09.142.0310	9.17516	1.30123	0.141821	-2.81786	0.0989795		expression site-associated gene (ESAG) protein,expression site-associated gene 1 (ESAG1) protein
Tb11.50.0001	1726.38	243.529	0.141063	-2.82559	0.0504303		hypothetical protein, conserved
Tb09.160.4560	2447.12	341.532	0.139565	-2.84099	0.0142869		arginine kinase (AK)
Tb927.1.20	27.1168	3.80333	0.140257	-2.83385	0.0104954		expression site-associated gene (ESAG, pseudogene), putative,expression site-associated gene 3 (ESAG3), pseudogene
Tb927.10.8230	2297.15	306.28	0.13333	-2.90692	0.00882514		protein disulfide isomerase,bloodstream- specific protein 2 precursor (BS2)
Tb927.3.3270	7018.24	880.736	0.125493	-2.99433	0.00396913		ATP-dependent phosphofructokinase (TbPFK)
Tb11.09.0005	9.20359	1.06627	0.115854	-3.10962	0.0139475		variant surface glycoprotein (VSG), putative
Tb927.8.480	15.3441	1.71212	0.111582	-3.16382	0.0267336		phosphatidic acid phosphatase protein, putative
Tb927.1.5240	11.7145	1.1348	0.0968715	-3.36778	0.0641998		expression site-associated gene 1 (ESAG1) protein, putative
Tb927.6.810	6.84364	0.649314	0.0948784	-3.39778	0.0970642		hypothetical protein
Tb927.10.12820	21.3052	1.87308	0.0879164	-3.50772	0.0139407		hypothetical protein, conserved
Tb927.4.4420	21.735	1.86207	0.0856718	-3.54504	0.0843544		adenylyl cyclase, pseudogene, putative,adenylyl cyclase, frameshift
Tb927.10.5620	85.1726	6.68779	0.0785204	-3.67079	0.00190763		fructose-bisphosphate aldolase, glycosomal (ALD)
Tb08.27P2.110	11.8796	0.650008	0.0547164	-4.19188	0.0161288		hypothetical protein, conserved,BAC from homologous region on chr8
Tb11.02.1564	4.69147	0	0	-Inf	0.0408966		leucine-rich repeat protein (LRRP), putative
