# Supplementary material for: Regulation of Trypanosoma brucei Total and Polysomal mRNA during Development within Its Mammalian Host
Source: PLoS One. 2013 Jun 26;8(6):e67069. doi: 10.1371/journal.pone.0067069 (PMC3694164; doi:10.1371/journal.pone.0067069)
Supplement: Data File S4 — The relative RNA abundance of genes in known metabolic pathways compared between the various stages life-cycle stages. (XLS) [file pone.0067069.s005.xls]

## Sheet: Metabolism
GLYCOLYSIS
	Gene ID	Mean Slender Exp	Mean Intermediate Exp	Mean Stumpy Exp	SLvsST FC
glucose transporter 1B (THT1)	Tb927.10.8440	6.75518	1.30007	2.82132	-1.25963
glucose transporter,glucose transporter 2A (THT2A)	Tb927.10.8530	6.51338	6.9152	5.11806	-0.34781
glucose transporter, (THT3)	Tb927.4.2290	194.254	255.147	231.591	0.253635
aldehyde dehydrogenase family, putative	Tb927.6.3050	121.435	112.558	152.34	0.327114
aldehyde dehydrogenase, putative (ALDH)	Tb927.6.4210	225.097	454.59	281.008	0.320063
hypothetical protein, (aldose 1-epimerase)	Tb927.4.1360	21.6923	46.4299	29.9333	0.464566
aldo/keto reductase, putative	Tb11.02.3040	54.6508	52.2946	92.0234	0.751759
phosphomannose isomerase, putative	Tb11.01.6410	72.5581	93.1063	55.0962	-0.397185
galactokinase, pseudogene, putative,galactokinase, degenerate,galactose kinase, degenerate	Tb927.5.290	2.52508	4.01151	10.2659	2.02346
glucosidase, putative	Tb927.10.13630	20.064	31.1001	26.6043	0.407055
hexokinase (HK1)	Tb927.10.2010	95.6951	66.8648	52.0027	-0.87986
hexokinase (HK2)	Tb927.10.2020	94.5078	68.4231	69.2963	-0.447656
glucose-6-phosphate isomerase, glycosomal (PGI)	Tb927.1.3830	167.083	35.6916	34.4155	-2.27944
ATP-dependent phosphofructokinase (TbPFK)	Tb927.3.3270	7018.24	880.736	1085.26	-2.69307
fructose-bisphosphate aldolase, glycosomal (ALD)	Tb927.10.5620	85.1726	6.68779	11.6076	-2.87532
triosephosphate isomerase (TIM)	Tb11.02.3210	905.45	290.116	243.749	-1.89324
glyceraldehyde-3-phosphate dehydrogenase, (GPDH)	Tb09.211.1370	337.845	354.434	772.394	1.19297
glycerol kinase, glycosomal (glk1)	Tb09.211.3570	468.07	165.325	158.272	-1.56432
glyceraldehyde 3-phosphate dehydrogenase, glycosomal (GAPDH)	Tb927.6.4300	3887.38	303.085	190.96	-4.34746
phosphoglycerate kinase, putative	Tb11.22.0003	6.53049	16.4237	14.9425	1.19416
phosphoglycerate kinase (PGKC)	Tb927.1.700	479.358	109.685	89.1542	-2.42673
phosphoglycerate kinase (PGKB)	Tb927.1.710	82.0296	58.1458	53.8743	-0.606547
phosphoglycerate kinase (PGKA)	Tb927.1.720	94.655	64.3863	59.1413	-0.678513
2,3-bisphosphoglycerate-independent phosphoglycerate mutase-like protein, (PGAM)	Tb11.01.3340	399.107	160.504	229.71	-0.796959
2,3-bisphosphoglycerate-independent phosphoglycerate mutase (PGAM)	Tb927.10.7930	9.72742	4.24913	10.0671	0.0495207
phosphoglycerate mutase family member 5, (PGAM)	Tb11.01.2110	181.883	223.595	191.483	0.0742065
phosphoglycerate mutase protein, (PGAM)	Tb927.5.3580	39.7266	51.6311	74.2371	0.902036
enolase, putative	Tb11.01.8100	25.954	24.886	39.7919	0.616517
ENO	Tb927.10.2890	404.154	77.528	87.3346	-2.21028
pyruvate kinase 1 (PYK1)	Tb927.10.14140	139.819	24.3148	26.3654	-2.40684
pyruvate phosphate dikinase (PPDK)	Tb11.02.4150	104.456	609.285	261.685	1.32494
glycosomal malate dehydrogenase (gMDH)	Tb927.10.15410	0.538042	5.10273	4.88948	3.18389
glycosomal phosphoenolpyruvate carboxykinase (PEPCK)	Tb927.2.4210	517.9	575.743	270.999	-0.934388
NADH-dependent fumarate reductase (FRDg)	Tb927.5.930	3.3535	5.57017	6.60049	0.976907
fumarate hydratase, class I (FHc)	Tb927.3.4500	42.6814	35.0552	28.9691	-0.559095
6-phosphofructo-2-kinase/fructose-2,6-biphosphatase, (PFK2-FBPase2)	Tb927.8.1020	112.746	74.5001	88.846	-0.3437
6-phosphofructo-2-kinase/fructose-2,6-biphosphatase, (PFK2-FBPase2)	Tb927.7.1610	25.8976	35.8452	54.5455	1.07464
6-phosphofructo-2-kinase/fructose-2,6-bisphosphatase (PFK2-FBPase2)	Tb927.3.2710	513.186	445.224	591.31	0.204432
fructose- 2,6- bisphosphatase-like (PFK2-FBPase2)	Tb927.10.4520	126.137	161.681	132.741	0.0736231
dihydroxyacetone phosphate acyltransferase, putative;with=GeneDB:LmjF34.1090 (DAT)	Tb927.4.3160	116.17	86.4777	107.071	-0.117674
glyceraldehyde 3-phosphate dehydrogenase, cytosolic (GAPDH)	Tb927.10.6880	7.29267	7.09479	8.46395	0.214885
cytosolic malate dehydrogenase (cMDH)	Tb11.01.3040	70.2812	20.0701	27.9855	-1.32846
malate dehydrogenase-related	Tb927.10.2550	6.22569	7.57279	6.37409	0.0339866
glyoxalase II (glx2-2)	Tb927.4.1350	34.3536	55.4266	58.6033	0.77052
glyoxalase II (glxII)	Tb927.6.1080	115.946	82.8469	71.9215	-0.688957
acylphosphatase, putative	Tb927.3.2030	75.0296	70.1535	76.1156	0.0207324
GLUCONEOGENESIS
	Gene ID	Mean Slender Exp	Mean Intermediate Exp	Mean Stumpy Exp	SLvsST FC
fructose-1,6-bisphosphatase (Tb927.9.872) (FBPase)	Tb09.211.0540	465.991	430.082	298.865	-0.640807
pyruvate phosphate dikinase (PPDK)	Tb11.02.4150	104.456	609.285	261.685	1.32494
	PENTOSE PHOSPHATE PATHWAYS
	Gene ID	Mean Slender Exp	Mean Intermediate Exp	Mean Stumpy Exp	SLvsST FC
glucose-6-phosphate 1-dehydrogenase (G6PDH)	Tb927.10.2490	9.41137	18.7072	10.4647	0.153052
splicing factor Prp31;date=20090417 (6PGL)	Tb11.02.4200	248.499	199.198	144.857	-0.77861
6-phosphogluconate dehydrogenase, decarboxylating (gnD)	Tb09.211.3180	86.5789	33.5553	22.1817	-1.96465
ribulose-5-phosphate 3-epimerase, putative	Tb927.10.12210	18.0834	59.7551	68.9133	1.93012
ribose 5-phosphate isomerase, putative	Tb11.01.0700	181.852	184.73	136.36	-0.415347
transketolase, putative (TK)	Tb927.8.6170	91.2135	552.235	287.379	1.65564
transaldolase, putative	Tb927.8.5600	503.51	478.028	644.966	0.357204
sedoheptulose-1,7-bisphosphatase (SBPase)	Tb927.2.5800	153.114	83.9328	92.3544	-0.729351
ribokinase, putative	Tb11.03.0090	300.261	253.824	269.182	-0.157634
ribose-phosphate pyrophosphokinase, putative (PRPS5)	Tb927.5.3170	7.24499	6.83597	2.54414	-1.50981
phosphoribosylpyrophosphate synthetase, putative (PRS)	Tb11.02.0530	1194.65	1380.77	1108.55	-0.107915
phosphoribosylpyrophosphate synthetase, putative (PRS)	Tb927.10.9430	3.97408	8.96849	12.3529	1.63615
phosphoribosylpyrophosphate synthetase, putative (PRS)	Tb927.5.2960	140.462	159.129	151.985	0.11375
deoxyribose-phosphate aldolase, putative	Tb927.7.5680	100.275	143.509	182.95	0.867488
NADPH METABOLISM
	Gene ID	Mean Slender Exp	Mean Intermediate Exp	Mean Stumpy Exp	SLvsST FC
malic enzyme, putative (MEm)	Tb11.02.3130	219.849	123.552	152.961	-0.52335
malic enzyme, putative (MEc)	Tb11.02.3120	400.217	315.739	316.196	-0.339961
nicotinate phosphoribosyltransferase, (NMNAT)	Tb927.10.11590	6.31981	5.81026	13.8137	1.12815
hypothetical protein, (NaPRTase ?)	Tb927.5.2640	419.228	424.204	375.012	-0.1608
ACETATE METABOLISM
	Gene ID	Mean Slender Exp	Mean Intermediate Exp	Mean Stumpy Exp	SLvsST FC
succinyl-CoA ligase [GDP-forming] beta-chain, (SCoAS)	Tb927.10.7410	49.2462	111.23	105.223	1.09537
succinyl-CoA synthetase alpha subunit, (SCoAS)	Tb927.3.2230	566.357	1984.36	1654.75	1.54683
succinyl-coA:3-ketoacid-coenzyme A transferase, mitochondrial precursor, (ASCT)	Tb11.02.0290	63.3491	80.8741	103.395	0.706775
hypothetical protein, conserved (ACH)	Tb927.3.4260	50.5913	72.1243	56.3391	0.155248
carnitine O-acetyltransferase, putative (CAT)	Tb11.18.0006	561.86	503.373	613.009	0.125699
acetyl-CoA synthetase, (AceCS)	Tb927.8.2520	492.403	657.964	631.195	0.358247
acetyl-CoA synthetase (pseudogene), (AceCS)	Tb927.8.2790	11.4083	14.2686	11.1459	-0.0335729
pyruvate dehydrogenase E1 beta subunit, (PDH-E1)	Tb927.3.1790	459.329	709.425	324.835	-0.499823
pyruvate dehydrogenase E1 alpha subunit, (PDH-E1)	Tb927.10.12700	54.5068	151.828	130.634	1.26102
dihydrolipoamide acetyltransferase E2 subunit, (PDH-E2)	Tb927.10.7570	7.72616	9.97616	12.9493	0.745046
pyruvate dehydrogenase complex E3 binding protein, (PDH-E3)	Tb927.10.2350	24.6621	50.3441	42.3024	0.778443
dihydrolipoyl dehydrogenase (GCVL-2)	Tb11.01.8470	525.942	1406.57	1152.09	1.13128
dihydrolipoamide dehydrogenase, putative (GCVL-1)	Tb927.3.4390	334.045	262.697	216.109	-0.628282
dihydrolipoamide dehydrogenase, putative	Tb927.4.5040	411.328	729.805	627.803	0.610021
dihydrolipoamide dehydrogenase, point mutation,acetoin dehydrogenase e3 component, pseudogene	Tb927.8.7380	3.11284	7.57279	7.78475	1.32242
L-threonine 3-dehydrogenase, putative	Tb927.6.2790	1252.69	1862.91	1898.08	0.59952
threonine synthase, putative	Tb927.7.4390	1030.3	2607.33	985.968	-0.0634506
TCA CYCLE
	Gene ID	Mean Slender Exp	Mean Intermediate Exp	Mean Stumpy Exp	SLvsST FC
NADH-dependent fumarate reductase, (FRDm)	Tb927.10.3650	7.16436	12.4576	3.04772	-1.23311
NADH-dependent fumarate reductase, putative	Tb927.5.940	232.619	167.55	183.629	-0.341176
fumarate hydratase, class I (FHm)	Tb11.02.2700	12.9983	26.0619	27.2201	1.06635
mitochondrial malate dehydrogenase (mMDH)	Tb927.10.2560	3.4076	4.7755	3.25965	-0.064038
citrate synthase, putative	Tb927.10.13430	2.71865	0.641662	1.62983	-0.738171
aconitase (ACO)	Tb927.10.14000	3.61538	4.89638	9.35159	1.37106
isocitrate dehydrogenase [NADP], mitochondrial precursor, putative (IDHm)	Tb927.8.3690	202.11	200.446	132.567	-0.608419
isocitrate dehydrogenase, putative (IDHg)	Tb11.03.0230	282.344	434.002	309.944	0.134553
2-oxoglutarate dehydrogenase E1 component, (KDH-E1)	Tb11.01.1740	330.049	729.83	759.155	1.20172
2-oxoglutarate dehydrogenase E1 component, (KDH-E1)	Tb11.47.0004	255.255	433.636	365.443	0.517704
2-oxoglutarate dehydrogenase E2 component, (KDH-E2)	Tb11.01.3550	2097.69	3364.55	2226.58	0.0860278
hypothetical protein, (2-oxoglutarate dehydrogenase)	Tb11.01.1700	95.0192	139.272	206.302	1.11847
dihydrolipoyl dehydrogenase (GCVL-2)	Tb11.01.8470	525.942	1406.57	1152.09	1.13128
succinyl-CoA ligase [GDP-forming] beta-chain, (SCoAS)	Tb927.10.7410	49.2462	111.23	105.223	1.09537
succinyl-CoA synthetase alpha subunit, (SCoAS)	Tb927.3.2230	566.357	1984.36	1654.75	1.54683
succinate dehydrogenase flavoprotein, putative	Tb927.8.6580	280.347	488.418	200.004	-0.487188
succinate dehydrogenase, putative (SDH)	Tb09.160.4380	180.514	252.228	200.183	0.149203
	MITOCHONDRIAL CARRIERS
	Gene ID	Mean Slender Exp	Mean Intermediate Exp	Mean Stumpy Exp	SLvsST FC
mitochondrial carrier protein, ATP (MCP1)	Tb09.211.3200	22.9612	35.8462	45.1237	0.974684
mitochondrial carrier protein, ATP (MCP2)	Tb11.01.5960	133.795	70.2226	113.92	-0.232005
mitochondrial carrier protein, (MCP3)	Tb09.211.2370	75.0012	130.974	169.314	1.17472
mitochondrial carrier protein, CoA carrier (Tb10.70.2290) (MCP4)	Tb927.10.4910	4.70569	7.71506	8.83487	0.908803
mitochondrial carrier protein, ADP/ATP translocase 1, (Tb10.61.1810) (MCP5a)	Tb927.10.14820	46.7408	93.7223	108.969	1.22116
mitochondrial carrier protein, ADP/ATP translocase 1, (Tb10.61.1820) (MCP5b)	Tb927.10.14830	48.2652	130.662	99.495	1.04364
mitochondrial carrier protein, ADP/ATP translocase 1, (Tb10.61.1830) (MCP5c)	Tb927.10.14840	39.8733	107.12	110.606	1.47194
mitochondrial carrier protein, ATP-Mg/Pi (MCP6)	Tb927.4.1660	566.918	692.535	639.863	0.174622
mitochondrial carrier protein, Thiamine pyrophosphate (Tb10.61.0610) (MCP7)	Tb927.10.15710	3.06312	2.69116	5.80379	0.921991
mitochondrial carrier protein, Phosphate (Tb10.406.0470) (MCP8)	Tb927.10.10440	8.32107	11.199	6.91689	-0.266646
mitochondrial carrier protein, Ornithine (MCP9)	Tb11.02.2960	213.166	170.391	157.06	-0.440654
mitochondrial carrier protein, Carnitine/acetylcarnitine (MCP10)	Tb11.03.0870	17.6742	44.9788	20.6548	0.224832
mitochondrial carrier protein, mitochondrial phosphate transporter, (MCP11)	Tb09.211.1750	644.692	770.292	708.308	0.135766
mitochondrial carrier protein, mitochondrial 2-oxoglutarate/malate carrier protein, (Tb10.389.0690) (MCP12)	Tb927.10.12840	8.87333	14.5456	11.4088	0.362597
mitochondrial carrier protein, (MCP13)	Tb927.2.2970	112.632	147.079	97.383	-0.209881
mitochondrial carrier protein, (MCP14)	Tb927.10.13120	9.3947	59.0152	70.9509	2.9169
mitochondrial carrier protein, putative,ADP/ATP mitochondrial translocase, adenine nucleotide mitochondrial translocator, (MCP15)	Tb927.8.1310	321.43	367.118	346.846	0.10979
mitochondrial carrier protein, ADP/ATP mitochondrial translocase (MCP16)	Tb927.7.3940	319.834	753.385	669.26	1.06524
mitochondrial carrier protein, Iron (MCP17)	Tb927.3.2980	68.2002	158.343	125.746	0.882665
mitochondrial carrier protein, (MCP18)	Tb927.8.3330	111.585	129.105	125.408	0.168489
mitochondrial carrier protein, (MCP19)	Tb927.8.4440	73.8813	99.7941	127.412	0.786218
mitochondrial carrier protein, S-adenosylmethionine (Tb10.61.2510) (MCP20)	Tb927.10.14280	9.16203	27.4656	20.3065	1.1482
mitochondrial carrier protein, Carnitine/acylcarnitine-like (MCP21)	Tb11.01.5040	14.9996	17.857	23.6224	0.655236
mitochondrial carrier protein, Folate (MCP22)	Tb11.01.5950	12.2749	12.7739	20.3065	0.726236
mitochondrial carrier protein, Pyrimidine nucleotide (MCP23)	Tb927.5.1550	196.887	73.5204	61.1808	-1.68622
mitochondrial carrier protein, mitochondrial carnitine/acylcarnitine carrier, (MCP24)	Tb927.8.5810	13.4462	37.8222	26.6806	0.988592
RESPIRATORY CHAIN
	Gene ID	Mean Slender Exp	Mean Intermediate Exp	Mean Stumpy Exp	SLvsST FC
acyl carrier protein,acyl carrier protein, mitochondrial precursor, putative (ACP)	Tb927.3.860	695.379	1935.19	1350.59	0.957718
hypothetical protein, (Tb10.61.1790) (NB4M)	Tb927.10.14860	284.818	789.418	275.723	-0.0468188
NADH dehydrogenase subunit, (NB6M)	Tb11.01.0640	439.548	1316.26	858.323	0.965499
NADH dehydrogenase subunit, (NI2M)	Tb11.01.7460	26.0251	25.409	27.1308	0.0600266
NADH dehydrogenase subunit, (NI8M)	Tb11.01.8630	2.118	2.60646	1.81121	-0.225747
electron transfer protein, putative,ferredoxin, (NUAM)	Tb927.10.12540	74.7846	127.588	209.365	1.48521
NADH-ubiquinone oxidoreductase, mitochondrial, (NUBM)	Tb927.5.450	103.894	201.411	204.353	0.975951
NADH-ubiquinone oxidoreductase complex I subunit,FT (NDUFA9)	Tb927.10.13620	113.512	210.362	204.632	0.850192
NADH-ubiquinone oxidoreductase complex I subunit, putative, (NDUFA9)	Tb09.244.2620	104.504	142.945	91.2398	-0.195825
NADH-ubiquinone oxidoreductase, mitochondrial, (NUEM)	Tb927.7.6350	86.5331	142.557	191.901	1.14904
NADH-ubiquinone oxidoreductase 20 kDa subunit, mitochondrial precursor,NDUFS7 subunit (NDHK)	Tb11.47.0017	7.42434	13.7433	5.54543	-0.420963
NADH-ubiquinone oxidoreductase complex I subunit, putative, (NDUFA5/B13)	Tb927.10.4130	12.2525	42.1667	31.464	1.36063
hypothetical protein, (PL2)	Tb11.02.5070	354.777	596.949	461.172	0.378394
adrenodoxin precursor, (PL6)	Tb927.4.4980	993.433	1980.01	1416.22	0.511546
iron superoxide dismutase, putative	Tb927.5.3350	194.779	200.919	165.845	-0.231999
oxidoreductase, putative	Tb09.160.5260	39.4076	83.2961	63.9149	0.697676
oxidoreductase, putative	Tb927.7.7410	278.889	388.656	423.631	0.603118
superoxide dismutase, putative	Tb11.01.7480	61.2375	86.2295	73.3366	0.26012
chaperone protein DNAj, putative	Tb09.211.0330	141.172	182.934	169.713	0.265643
succinate dehydrogenase flavoprotein, putative	Tb927.8.6580	280.347	488.418	200.004	-0.487188
succinate dehydrogenase, (SDH)	Tb09.160.4380	180.514	252.228	200.183	0.149203
cytochrome c1, heme protein, mitochondrial precursor, (ApoC1)	Tb927.8.1890	511.891	862.319	373.99	-0.452836
rieske iron-sulfur protein, mitochondrial precursor (RISP)	Tb09.211.4700	251.697	409.114	219.174	-0.199611
cytochrome oxidase subunit IV (COXIV)	Tb927.1.4100	194.474	380.952	220.683	0.1824
cytochrome oxidase subunit V (COXV)	Tb09.160.1820	2046.28	3065.36	1341.14	-0.609542
cytochrome oxidase subunit VI (COXVI)	Tb927.10.280	4.93401	25.7945	33.4553	2.7614
cytochrome oxidase subunit VII (COXVII)	Tb927.3.1410	657.747	867.553	699.167	0.088104
cytochrome oxidase subunit VIII (COXVIII)	Tb927.4.4620	45.0643	83.8229	61.9237	0.458505
cytochrome oxidase subunit IX (COXIX)	Tb927.10.8320	0	0	0	INF
cytochrome oxidase subunit X (COXX)	Tb11.01.4702	599.483	1729.73	1012.89	0.75668
malate dehydrogenase-related	Tb927.10.2550	6.22569	7.57279	6.37409	0.0339866
mitochondrial carrier protein, mitochondrial phosphate transporter, (MCP11)	Tb09.211.1750	644.692	770.292	708.308	0.135766
electon transport protein SCO1/SCO2, putative	Tb09.160.1140	5.05016	4.04691	2.51435	-1.00614
cyclophilin-like protein, putative (PPIase)	Tb09.211.4880	65.6585	106.553	94.4967	0.525282
chaperone protein DNAj, putative	Tb11.03.0110	29.8712	33.1819	25.8486	-0.208666
hypothetical protein, conserved	Tb927.3.1940	257.404	550.231	261.041	0.0202407
hypothetical protein, conserved	Tb11.46.0006	18.2599	46.2688	41.1704	1.17293
hypothetical protein, conserved	Tb11.01.1900	122.018	159.839	114.176	-0.0958294
hypothetical protein, conserved	Tb927.7.6990	268.555	438.626	265.064	-0.0188731
hypothetical protein, conserved	Tb927.10.5220	20.5544	62.1751	54.8241	1.41536
hypothetical protein, conserved	Tb09.211.4740	86.6784	265.009	211.003	1.28352
hypothetical protein, conserved	Tb09.211.1900	309.481	501.466	263.06	-0.234457
hypothetical protein, conserved	Tb927.10.4880	409.949	1431.19	1000	1.28648
hypothetical protein, conserved	Tb927.5.3040	13.4937	14.1492	14.0028	0.0534272
hypothetical protein, conserved	Tb09.v1.0420	386.135	1134.88	616.444	0.674864
hypothetical protein, conserved	Tb927.5.2580	336.805	537.669	287.796	-0.226864
hypothetical protein, conserved	Tb11.01.3860	442.999	903.45	770.949	0.799331
hypothetical protein, conserved	Tb11.02.2460	238.11	297.331	262.623	0.141365
hypothetical protein, conserved,hypothetical protein	Tb927.10.13600	281.552	736.777	573.807	1.02717
ATP synthase alpha chain, (F1-alpha)	Tb927.7.7420	199.903	813.309	487.439	1.28592
ATP synthase beta chain, (F1-beta)	Tb927.3.1380	512.339	2156.96	925.755	0.853532
ATP synthase F1 subunit gamma protein, (F1-gamma)	Tb927.10.180	4.0595	9.27355	5.20723	0.359216
ATP synthase, epsilon chain, (F1-epsilon)	Tb927.6.4990	188.465	356.598	336.174	0.834915
hypothetical protein, (F1-delta)	Tb927.10.5050	1.98704	6.09837	7.20504	1.85839
ribonucleoprotein p18, mitochondrial precursor, (F0b)	Tb927.5.1710	9879.51	8243.14	8200.16	-0.268787
ATPase subunit 9, (F0c)	Tb927.10.1570	0.1765	0.161016	0.226401	0.359216
ATPase subunit 9, (F0c)	Tb11.02.2950	178.888	428.43	303.944	0.764749
ATPase subunit 9, (F0c)	Tb927.7.1470	34.2892	29.5799	18.8436	-0.863681
OSCT (Tb927.10.8030)	Tb927.10.8030	0	0	0	INF
hypothetical protein, conserved	Tb927.10.520	5.22951	31.5826	13.3268	1.34958
hypothetical protein, conserved	Tb927.5.2930	322.73	1132.53	637.372	0.981808
hypothetical protein, conserved	Tb11.02.4120	15.8531	79.9575	80.6514	2.34694
hypothetical protein, conserved (Tb10.6k15.0480)	Tb927.10.9830	0	0	0	INF
hypothetical protein, conserved	Tb927.3.1690	132.463	235.498	205.729	0.635155
hypothetical protein, conserved	Tb11.47.0022	470.769	720.407	618.443	0.393621
hypothetical protein, conserved	Tb927.7.840	419.905	687.633	342.668	-0.29325
hypothetical protein, conserved	Tb11.03.0475	10.8788	17.0156	22.1177	1.02368
hypothetical protein, conserved (28H13.155)	Tb927.2.3610	565.112	1159.2	1037.78	0.876897
hypothetical protein, conserved	Tb927.3.2880	427.676	705.862	539.149	0.334167
hypothetical protein, conserved	Tb927.3.2180	240.963	627.379	546.411	1.18118
hypothetical protein, conserved	Tb927.5.3090	374.685	986.641	670.81	0.840224
hypothetical protein, conserved	Tb927.4.3450	262.049	500.092	440.554	0.749484
hypothetical protein, conserved	Tb927.8.3320	207.387	349.079	276.541	0.415164
NADH dehydrogenase (54 NDH2)	Tb927.10.9440	7.05142	15.2325	6.06215	-0.218084
glycerol-3-phosphate dehydrogenase (FAD-dependent), (FAD-GPDH)	Tb11.02.5280	190.5	79.7361	103.475	-0.880509
alternative oxidase (AOX)	Tb927.10.7090	73.5851	86.0747	127.186	0.789452
cytochrome c	Tb927.8.5120	3710.92	4105.24	1974.29	-0.910438
cytochrome c oxidase assembly factor, putative,electron transport protein SCO1/2, putative	Tb927.1.1580	27.6764	25.1594	34.8428	0.332206
cytochrome c oxidase assembly protein, putative	Tb927.10.3120	0.538042	9.81176	3.68702	2.77667
electron transfer flavoprotein, putative	Tb11.03.0950	284.165	675.4	570.95	1.00663
electron transfer flavoprotein-ubiquinone oxidoreductase, putative	Tb927.8.1240	3.61538	1.61197	1.14289	-1.66147
electron-transfer-flavoprotein, alpha polypeptide, putative	Tb11.02.5530	120.052	170.823	138.941	0.210811
ATP-dependent chaperone, putative,mitochondrial chaperone BCS1, putative	Tb927.8.3580	47.0743	67.9464	65.0843	0.467369
	AMINO ACIDS TRANSPORTERS
	Gene ID	Mean Slender Exp	Mean Intermediate Exp	Mean Stumpy Exp	SLvsST FC
amino acid transporter, (AAT1)	Tb927.4.3930	241.852	415.328	321.306	0.40982
amino acid transporter, (AAT2)	Tb927.4.3990	50.1662	40.6238	34.6917	-0.532126
amino acid transporter, putative (AAT2)	Tb927.4.4020	690.387	284.854	200.848	-1.7813
amino acid transporter, putative (AATP11) (AAT3)	Tb927.4.4730	57.3879	62.5899	60.6818	0.0805157
amino acid transporter 10, putative (AATP3,7-10) (AAT4)	Tb927.4.4820	824.368	1340.65	935.608	0.182616
amino acid transporter (AATP8), putative (AAT4)	Tb927.4.4860	3.97408	9.96724	10.0373	1.33668
amino acid transporter, putative (AAT4)	Tb927.4.4870	220.656	289.82	224.849	0.0271535
amino acid transporter, putative (AATP6) (AAT5)	Tb927.8.4700	129.118	251.567	289.904	1.16688
amino acid transporter, putative (AAT6)	Tb927.8.5450	291.483	299.332	373.275	0.356823
amino acid transporter, putative (AATP1) (AAT7)	Tb927.8.7600	163.163	311.364	431.258	1.40224
amino acid transporter 1, putative (AATP1) (AAT7)	Tb927.8.7610	409.216	855.269	647.682	0.662424
amino acid transporter, putative (AAT7)	Tb927.8.7700	659.68	735.275	652.693	-0.0153604
amino acid transporter, putative (AAT8)	Tb927.8.7740	304.121	341.415	303.091	-0.00489421
amino acid transporter, putative (AAT9)	Tb927.8.8220	321.518	303.442	585.692	0.865245
amino acid transporter AATP5 (AATP5) (AAT10)	Tb927.8.8290	363.981	478.895	388.528	0.0941546
amino acid transporter AATP5 (AATP5) (AAT10)	Tb927.8.8300	142.267	213.328	189.697	0.415093
amino acid transporter, putative (AAT11)	Tb09.211.1760	350.413	618.439	503.998	0.52436
amino acid tansporter, putative (AAT12)	Tb927.10.5780	4.58101	6.89307	7.27969	0.668211
amino acid transporter, putative (AAT13)	Tb927.10.6500	3.43604	1.22315	3.71681	0.113318
amino acid transporter, putative (AAT14)	Tb927.10.9850	73.7695	102.946	86.9906	0.237835
amino acid permease/transporter, putative (AAT15)	Tb11.02.4520	49.8214	96.6407	39.5238	-0.334044
amino acid transporter, putative (AAT16)	Tb11.01.7500	501.345	627.404	716.635	0.515433
amino acid transporter, putative (AAT17)	Tb11.01.7590	676.417	913.423	906.614	0.422576
amino acid transporter, putative (AAT17)	Tb11.01.7600	427.438	366.513	278.095	-0.620137
proline dehydrogenase	Tb927.7.210	189.54	299.794	216.31	0.190603
pyrroline-5-carboxylate reductase, putative (P5CR)	Tb927.7.2440	403.88	143.9	151.497	-1.41463
delta-1-pyrroline-5-carboxylate dehydrogenase, (P5CDH)	Tb927.10.3210	150.246	253.146	187.46	0.319253
D-alanine aminotransferase (ALAT)	Tb927.1.3950	964.733	708.306	458.716	-1.07253
aspartate aminotransferase, mitochondrial	Tb11.02.2740	667.838	385.667	340.674	-0.971106
glutamine synthetase, putative	Tb927.7.4970	29.3047	158.377	125.249	2.0956
glutamine hydrolysing (not ammonia-dependent) carbomoyl phosphate synthase, putative	Tb927.5.3800	106.856	222.567	258.297	1.27336
glutamate dehydrogenase (GDH)	Tb09.160.4310	513.884	1763.9	1246.57	1.27845
LIPID METABOLISM
	Gene ID	Mean Slender Exp	Mean Intermediate Exp	Mean Stumpy Exp	SLvsST FC
3-ketoacyl-CoA thiolase, (SCP2, Thiolase 1)	Tb927.8.2540	146.358	215.333	203.084	0.472571
nonspecific lipid-transfer protein, putative,sterol carrier protein, (Thiolase 2)	Tb927.8.1820	13.2937	16.73	17.6419	0.408268
beta-ketoacyl synthase family protein, putative (28H13.305)	Tb927.2.3910	69.1822	115.807	136.957	0.985246
enoyl-CoA hydratase/Enoyl-CoA isomerase/3-hydroxyacyl-CoA dehydrogenase, (TFE)	Tb927.2.4130	54.7877	46.1679	55.573	0.0205322
acetyl-CoA carboxylase, putative (ACC)	Tb927.8.7100	711.189	425.229	512.209	-0.4735
Biotin--acetyl-CoA-carboxylase ligase, putative,biotin--protein ligase, putative	Tb11.01.1820	32.1313	53.0026	71.5953	1.15589
enoyl-CoA hydratase, mitochondrial precursor, (ECH1)	Tb927.3.4850	185.942	278.214	282.648	0.604157
enoyl-CoA hydratase/isomerase family protein, (ECH2)	Tb11.01.8200	175.694	245.246	274.3	0.64269
isovaleryl-coA dehydrogenase, (ICDH)	Tb11.55.0026	482.371	433.3	362.626	-0.411659
hypothetical protein, (HMGCoAS)	Tb927.4.2700	90.0149	56.8389	75.7083	-0.249713
NAD or NADP dependent oxidoreductase, putative,short chain dehydrogenase, (HBDH)	Tb927.10.11930	1.46817	1.39851	0.679204	-1.1121
	LEU-ISOLEU-VAL DEGRADATION
	Gene ID	Mean Slender Exp	Mean Intermediate Exp	Mean Stumpy Exp	SLvsST FC
branched-chain amino acid aminotransferase, (BCAT)	Tb927.2.4590	1228.27	265.595	243.79	-2.33291
2-oxoisovalerate dehydrogenase beta subunit, mitochondrial precursor, putative	Tb927.10.4330	27.7475	124.358	135.098	2.28358
dihydrolipoyl dehydrogenase (GCVL-2)	Tb11.01.8470	525.942	1406.57	1152.09	1.13128
dihydrolipoamide branched chain transacylase, putative	Tb927.5.4330	119.9	163.358	108.523	-0.143835
isovaleryl-coA dehydrogenase, (ICDH)	Tb11.55.0026	482.371	433.3	362.626	-0.411659
acyl-CoA dehydrogenase, putative	Tb11.01.3640	156.491	173.187	150.122	-0.0599503
3-methylcrotonoyl-CoA carboxylase beta subunit, putative	Tb11.02.4480	303.324	453.234	404.945	0.416868
enoyl-CoA hydratase, mitochondrial precursor, (ECH1)	Tb927.3.4850	185.942	278.214	282.648	0.604157
enoyl-CoA hydratase/isomerase family protein, (ECH2)	Tb11.01.8200	175.694	245.246	274.3	0.64269
enoyl-CoA hydratase/Enoyl-CoA isomerase/3-hydroxyacyl-CoA dehydrogenase, (TFE)	Tb927.2.4130	54.7877	46.1679	55.573	0.0205322
3-ketoacyl-CoA thiolase, (AAT) (Thiolase 1)	Tb927.8.2540	146.358	215.333	203.084	0.472571
nonspecific lipid-transfer protein, putative,sterol carrier protein, (Thiolase 2)	Tb927.8.1820	13.2937	16.73	17.6419	0.408268
hypothetical protein, (HMGCoAS)	Tb927.4.2700	90.0149	56.8389	75.7083	-0.249713
3-hydroxy-3-methylglutaryl-CoA reductase, (HMGCoAR)	Tb927.6.4540	126.069	202.102	187.452	0.572301
mevalonate kinase, (MK)	Tb927.4.4070	580.606	718.923	543.52	-0.0952269
phosphomevalonate kinase protein, putative (28G16.155) (PMK)	Tb09.160.3690	57.2884	57.2783	79.6433	0.47531
mevalonate-diphosphate decarboxylase, (MDD)	Tb927.10.13560	129.903	192.854	165.22	0.346948
isopentenyl-diphosphate delta-isomerase, putative,isomerase, (IDI)	Tb09.211.0700	54.354	45.1232	22.466	-1.27464
farnesyl pyrophosphate synthase (FPPS)	Tb927.7.3360	273.503	433.796	341.5	0.320333
protein farnesyltransferase alpha subunit, (PFT)	Tb927.3.4490	133.462	147.545	226.357	0.762175
protein farnesyltransferase beta subunit (TbPFT)	Tb927.7.460	27.3658	23.6473	16.2487	-0.752047
squalene synthase, (SQS)	Tb927.8.7120	264.243	444.41	309.808	0.229509
squalene monooxygenase, putative	Tb11.02.0780	176.044	468.138	276.472	0.651195
lathosterol oxidase, putative	Tb927.8.3240	10.8604	11.4121	5.31685	-1.03043
	FATTY ACID BIOSYNTHESIS
	Gene ID	Mean Slender Exp	Mean Intermediate Exp	Mean Stumpy Exp	SLvsST FC
acetyl-CoA synthetase, (AceCS)	Tb927.8.2520	492.403	657.964	631.195	0.358247
acetyl-CoA carboxylase, (ACC)	Tb927.8.7100	711.189	425.229	512.209	-0.4735
fatty acid elongase, (ELO1)	Tb927.7.4160	208.431	218.739	176.889	-0.236721
fatty acid elongase, (ELO2)	Tb927.7.4170	133.167	72.3496	50.3161	-1.40414
fatty acid elongase, (ELO3)	Tb927.7.4180	634.707	343.129	378.101	-0.747318
fatty acid elongase, (ELO4)	Tb927.5.4530	709.279	352.046	208.394	-1.76704
fatty acyl CoA syntetase 1 (ACS1)	Tb09.160.2770	253.609	321.783	182.73	-0.472898
fatty acyl CoA synthetase 2 (ACS2)	Tb09.160.2780	408.106	361.025	218.706	-0.899955
fatty acyl CoA synthetase 3 (ACS3)	Tb09.160.2810	255.014	141.132	122.098	-1.06253
fatty acyl CoA synthetase 4 (ACS4)	Tb09.160.2840	277.75	285.63	330.298	0.249979
Long-chain-fatty-acid--CoA ligase 5 (EC 6.2.1.3) (Long-chain acyl-CoA synthetase 5) (LACS 5), (ACS5)	Tb927.10.3260	13.3286	6.00488	13.9231	0.0629611
acyl-CoA binding protein, (ACBP)	Tb11.52.0001	358.387	350.673	255.158	-0.490129
UDP-galactose 4-epimerase (galE)	Tb11.02.0330	302.367	310.376	424.644	0.489953
carnitine O-palmitoyltransferase II, putative	Tb927.7.2250	3.61538	8.08507	7.72176	1.09478
	SPHINGOLIPID BIOSYNTHESIS
	Gene ID	Mean Slender Exp	Mean Intermediate Exp	Mean Stumpy Exp	SLvsST FC
serine-palmitoyl-CoA transferase, (SPT)	Tb927.4.1020	6.22569	0.813183	4.45838	-0.481714
3-keto-dihydrosphingosine reductase (3KSR)	Tb927.10.4040	15.9734	25.3999	18.8959	0.242401
dihydroceramide synthase, (DHCS)	Tb927.8.7730	519.425	759.446	572.81	0.141141
Hypothetical protein, (SK)	Tb927.4.4740	241.353	446.728	271.945	0.172172
sphingosine kinase A, B, (SPL)	Tb927.7.1240	343.12	178.065	254.036	-0.433681
sphingosine 1-phosphate lyase, putative;with=GeneDB:LmjF30.2350 (SPL)	Tb927.6.3630	86.9431	108.337	72.1993	-0.268086
choline phosphorylceramide synthase (SLS4)	Tb09.211.1000	274.028	141.299	260.526	-0.0728924
choline phosphorylceramide synthase (SLS3)	Tb09.211.1010	243.723	361.279	314.106	0.366011
phosphatidylcholine:ceramide cholinephosphotransferase 2, (SLS2)	Tb09.211.1020	282.816	402.284	328.653	0.216702
inositol phosphorylceramide synthase (SLS1)	Tb09.211.1030	232.836	364.543	281.748	0.275092
essential neutral sphingomyelinase (TbnSMase)	Tb927.5.3710	30.5033	11.5399	17.3518	-0.813879
	GLYCEROPHOSPHOLIPID BIOSYNTHESIS
	Gene ID	Mean Slender Exp	Mean Intermediate Exp	Mean Stumpy Exp	SLvsST FC
glycerol-3-phosphate acyltransferase, (GAT1)	Tb927.10.3100	12.6538	13.6262	20.7902	0.716325
1-acyl-sn-glycerol-3-phosphate acyltransferase, (GAT2)	Tb11.01.6800	58.4269	36.7483	50.296	-0.216187
dihydroxyacetone phosphate acyltransferase, putative;with=GeneDB:LmjF34.1090 (DAT)	Tb927.4.3160	116.17	86.4777	107.071	-0.117674
alkyl-dihydroxyacetone phosphate synthase (ADS)	Tb927.6.1500	69.5606	94.3652	56.4185	-0.302104
dolichyl pyrophosphate phosphatase, (PAP)	Tb927.6.1820	164.867	68.9686	58.7773	-1.48797
diacylglycerol kinase, (DAGK)	Tb927.8.5140	48.5138	18.072	33.5249	-0.533162
diacylglycerol acyltransferase, (DAGAT)	Tb11.18.0008	246.886	183.691	156.922	-0.653799
diacylglycerol acyltransferase, (DAGAT)	Tb927.3.1700	16.9121	45.4133	58.255	1.78433
choline kinase (EK1)	Tb11.18.0017	1.26965	2.01745	3.71681	1.54963
ethanolamine-phosphate cytidylyltransferase (TbECT)	Tb11.01.5730	121.586	58.8859	64.5475	-0.913539
ethanolamine phosphotransferase (EPT)	Tb927.10.13290	19.7195	17.7257	16.4375	-0.262632
cytidine triphosphate synthase, (CTPS)	Tb927.1.1240	516.428	775.268	485.503	-0.0890882
cardiolipin synthetase, (CLS)	Tb927.4.2560	240.186	765.084	357.646	0.574376
phosphatidylglycerophosphate synthase, (PGPS)	Tb927.8.1720	264.386	627.747	305.974	0.210765
phosphatidylserine synthase, (PSS/PSS2)	Tb927.7.3760	145.267	156.027	97.0741	-0.581551
phosphatidylserine decarboxylase, (PSD)	Tb09.211.1610	423.194	608.854	479.547	0.180355
	GPI - N-GLYCOSYLATION BIOSYNTHESIS
	Gene ID	Mean Slender Exp	Mean Intermediate Exp	Mean Stumpy Exp	SLvsST FC
inositol-3-phosphate synthase, (INO1)	Tb927.10.7110	37.2015	25.5719	28.5819	-0.38026
CDP-diacylglycerol--inositol 3-phosphatidyltransferase, (PIS)	Tb09.160.0530	571.8	622.884	413.828	-0.46648
phosphatidylinositol 3-kinase, putative (PI3K)	Tb927.8.6210	12.6279	12.5772	16.1964	0.359066
phosphatidylinositol 4-kinase, (PI4K)	Tb927.4.1140	3.28934	2.11313	6.60049	1.00477
phosphatidylinositol 4-kinase alpha, (PI4K)	Tb927.3.4020	9.75585	20.9936	22.1318	1.18178
TOR-like 1 (TOR-like 1), , (PI4K)	Tb927.4.800	40.3871	54.4569	29.7047	-0.443204
hypothetical protein, (PI4K)	Tb927.4.4200	91.7373	117.765	139.898	0.608798
hypothetical protein, (PIKn)	Tb927.3.1710	511.301	446.923	405.73	-0.333653
phosphatidylinositol kinase related protein, putative (25N14.135), (PIKn)	Tb927.2.2260	293.473	255.348	255.66	-0.199003
phosphatidylinositol 3-related kinase, (PIKn)	Tb11.01.6300	15.5376	16.4136	42.097	1.43795
glycosylphosphatidylinositol-specific phospholipase C (GPI-PLC)	Tb927.2.6000	1180.06	349.853	508.887	-1.21344
phospholipase A1 (PLA1)	Tb927.1.4830	584.384	128.319	93.6558	-2.64148
phospholipase A1, (LPLA1)	Tb09.211.3650	166.86	80.6956	105.82	-0.657031
UDP-N-acetylglucosamine-dolichyl-phosphate N-acetylglucosaminephosphotransferase, (ALG7)	Tb11.01.2220	63.7788	65.6398	136.131	1.09385
dolichyl-P-Man:GDP-ManGlcNAc2-PP-dolichyl beta-1,4-mannosyltransferase, (ALG1)	Tb927.10.13210	38.4613	29.0595	22.9014	-0.747969
dolichyl-P-Man:GDP-Man1GlcNAc2-PP-dolichyl alpha-1,3-mannosyltransferase, (ALG2)	Tb927.4.2230	146.472	142.349	183.237	0.323081
alpha-1,2-mannosyltransferase, (ALG11)	Tb09.211.0860	89.1182	88.3968	95.3057	0.0968424
dolichyl-P-Man:GDP-Man5GlcNAc2-PP-dolichyl alpha-1,3-mannosyltransferase, putative (ALG3)	Tb927.10.6530	2.75984	7.09401	1.58481	-0.800277
dolichyl-P-Man:GDP-Man5GlcNAc2-PP-dolichyl alpha-1,2-mannosyltransferase, (ALG9)	Tb927.6.1140	40.0995	46.8809	34.3358	-0.22387
dolichyl-P-Man:GDP-Man7GlcNAc2-PP-dolichyl alpha-1,6-mannosyltransferase, putative (ALG12)	Tb927.2.4720	182.037	145.743	133.696	-0.445269
oligosaccharyl transferase subunit, (OST)	Tb927.5.890	119.357	69.8992	104.667	-0.189475
oligosaccharyl transferase subunit, (OST)	Tb927.5.900	112.98	67.8121	79.554	-0.506064
oligosaccharyl transferase subunit, (OST)	Tb927.5.910	130.254	484.75	244.665	0.909477
dolichyl-P-Man:GDP-Man5GlcNAc2-PP-dolichyl alpha-1,2-mannosyltranslocase, (RFT1)	Tb11.01.3540	105.817	119.892	111.107	0.0703707
GDP-mannose pyrophosphorylase, (GDMPP)	Tb927.8.2050	162.312	215.32	270.096	0.734706
dolichol kinase, (DOLK)	Tb09.211.3740	133.209	224.999	166.962	0.325827
dolicholphosphate-mannose synthase, (DPMI)	Tb927.10.4700	5.11849	2.73728	1.58481	-1.69141
dolichyl pyrophosphate phosphatase, (CHW8)	Tb927.6.1820	164.867	68.9686	58.7773	-1.48797
UDP-GlcNAc:PI a1-6 GlcNAc-transferase (TbGPI13)	Tb927.2.1780	112.155	102.701	201.812	0.847527
UDP-GlcNAc:PI a1-6 GlcNAc-transferase, putative (TbGPI12)	Tb927.3.4570	288.728	289.878	410.203	0.506629
phosphatidylinositolN- acetylglucosaminyltransferase subunit c, (PIG-L) TbGPI2	Tb927.10.6140	3.24247	4.50774	2.77271	-0.225795
GPI alpha-mannosyltransferase I (MT-I) (GPI14)	Tb927.6.3300	253.515	213.982	129.831	-0.965443
mannosyltransferase-II, putative (MT-II) (TbGPI18)	Tb927.10.13160	22.6644	39.389	38.0181	0.746259
GPI alpha-mannosyltransferase III (MT-III) (GPI10)	Tb927.10.5560	9.17516	7.31433	4.63112	-0.986372
ethanolamine phosphotransferase (EPT) (TbGPI13)	Tb11.02.2720	296.944	280.868	260.128	-0.190968
ethanolamine phosphotransferase (EPT) (TbGPI11)	Tb927.10.13290	19.7195	17.7257	16.4375	-0.262632
GPI inositol deacylase 2 (GPIdeAc2)	Tb927.3.2610	245.482	167.52	113.306	-1.1154
GPI-anchor transamidase subunit 8 (GPI8)	Tb927.10.13860	1.2355	2.51085	3.55277	1.52385
GPI transamidase component GAA1 (TbGAA1)	Tb927.10.210	132.414	97.6173	72.9252	-0.860569
GPI transamidase, putative (TTA1) (TbGPI16)	Tb927.4.1920	148.79	95.8235	128.429	-0.212298
GPI transamidase subunit Tta1 (TTA1)	Tb11.01.7400	697.823	772.584	509.76	-0.453044
GPI transamidase component Tta2 (TTA2)	Tb927.10.5080	17.5531	19.7432	16.7554	-0.0670979
UTP-glucose-1-phosphate uridylyltransferase 2, putative	Tb927.10.13130	35.8298	47.5704	49.495	0.466123
UDP-galactose 4-epimerase (galE)	Tb11.02.0330	302.367	310.376	424.644	0.489953
(H )-ATPase G subunit	Tb927.8.2310	67.4543	78.4667	59.9268	-0.170711
V-type ATPase, C subunit, putative	Tb927.6.5050	253.815	154.101	198.624	-0.353739
ATP synthase, putative	Tb11.01.1190	243.235	337.618	293.626	0.271628
V-type ATPase, A subunit, putative	Tb927.4.1080	10.0445	3.76848	7.5061	-0.420275
hypothetical protein, conserved	Tb927.10.1800	159.675	161.845	180.675	0.178254
vacuolar ATP synthase, putative	Tb927.10.200	48.8875	28.8798	19.2996	-1.3409
