# Supplementary material for: Regulation of Trypanosoma brucei Total and Polysomal mRNA during Development within Its Mammalian Host
Source: PLoS One. 2013 Jun 26;8(6):e67069. doi: 10.1371/journal.pone.0067069 (PMC3694164; doi:10.1371/journal.pone.0067069)
Supplement: Data File S5 — The surface phylome categories for genes that show strong up-regulation of RNA abundance between slender and stumpy life-cycle stages (surface phylome categories sourced from [38] ). (XLSX) [file pone.0067069.s006.xlsx]

## Sheet: TRANSCRIPTS_PHYLOME_DATA
Product.Description	Gene ID	Mean Slender Exp	Mean Stumpy Exp	Fold Change	log2 FC	p value	PhylomeClass	PhylomeFamily	PhylomeFamilyDescription
purine nucleoside transporter (TbNT10)	Tb09.160.5480	1102.07	2787.49	2.52932	1.33875	0.0335041	Shared	61	purine nucleoside transporter
GPEET2 procyclin precursor,PARP A-alpha,procyclin A-alpha,procyclic form specific polypeptide A-alpha precursor	Tb927.6.510	161.708	627.994	3.8835	1.95736	0.1294	Tbrucei and Tcongo	12	GPEET2 procyclin precursor
trans-sialidase, putative,neuraminidase, putative	Tb927.8.7340	135.395	419.744	3.10014	1.63233	0.120184	Shared	47	trans-sialidase
trans-sialidase, putative	Tb927.5.440	490.744	1596.24	3.25269	1.70163	0.0760279	Shared	47	trans-sialidase
amino acid transporter, putative	Tb927.8.7600	163.163	431.258	2.64312	1.40224	0.441347	Shared	54	amino acid transporter 1
variant surface glycoprotein (VSG)-related, putative	Tb927.3.1500	204.498	538.311	2.63236	1.39636	0.428364	Tbrucei only	0_bVSG	variant surface glycoprotein (b-type)
hypothetical protein, conserved	Tb927.3.1530	328.081	855.433	2.60738	1.3826	0.298844	Shared	55	hypothetical protein (metal ion transporter)
hypothetical protein, conserved	Tb927.7.3150	168.658	447.328	2.65228	1.40723	0.0274921	Shared	80	hypothetical protein
MSP-B, putative	Tb927.8.1640	325.008	884.146	2.72038	1.44381	0.501271	Shared	46	major surface protease gp63
Protein Associated with Differentiation (TbPAD3)	Tb927.7.5950	268.994	606.528	2.2548	1.173	0.276395	Shared	58	hypothetical protein (MFS transporter)
amino acid transporter, putative	Tb927.8.4730	224.263	483.357	2.15531	1.1079	0.368037	Shared	54	amino acid transporter 1
amino acid transporter, putative	Tb927.8.4710	227.656	485.484	2.13253	1.09256	0.350707	Shared	54	amino acid transporter 1
amino acid transporter, putative	Tb927.8.4740	260.983	522.096	2.00049	1.00036	0.335427	Shared	54	amino acid transporter 1
hypothetical protein, conserved	Tb927.7.6110	540.472	1071.72	1.98294	0.987637	0.444054	Shared	78	hypothetical protein
nucleobase/nucleoside transporter 8.1 (NT8.1)	Tb11.02.1105	1181.35	2328.17	1.97076	0.978754	0.167636	Shared	61	purine nucleoside transporter
amino acid transporter, putative	Tb927.8.4720	262.928	502.657	1.91177	0.934908	0.370582	Shared	54	amino acid transporter 1
amino acid transporter, putative	Tb927.8.8220	262.928	502.657	1.91177	0.934908	0.370582	Shared	54	amino acid transporter 1
hypothetical protein, conserved	Tb927.7.4270	50.5443	87.8021	1.73713	0.796708	0.578537	Shared	79	hypothetical protein
Protein Associated with Differentiation (TbPAD2)	Tb927.7.5940	581.741	988.625	1.69942	0.765046	0.268052	Shared	58	hypothetical protein (MFS transporter)
hypothetical protein, conserved	Tb927.4.3920	286.297	364.864	1.27443	0.349849	0.839537	Shared	80	hypothetical protein
