# Supplementary material for: Regulation of Trypanosoma brucei Total and Polysomal mRNA during Development within Its Mammalian Host
Source: PLoS One. 2013 Jun 26;8(6):e67069. doi: 10.1371/journal.pone.0067069 (PMC3694164; doi:10.1371/journal.pone.0067069)
Supplement: Data File S6 — Relative RNA abundance of genes comparing the polysomal and total RNA fraction of stumpy cells. Genes that show significant (p<0.1) RNA abundance differences are coloured, with red indicating strong up-regulation in the polysomal fraction and blue indicating strong down-regulation in the polysomal fraction. (XLSX) [file pone.0067069.s007.xlsx]

## Sheet: STvSTP
Gene ID	Mean Stumpy Total Exp	Mean Stumpy Polysome Exp	Fold Change	log2 FC	Adj p value		Product Description			Notes			RITSeq
Tb927.10.7020	2.25093	27.5442	12.2368	3.61316	0.0375776		acid phosphatase, putative
Tb927.10.470	2.25093	22.2131	9.86842	3.30282	0.0744486		choline dehydrogenase, putative			Mitochondrial			BSF
Tb927.10.9250	10.1292	44.4262	4.38596	2.13289	0.0851709		G-actin binding protein, putative,CAP/Srv2p, putative						BSF
Tb927.10.1400	14.631	58.6425	4.0081	2.00292	0.0757695		hypoxanthine-guanine phosphoribosyltransferase (HGPRT)
Tb927.8.1220	637.012	2538.51	3.98503	1.99459	0.0125591		hypothetical protein, conserved (pseudogene)						BSF
Tb927.10.2980	33.7639	123.505	3.65789	1.87101	0.049287		proteasome regulatory non-ATPase subunit 11,19S proteasome regulatory subunit, Metallo-peptidase, Clan MP, Family M67 (RPN11)
Tb927.8.4480	52.8968	184.813	3.49384	1.80481	0.0439972		hypothetical protein, conserved						BSF
Tb11.02.3230	76.5315	266.557	3.48297	1.80032	0.0369768		hypothetical protein, conserved			Mitochondrial
Tb11.03.0250	262.233	900.074	3.43235	1.7792	0.0277552		cyclophilin a,cyclophilin type peptidyl-prolyl cis-trans isomerase (CYPA)						BSF
Tb927.10.11660	108.044	370.514	3.42928	1.7779	0.0345108		hypothetical protein, conserved
Tb927.10.10830	30.3875	103.957	3.42105	1.77444	0.0686127		HNRNPA (HNRNPA)			Mitochondrial
Tb927.7.4070	1247.01	4248.03	3.40656	1.76832	0.025167		calpain-like cysteine peptidase, putative,cysteine peptidase, Clan CA, family C2, putative						BSF
Tb927.10.11820	104.668	354.521	3.3871	1.76005	0.0367702		hypothetical protein, conserved			Mitochondrial
Tb11.02.3570	1188.49	3903.28	3.28424	1.71556	0.0296819		hypothetical protein, conserved			Mitochondrial
Tb927.7.2070	1556.52	5096.57	3.27435	1.71121	0.0298171		heat shock protein DNAJ, putative
Tb927.8.1750	276.864	878.75	3.17394	1.66628	0.0386693		hypothetical protein, conserved
Tb927.10.13710	477.196	1507.82	3.15976	1.65981	0.0370622		hypothetical protein, conserved			Mitochondrial
Tb927.1.1580	108.044	341.193	3.15789	1.65896	0.0486509		cytochrome c oxidase assembly factor, putative,electron transport protein SCO1/2, putative			Mitochondrial
Tb11.02.2860	175.572	550.884	3.13765	1.64969	0.0439838		hypothetical protein, conserved
Tb927.3.3780	140.683	439.819	3.12632	1.64446	0.0470153		tryparedoxin						BSF
Tb927.7.2780	3179.43	9918.59	3.11961	1.64137	0.0363232		hypothetical protein, conserved
Tb09.211.4513	2311.7	7205.04	3.11677	1.64005	0.0366521		kinetoplastid membrane protein KMP-11 (KMP-11)						BSF
Tb927.5.1030	522.215	1608.23	3.07963	1.62276	0.0410498		hypothetical protein, conserved			Mitochondrial			BSF
Tb927.7.4290	159.816	489.576	3.06338	1.61512	0.0495603		hypothetical protein, conserved						BSF
Tb927.7.1320	4025.78	12326.5	3.06189	1.61442	0.039252		10 kDa heat shock protein, putative (HSP10)			Mitochondrial
Tb927.7.3710	3018.49	9156.23	3.03338	1.60093	0.0409956		hypothetical protein, conserved						BSF
Tb927.10.6080	621.256	1882.78	3.03061	1.59961	0.0433887		proteasome beta 5 subunit, putative,proteasome beta 5 subunit (PRCE)						BSF
Tb11.02.1290	534.595	1608.23	3.00831	1.58895	0.0452286		hypothetical protein, conserved
Tb11.01.7800	3127.66	9387.25	3.00136	1.58562	0.0428647		nucleoside diphosphate kinase (NDPK)
Tb927.10.15810	442.307	1325.68	2.99719	1.58361	0.0466515		hypothetical protein, conserved
Tb11.55.0017	1948.18	5798.5	2.97638	1.57356	0.0447632		hypothetical protein, conserved
Tb11.01.2000	366.901	1090.22	2.97142	1.57115	0.0492373		hslVU complex proteolytic subunit, putative,hslVU complex proteolytic subunit, threonine peptidase, Clan T(1), family T1B
Tb927.10.11770	866.606	2571.39	2.96719	1.5691	0.0465487		hypothetical protein, conserved
Tb11.42.0004	503.082	1490.94	2.96362	1.56736	0.0483644		hypothetical protein, conserved
Tb11.47.0012	336.513	989.815	2.94138	1.55649	0.0518252		glutaredoxin, putative
Tb927.7.3590	2452.38	7177.49	2.92674	1.5493	0.0478248		hypothetical protein, conserved
Tb927.10.9210	52.8968	154.603	2.92273	1.54732	0.0869397		hypothetical protein, conserved
Tb927.6.3540	52.8968	154.603	2.92273	1.54732	0.0869397		zinc-finger protein, conserved
Tb927.1.1680	420.923	1210.17	2.87504	1.52358	0.0556085		hypothetical protein, conserved
Tb927.8.4380	1016.29	2900.14	2.85365	1.51281	0.0543341		hypothetical protein, conserved
Tb927.4.720	3590.23	10091	2.81067	1.49092	0.0562286		hypothetical protein, conserved
Tb11.02.0870	429.927	1204.84	2.80242	1.48668	0.0615367		Ran-binding protein 1, putative
Tb927.10.3030	135.056	377.622	2.79605	1.48339	0.0739471		proteasome regulatory non-ATPase subunit 11,19S proteasome regulatory subunit, Metallo-peptidase, Clan MP, Family M67 (RPN11)
Tb927.10.2630	1230.13	3435.03	2.79241	1.48151	0.0589571		hypothetical protein, conserved
Tb927.5.2560	1129.96	3140.93	2.77967	1.47491	0.0602239		hypothetical protein, conserved
Tb927.10.5070	417.547	1157.75	2.77273	1.47131	0.0643709		ribonuclease H, putative
Tb09.160.0680	404.041	1118.65	2.76866	1.46919	0.0649379		sec1 family transport protein, putative (SLY1)
Tb927.4.4990	701.163	1940.53	2.76759	1.46863	0.0625606		ubiquinol-cytochrome c reductase, putative
Tb927.4.1360	60.775	167.931	2.76316	1.46632	0.0997843		hypothetical protein, conserved
Tb927.6.3060	135.056	373.18	2.76316	1.46632	0.0773568		hypothetical protein, conserved
Tb927.5.3950	372.528	1028.02	2.75958	1.46445	0.0662895		hypothetical protein, conserved
Tb11.01.0520	84.4097	232.793	2.75789	1.46357	0.0889203		hypothetical protein, conserved
Tb09.211.1050	564.982	1556.69	2.75529	1.46221	0.0645057		hypothetical protein, conserved
Tb11.02.3310	218.34	592.645	2.71432	1.44059	0.0755309		hypothetical protein, conserved
Tb09.160.3260	991.533	2670.01	2.69281	1.42911	0.0686867		hypothetical protein, conserved (1L12.520)
Tb927.10.2690	1162.6	3116.94	2.681	1.42277	0.069507		hypothetical protein, conserved
Tb11.02.3210	386.034	1033.35	2.67685	1.42053	0.0744365		triosephosphate isomerase (TIM)
Tb927.10.9350	311.753	832.546	2.67053	1.41713	0.0767483		hypothetical protein, conserved
Tb927.3.1810	1050.06	2796.18	2.66289	1.41299	0.0716316		hypothetical protein, conserved
Tb927.6.3930	184.576	491.353	2.66207	1.41255	0.0836034		hypothetical protein, conserved
Tb927.10.1870	431.052	1146.2	2.65906	1.41092	0.0756634		hypothetical protein, conserved
Tb927.10.10620	167.694	445.15	2.65454	1.40846	0.0859765		hypothetical protein, conserved
Tb927.5.1710	649.392	1721.96	2.65165	1.40689	0.0743983		ribonucleoprotein p18, mitochondrial precursor, putative
Tb927.4.4620	131.679	346.524	2.63158	1.39593	0.0933407		cytochrome oxidase subunit VIII (COXVIII)
Tb927.6.2280	808.082	2124.46	2.62901	1.39452	0.0760918		hypothetical protein, conserved
Tb09.v1.0420	1268.4	3329.3	2.62481	1.39221	0.0753345		hypothetical protein, conserved
Tb11.02.5320	212.712	557.993	2.62322	1.39134	0.0863423		phosphoadenosine phosphosulfate reductase-like protein
Tb11.01.3110	5141.11	13481.6	2.6223	1.39083	0.0739856		heat shock protein 70
Tb927.8.2030	812.584	2125.35	2.61554	1.38711	0.0776055		hypothetical protein, conserved
Tb927.8.1270	140.683	367.849	2.61474	1.38667	0.0941847		hypothetical protein, conserved
Tb11.02.5020	1727.59	4508.37	2.60963	1.38385	0.0764708		seryl-tRNA synthetase, putative
Tb927.8.580	905.998	2360.81	2.60575	1.3817	0.0783844		hypothetical protein, conserved
Tb927.6.2820	740.555	1925.43	2.59998	1.3785	0.0797552		hypothetical protein, conserved
Tb09.211.1250	2681.98	6971.35	2.59933	1.37814	0.0770768		proteasome alpha 1 subunit, putative,20S proteasome subunit alpha-6, (putative) (TbPSA6)
Tb11.01.4470	572.861	1485.61	2.59332	1.3748	0.0816725		hypothetical protein, conserved
Tb09.211.1690	133.93	346.524	2.58735	1.37148	0.0989179		hypothetical protein, conserved
Tb11.01.3860	3520.45	9103.81	2.58598	1.37071	0.0783818		hypothetical protein, conserved
Tb11.03.0910	1286.4	3324.85	2.58461	1.36995	0.0799543		cleavage and polyadenylation specificity factor, putative
Tb09.211.3420	286.993	738.363	2.57276	1.36331	0.0892727		riboflavin kinase, putative
Tb927.3.3840	159.816	409.609	2.56301	1.35784	0.0987651		hypothetical protein, conserved
Tb927.3.830	1030.92	2631.81	2.55286	1.35212	0.0844209		flap endonuclease-1 (FEN-1), putative
Tb927.5.4320	1129.96	2877.04	2.54613	1.34831	0.0850233		zinc finger protein family member, putative (FIP1)				(controls polya polymerase)
Tb927.10.5670	501.956	1275.03	2.54012	1.3449	0.0891275		N-acetyltransferase subunit Nat1, putative (NAT1)
Tb09.160.2020	776.569	1972.52	2.54005	1.34485	0.0870154		thioredoxin (trx)
Tb927.1.1540	363.525	921.399	2.53463	1.34177	0.0921615		hypothetical protein, conserved
Tb11.01.6715	356.772	902.74	2.5303	1.33931	0.092911		hypothetical protein, conserved
Tb11.57.0003	865.481	2181.32	2.52036	1.33363	0.0892146		hypothetical protein, conserved
Tb09.v1.0490	4200.23	10579.6	2.51883	1.33275	0.0866009		hypothetical protein, conserved
Tb927.3.2180	2168.77	5455.53	2.5155	1.33085	0.0877265		hypothetical protein, conserved
Tb927.10.14190	410.794	1031.58	2.51118	1.32836	0.0944287		hypothetical protein, conserved
Tb927.5.3810	598.746	1501.6	2.50791	1.32649	0.0925041		orotidine-5-phosphate decarboxylase/orotate phosphoribosyltransferase, putative,OMPDCase-OPRTase, putative
Tb11.02.2310	286.993	719.704	2.50774	1.32639	0.0981924		prostaglandin f synthase
Tb09.211.4512	1395.57	3498.12	2.50658	1.32572	0.089716		kinetoplastid membrane protein KMP-11
Tb927.8.5880	3563.22	8913.67	2.50158	1.32284	0.089033		eukaryotic translation initiation factor 1A, putative
Tb11.55.0009	966.773	2416.78	2.49985	1.32184	0.091632		mitochondrial RNA binding protein 1,gBP21, MRP1 (GBP21)
Tb927.2.4210	422.049	1052.9	2.49474	1.31889	0.0965605		glycosomal phosphoenolpyruvate carboxykinase (PEPCK)
Tb927.7.570	917.252	2282.62	2.48854	1.3153	0.093388		prefoldin, putative
Tb09.211.0910	518.838	1291.02	2.4883	1.31516	0.0960846		hypothetical protein, conserved
Tb927.3.4050	343.266	853.871	2.48749	1.31469	0.0993432		hypothetical protein, conserved
Tb927.6.2340	813.71	2022.28	2.48526	1.3134	0.0942942		hypothetical protein, conserved
Tb927.8.7430	917.252	2279.06	2.48466	1.31305	0.0939364		ubiquinol-cytochrome c reductase, putative
Tb927.3.4680	410.794	1019.14	2.48089	1.31086	0.098783		RAB GDP dissociation inhibitor alpha, putative
Tb927.4.2740	1563.27	3866.85	2.47357	1.3066	0.0940717		hypothetical protein, conserved
Tb11.01.1625	1461.98	3605.63	2.46627	1.30233	0.0952666		hypothetical protein, conserved
Tb927.2.2230	909.374	2241.74	2.46515	1.30168	0.0967823		hypothetical protein, conserved (25N14.150)
Tb927.4.3570	670.776	1651.76	2.46247	1.30011	0.0984545		translation elongation factor 1-beta, putative
Tb11.02.0020	6919.35	16937.9	2.44791	1.29155	0.0961813		hypothetical protein, conserved
Tb11.01.8775	2095.61	5118.78	2.44262	1.28843	0.0980736		hypothetical protein, conserved
Tb927.8.5120	1796.24	4017.9	2.23684	1.16146	0.0352836		cytochrome c
Tb927.10.5300	426.422	1064.45	2.49624	1.31976	0.0478081		eukaryotic translation initiation factor 6 (eIF-6)
Tb927.8.3770	1060.19	422.049	0.398089	-1.32884	0.0938395		mitogen-activated protein kinase, putative
Tb927.4.5290	614.503	244.344	0.397629	-1.33051	0.0986009		UDP-Gal or UDP-GlcNAc-dependent glycosyltransferase, putative
Tb927.10.4150	700.038	277.219	0.396006	-1.33641	0.0956853		hypothetical protein, unlikely
Tb11.02.2430	15352.4	6057.95	0.394592	-1.34157	0.0843381		60S ribosomal protein L17, putative
Tb927.8.2730	957.769	377.622	0.394273	-1.34273	0.0913279		hypothetical protein, conserved
Tb927.2.540	1124.34	439.819	0.391181	-1.35409	0.0875899		DNA-directed RNA polymerase, pseudogene, putative,DNA-directed RNA polymerase, degenerate
Tb927.4.5260	582.99	227.462	0.390165	-1.35785	0.0927864		UDP-Gal or UDP-GlcNAc-dependent glycosyltransferase, putative
Tb927.6.3150	460.314	179.482	0.389911	-1.35878	0.0959202		Hydin,flagellar component
Tb927.1.3410	483.949	188.367	0.389229	-1.36131	0.0945557		hypothetical protein, conserved
Tb09.211.0130	15975.9	6205.45	0.388424	-1.36429	0.0793565		nascent polypeptide associated complex subunit, putative
Tb11.01.3590	3537.33	1373.66	0.388332	-1.36464	0.080865		FG-GAP repeat protein, putative,intergrin alpha chain protein, putative
Tb927.7.5960	1174.98	455.812	0.387931	-1.36613	0.0846381		hypothetical protein, conserved
Tb927.6.500	513.211	199.029	0.387812	-1.36657	0.0924877		gene related to expression site-associated gene 2 (GRESAG2), putative
Tb11.02.2180	452.436	175.039	0.386881	-1.37004	0.0935955		hypothetical protein
Tb927.7.5980	1183.99	457.59	0.386482	-1.37153	0.0834158		hypothetical protein, conserved
Tb927.5.2440	958.894	370.514	0.386397	-1.37184	0.0847697		hypothetical protein, conserved
Tb927.1.880	1168.23	449.593	0.384849	-1.37763	0.0821839		hypothetical protein, conserved
Tb09.244.2720	8054.94	3095.62	0.384313	-1.37965	0.0765782		ribosomal protein L15, putative
Tb927.10.6890	452.436	173.262	0.382954	-1.38476	0.0902812		hypothetical protein
Tb927.3.4360	11656.4	4456.83	0.38235	-1.38703	0.0748007		40S ribosomal protein S15A, putative
Tb09.211.0120	16001.8	6098.82	0.381133	-1.39163	0.0737133		nascent polypeptide associated complex subunit, putative
Tb927.7.7270	354.521	135.056	0.380952	-1.39232	0.09294		hypothetical protein, conserved
Tb927.10.7330	2805.78	1068.01	0.380645	-1.39348	0.0753794		40S ribosomal protein S24E, putative
Tb11.46.0001	18008.5	6854.07	0.380601	-1.39365	0.0732632		60S acidic ribosomal subunit protein, putative
Tb927.2.680	334.262	127.059	0.380117	-1.39548	0.0934443		hypothetical protein (3B10.295)
Tb11.01.7960	14318.1	5402.22	0.377299	-1.40622	0.0708941		60S ribosomal protein L2, putative,60S ribosomal protein L8, putative
Tb927.2.1720	1163.73	438.931	0.377176	-1.40669	0.0761924		hypothetical protein, conserved (27H14.80)
Tb927.7.1050	23258.8	8743.96	0.375942	-1.41142	0.0697129		40S ribosomal protein S16, putative
Tb927.8.2560	7863.61	2949.01	0.37502	-1.41496	0.0696045		spliceosomal U5 snRNP-specific protein, putative
Tb927.4.3550	2162.01	806.779	0.373161	-1.42213	0.0704895		60S ribosomal protein L13a, putative
Tb927.4.5270	593.119	221.242	0.373015	-1.42269	0.0786256		UDP-Gal or UDP-GlcNAc-dependent glycosyltransferase, putative
Tb11.46.0013	496.329	184.813	0.372359	-1.42523	0.0803466		hypothetical protein, conserved
Tb09.160.5460	436.68	162.6	0.372355	-1.42525	0.0822138		hypothetical protein, unlikely
Tb927.1.380	969.024	360.74	0.372272	-1.42557	0.0736442		hypothetical protein, conserved
Tb927.8.8100	513.211	191.033	0.37223	-1.42573	0.0797956		UDP-Gal or UDP-GlcNAc-dependent glycosyltransferase, putative
Tb927.2.1290	628.008	233.682	0.3721	-1.42624	0.0772849		hypothetical protein (25N24.45)
Tb927.7.2340	3963.88	1473.17	0.371649	-1.42799	0.067991		40S ribosomal protein S15, putative
Tb11.03.0410	22177.2	8187.74	0.369196	-1.43754	0.0648877		eukaryotic translation initiation factor 5a, putative (eIF-5A)
Tb927.6.120	243.1	89.7409	0.369152	-1.43771	0.0920216		hypothetical protein
Tb927.1.4520	1328.05	489.576	0.368644	-1.4397	0.0691171		hypothetical protein, conserved
Tb927.7.7560	606.624	223.019	0.36764	-1.44363	0.074273		hypothetical protein
Tb927.4.5250	660.647	242.567	0.367166	-1.4455	0.0730298		UDP-Gal or UDP-GlcNAc-dependent glycosyltransferase, putative
Tb11.02.0880	249.853	91.5179	0.366287	-1.44895	0.088908		hypothetical protein, conserved
Tb11.12.0015	449.06	164.377	0.366047	-1.4499	0.0768886		hypothetical protein, conserved
Tb11.02.4410	710.167	259.449	0.365335	-1.45271	0.0709875		hypothetical protein, conserved
Tb11.01.7535	11780.2	4293.34	0.364454	-1.45619	0.0618623		60S ribosomal protein L27, putative
Tb927.2.940	992.658	361.629	0.364304	-1.45679	0.067648		hypothetical protein (25N24.220)
Tb927.10.7340	2800.15	1019.14	0.363958	-1.45816	0.0632482		40S ribosomal protein S24E, putative
Tb11.01.5720	117081	42576.3	0.363649	-1.45938	0.060834		ribosomal protein L18, putative
Tb11.01.7545	11722.8	4261.36	0.36351	-1.45993	0.0612233		60S ribosomal protein L27, putative
Tb09.160.4880	222.842	80.8556	0.362839	-1.4626	0.0893286		hypothetical protein, unlikely
Tb927.8.2450	8828.13	3202.24	0.362731	-1.46303	0.0608727		hypothetical protein, conserved
Tb927.1.60	1863.77	675.278	0.362319	-1.46467	0.063255		RNA polymerase (pseudogene), putative
Tb927.5.880	230.72	83.5212	0.362003	-1.46593	0.0876346		hypothetical protein, conserved
Tb927.4.5280	619.005	223.908	0.361722	-1.46704	0.069698		UDP-Gal or UDP-GlcNAc-dependent glycosyltransferase, putative
Tb11.01.1475	9749.88	3511.44	0.360152	-1.47332	0.0590809		40S ribosomal protein S27, putative
Tb927.7.2370	4030.28	1450.96	0.360014	-1.47387	0.0598891		40S ribosomal protein S15, putative
Tb927.10.1510	362.399	129.724	0.35796	-1.48213	0.0742553		NOT1 (NOT1)
Tb927.1.4620	1420.33	507.347	0.357202	-1.48519	0.0608198		hypothetical protein, conserved
Tb927.4.230	1343.8	474.471	0.353081	-1.50193	0.0583315		DNA-directed RNA polymerase III subunit, pseudogene, putative,DNA-directed RNA polymerase III subunit, degenerate
Tb927.8.1380	148.561	52.4229	0.352871	-1.50279	0.0957591		hypothetical protein, conserved
Tb09.160.1200	315.13	111.065	0.352444	-1.50454	0.072793		microtubule- associated protein (GB4)
Tb927.7.3330	302.75	106.623	0.352182	-1.50561	0.0734108		hypothetical protein, conserved
Tb927.7.6670	1352.81	476.248	0.352045	-1.50617	0.0576261		hypothetical protein, conserved
Tb11.01.1920	21894.8	7669.73	0.3503	-1.51334	0.0524388		60S ribosomal protein L22, putative
Tb927.1.280	898.119	314.537	0.350218	-1.51368	0.058665		hypothetical protein, conserved
Tb927.8.4630	1224.5	427.38	0.349023	-1.51861	0.0561375		hypothetical protein, conserved
Tb927.2.900	1510.37	526.894	0.348851	-1.51932	0.055123		hypothetical protein (25N24.240)
Tb927.6.3600	232.971	80.8556	0.347063	-1.52673	0.0757583		hypothetical protein, conserved
Tb11.01.1780	4748.33	1643.77	0.346178	-1.53041	0.0508703		short-chain dehydrogenase, putative
Tb09.160.0815	7610.38	2634.47	0.346168	-1.53045	0.0504152		60S ribosomal protein L38, putative
Tb927.8.8120	172.196	59.5311	0.345717	-1.53234	0.0841125		hypothetical protein, conserved
Tb11.01.1790	17272.5	5921.12	0.342807	-1.54453	0.0480135		60S ribosomal protein L29, putative
Tb11.01.4250	1034.3	353.632	0.341905	-1.54833	0.0525464		protein kinase, putative
Tb927.2.6280	537.971	183.924	0.341885	-1.54842	0.057616		adenosine transporter 2, putative (TbNT7)
Tb927.1.270	1271.77	433.599	0.340941	-1.55241	0.0509492		hypothetical protein
Tb927.2.150	213.838	72.8589	0.34072	-1.55334	0.0734154		hypothetical protein (3B10.30)
Tb927.8.3250	509.835	173.262	0.33984	-1.55707	0.0568913		dynein heavy chain, putative
Tb927.4.870	306.126	103.957	0.33959	-1.55814	0.0642623		dynein heavy chain, putative
Tb09.211.0340	13568.6	4606.99	0.339534	-1.55837	0.0462137		60S ribosomal protein L10, putative,QM-like protein
Tb927.8.2770	552.602	187.478	0.339265	-1.55952	0.0556639		hypothetical protein, conserved
Tb927.8.840	1071.44	363.406	0.339175	-1.5599	0.0507045		hypothetical protein, conserved
Tb927.4.1100	6688.63	2266.62	0.338877	-1.56117	0.0462489		ribosomal protein L21E (60S), putative
Tb11.01.1465	3554.21	1202.17	0.338239	-1.56389	0.0465954		nascent polypeptide associated complex alpha subunit, putative
Tb927.10.4730	234.096	79.0786	0.337804	-1.56574	0.0689161		ribonuclease HII, putative
Tb927.7.1040	4695.43	1584.24	0.3374	-1.56747	0.0457515		40S ribosomal protein S16, putative
Tb927.8.5190	115.923	39.095	0.337251	-1.56811	0.0946859		hypothetical protein, conserved
Tb927.1.4550	1397.82	470.029	0.336257	-1.57236	0.0477952		hypothetical protein, conserved
Tb927.10.5460	7579.99	2548.28	0.336186	-1.57267	0.0446395		60S ribosomal protein L24, putative
Tb09.244.2400	742.805	249.675	0.336124	-1.57293	0.0511468		BARP protein (BARP)
Tb927.10.5480	7464.07	2507.41	0.335931	-1.57376	0.0445086		60S ribosomal protein L24, putative
Tb09.160.4210	203.709	68.4163	0.335853	-1.5741	0.0712747		hypothetical protein, conserved (28G16.395)
Tb927.1.4590	1585.78	532.225	0.335624	-1.57508	0.0469753		hypothetical protein, conserved
Tb927.4.110	6617.72	2210.65	0.334049	-1.58187	0.0435598		retrotransposon hot spot protein (RHS, pseudogene), putative,retrotransposon hot spot protein 1 (RHS1), interrupted
Tb927.4.4000	899.245	298.544	0.331994	-1.59077	0.0474557		amino acid transporter, putative
Tb09.160.1090	211.587	70.1933	0.331747	-1.59185	0.0673156		serine/threonine protein kinase, putative
Tb11.02.0500	4752.83	1571.8	0.330708	-1.59637	0.0420541		60S ribosomal protein L37, putative
Tb927.5.810	37363.1	12287.4	0.328864	-1.60444	0.0401538		hypothetical protein, conserved,zinc finger protein family member, putative (ZC3H11)
Tb927.2.1260	815.961	268.334	0.328857	-1.60447	0.0462635		expression site-associated gene (ESAG, pseudogene), putative,expression site-associated gene 4 (ESAG4), degenerate
Tb927.2.650	1092.82	358.963	0.328473	-1.60615	0.0444438		hypothetical protein (3B10.280)
Tb11.01.2560	37570.2	12313.2	0.327737	-1.60939	0.0395689		40S ribosomal protein SA, putative
Tb11.01.2680	37252.8	12208.3	0.327715	-1.60949	0.0395585		40S ribosomal protein SA, putative
Tb927.8.8090	449.06	146.606	0.326474	-1.61496	0.0501331		UDP-Gal or UDP-GlcNAc-dependent glycosyltransferase, putative
Tb927.8.1110	8485.99	2767.75	0.326155	-1.61637	0.0392046		40S ribosomal protein S9, putative
Tb927.7.3680	11437	3722.91	0.325516	-1.6192	0.0387295		ubiquitin/ribosomal protein S27a, putative
Tb927.7.5770	120.425	39.095	0.324643	-1.62307	0.0827469		Nuclear Dbf2-related kinase (PK53)
Tb11.01.3170	9780.27	3172.92	0.32442	-1.62406	0.038246		guanine nucleotide-binding protein beta subunit- like protein,activated protein kinase c receptor (TRACK)
Tb09.160.5440	620.13	200.806	0.323813	-1.62677	0.0454235		variant surface glycoprotein (VSG)-related, putative
Tb927.6.2370	200.332	64.8622	0.323773	-1.62695	0.0633722		ubiquitin-protein ligase, putative
Tb09.v1.0350	99.0407	31.9868	0.322967	-1.63054	0.0918189		lipid-like atypical dual specificity phosphatase, putative
Tb11.01.3180	20433.9	6586.62	0.322338	-1.63335	0.0369512		guanine nucleotide-binding protein beta subunit-like protein,activated protein kinase c receptor
Tb09.211.2370	446.809	143.941	0.322153	-1.63418	0.0476792		mitochondrial carrier protein, putative
Tb927.2.2260	193.58	62.1966	0.321297	-1.63802	0.0626766		phosphatidylinositol kinase related protein, putative (25N14.135)
Tb927.2.5900	119.299	38.2065	0.320258	-1.64269	0.0798668		hypothetical protein, conserved (1F7.320)
Tb11.01.6380	327.51	104.846	0.32013	-1.64327	0.0506999		hypothetical protein, conserved
Tb09.211.0460	1906.53	606.861	0.318306	-1.65151	0.037204		hypothetical protein, conserved
Tb927.3.3700	226.218	71.9704	0.318146	-1.65224	0.0566375		hypothetical protein
Tb927.2.6320	514.337	163.488	0.317862	-1.65353	0.0438077		adenosine transporter 2, putative (TbNT6)
Tb927.8.5130	101.292	31.9868	0.315789	-1.66297	0.0848778		hypothetical protein, conserved
Tb927.8.7880	118.174	37.318	0.315789	-1.66297	0.0769907		receptor-type adenylate cyclase GRESAG 4 (pseudogene), putative,receptor-type adenylate cyclase GRESAG 4, fragment
Tb09.244.2470	673.027	212.357	0.315525	-1.66417	0.0403445		BARP protein (BARP)
Tb09.244.2730	14263	4486.15	0.314531	-1.66873	0.0333202		60S ribosomal protein L5, putative
Tb927.1.4630	1854.76	581.983	0.313777	-1.67219	0.0350747		cyclin-like F-box protein (CFB1E)
Tb927.1.4570	1671.31	524.229	0.313663	-1.67271	0.0352882		hypothetical protein, conserved
Tb11.52.0018	11757.7	3682.04	0.31316	-1.67503	0.032757		phospholipid-transporting ATPase, putative
Tb11.02.4170	9438.13	2950.79	0.312645	-1.6774	0.0326146		40S ribosomal protein S5, putative
Tb927.8.1640	230.72	71.9704	0.311938	-1.68067	0.0523807		MSP-B, putative
Tb927.10.15120	183.45	56.8655	0.309977	-1.68977	0.0568803		40S ribosomal protein S13, putative
Tb927.2.6240	505.333	156.38	0.30946	-1.69218	0.0395475		adenosine transporter 2 (TbNT5)
Tb09.211.0110	42388.3	13100.4	0.309057	-1.69406	0.0306579		60S ribosomal protein L10, putative,QM-like protein (QM)
Tb11.02.4000	12529.8	3839.31	0.306415	-1.70644	0.0297509		40S ribosomal protein S15A, putative
Tb927.10.12850	7155.69	2191.99	0.306328	-1.70685	0.0299631		hypothetical protein, conserved
Tb927.8.5260	16997.9	5182.76	0.304906	-1.71356	0.0290232		60S ribosomal protein L39, putative
Tb927.10.5030	598.746	182.147	0.304214	-1.71684	0.0355648		ubiquitin/ribosomal protein S27a, putative
Tb927.4.3990	166.569	50.6458	0.304054	-1.7176	0.0559952		amino acid transporter, putative
Tb927.6.5040	20660.1	6277.42	0.303842	-1.71861	0.0285346		ribosomal protein L15, putative
Tb927.3.5050	38054.2	11517.9	0.302672	-1.72417	0.0279608		60S ribosomal protein L4
Tb11.02.1085	11700.3	3516.78	0.300571	-1.73422	0.0273387		40S ribosomal protein S4, putative
Tb927.6.720	28915.4	8638.22	0.298741	-1.74303	0.0264072		40S ribosomal protein L14, putative
Tb11.01.2430	316.255	94.1835	0.297809	-1.74754	0.039017		hypothetical protein, conserved
Tb927.4.1790	5802.89	1723.74	0.297048	-1.75123	0.0262687		ribosomal protein L3, putative
Tb927.1.100	1208.75	358.075	0.296236	-1.75518	0.0284899		RNA polymerase (pseudogene), putative
Tb927.4.1800	5734.23	1696.19	0.295801	-1.7573	0.025788		ribosomal protein L3, mitochondrial, putative
Tb927.10.1590	219.465	64.8622	0.295547	-1.75854	0.04412		ribosomal protein L36, putative
Tb927.5.3840	763.064	223.908	0.293433	-1.7689	0.0292262		hypothetical protein, conserved
Tb927.10.8330	300.499	87.9638	0.292726	-1.77238	0.0372251		hypothetical protein, conserved,S. cerevisiae PSP1 homologue, putative
Tb11.01.1480	2817.03	820.996	0.29144	-1.77873	0.024787		60S ribosomal protein L34, putative
Tb11.01.3675	45355	13155.5	0.290056	-1.7856	0.0230717		40S ribosomal protein S17, putative
Tb11.02.1090	11960.3	3457.24	0.28906	-1.79056	0.0229305		40S ribosomal protein S4, putative
Tb09.244.2590	8732.47	2511.86	0.287646	-1.79764	0.0225327		60S ribosomal protein L32
Tb09.244.2430	256.606	73.7474	0.287396	-1.79889	0.037052		BARP protein (BARP)
Tb927.7.1730	16217.9	4645.2	0.286424	-1.80378	0.0219194		60S ribosomal protein L7, putative
Tb927.4.2180	9592.32	2741.09	0.285759	-1.80713	0.0218334		60S ribosomal protein L35a, putative
Tb927.10.3190	81.0333	23.1016	0.285088	-1.81052	0.0751184		hypothetical protein
Tb927.8.1340	36322.1	10295.3	0.283445	-1.81886	0.0207825		60S ribosomal protein L7a, putative
Tb927.7.5940	2558.18	725.035	0.283419	-1.81899	0.0219938		Protein Associated with Differentiation (TbPAD2)
Tb11.02.4350	59271.4	16782.4	0.283146	-1.82038	0.0206465		40S ribosomal protein S21, putative
Tb927.10.9880	4158.59	1174.63	0.282459	-1.82389	0.0211562		60S ribosomal protein L18, putative (TbL18LP)
Tb927.7.1740	16175.2	4564.34	0.282182	-1.8253	0.0204725		60S ribosomal protein L7, putative
Tb11.02.3950	208.211	58.6425	0.28165	-1.82802	0.0380355		ABC transporter, putative
Tb927.10.12680	503.082	141.275	0.280819	-1.83228	0.0266545		60S ribosomal protein L34, putative
Tb927.1.4220	85.5352	23.9901	0.280471	-1.83408	0.0686837		hypothetical protein, conserved
Tb927.7.1750	16444.1	4610.55	0.280376	-1.83456	0.0198732		60S ribosomal protein L7, putative
Tb927.7.3160	805.831	225.685	0.280065	-1.83617	0.0237119		dynein heavy chain, cytosolic, putative
Tb11.02.1840	4407.31	1231.49	0.27942	-1.83949	0.0200948		60S ribosomal protein L18, putative (RPL18)
Tb927.10.4110	146.31	40.8721	0.279352	-1.83984	0.0455116		60S ribosomal protein L30 (RPL30)
Tb927.10.8430	10253	2861.05	0.279046	-1.84143	0.0195584		40S ribosomal protein S12, putative (RPS12)
Tb927.8.7910	149.687	41.7606	0.278987	-1.84173	0.044643		receptor-type adenylate cyclase GRESAG 4 (pseudogene), putative,receptor-type adenylate cyclase GRESAG 4, frameshift
Tb09.244.1650	1576.77	439.819	0.278936	-1.84199	0.0212605		hypothetical protein
Tb927.2.2070	293.746	81.7441	0.278282	-1.84538	0.0308952		hypothetical protein (25N14.230)
Tb927.10.14600	21059.7	5844.71	0.277531	-1.84928	0.0189169		40S ribosomal protein S2, putative (RPS2)
Tb927.8.6040	11738.6	3244.89	0.276429	-1.85502	0.0186874		hypothetical protein, conserved
Tb11.01.2860	160.941	44.4262	0.27604	-1.85705	0.0411018		hypothetical protein
Tb09.211.4730	129.428	35.5409	0.2746	-1.8646	0.0467762		hypothetical protein, conserved
Tb927.10.4120	155.314	42.6491	0.2746	-1.8646	0.0413018		60S ribosomal protein L30 (RPL30)
Tb927.10.7180	129.428	35.5409	0.2746	-1.8646	0.0467762		cysteine-rich, acidic integral membrane protein precursor (CRAM)
Tb09.244.2460	227.343	62.1966	0.27358	-1.86997	0.032636		BARP protein (BARP)
Tb09.160.2490	7574.37	2051.6	0.270861	-1.88438	0.0171351		ribosomal protein S7, putative (1L12.125)
Tb09.160.2550	7543.98	2041.83	0.270657	-1.88547	0.0170764		ribosomal protein S7, putative (1L12.160)
Tb927.4.1860	6203.55	1673.98	0.269842	-1.88981	0.0169204		ribosomal protein S19, putative
Tb927.10.3830	3120.91	837.877	0.268472	-1.89715	0.0169779		hypothetical protein
Tb927.10.14710	21389.4	5713.2	0.267104	-1.90453	0.0158149		40S ribosomal protein S2, putative (RPS2)
Tb927.10.9800	117.048	31.0983	0.265688	-1.91219	0.0453652		60S ribosomal protein L22
Tb927.2.5910	395.037	104.846	0.265407	-1.91372	0.0227513		40S ribosomal protein S13, putative (1F7.325)
Tb927.7.5060	350.019	92.4064	0.264004	-1.92137	0.0233062		hypothetical protein, conserved
Tb927.7.240	13371.6	3529.21	0.263933	-1.92176	0.0150217		40S ribosomal protein S33, putative
Tb927.4.5240	882.363	232.793	0.263829	-1.92232	0.0179406		UDP-Gal or UDP-GlcNAc-dependent glycosyltransferase, putative
Tb927.10.13530	131.679	34.6524	0.263158	-1.926	0.0401759		hypothetical protein
Tb927.5.1610	38547.1	10090.1	0.26176	-1.93369	0.0143176		60S ribosomal protein L13a, putative
Tb11.01.3676	14221.3	3720.25	0.261596	-1.93459	0.0143899		40S ribosomal protein S17, putative
Tb927.8.6030	14085.2	3669.6	0.260529	-1.94048	0.0141149		60S ribosomal protein L12, putative
Tb927.5.4710	102.417	26.6557	0.260266	-1.94194	0.0474583		variant surface glycoprotein (VSG, pseudogene), putative,variant surface glycoprotein, degenerate
Tb927.10.6370	82.1588	21.3246	0.259553	-1.9459	0.0572746		60S ribosomal proteins L37, putative
Tb11.01.1470	26718.5	6918.93	0.258957	-1.94922	0.0136294		60S ribosomal protein L10a, putative (RPL10A)
Tb927.3.1370	4100.06	1060.9	0.258751	-1.95036	0.0140978		40S ribosomal protein S25, putative
Tb09.160.3690	195.831	50.6458	0.258621	-1.95109	0.0288075		phosphomevalonate kinase protein, putative (28G16.155)
Tb927.3.930	453.562	117.285	0.258587	-1.95128	0.0194431		dynein heavy chain, putative
Tb927.5.860	106.919	27.5442	0.257618	-1.9567	0.0443354		selenoprotein, putative (SelT)
Tb11.02.2630	196.956	50.6458	0.257143	-1.95936	0.0281035		kinetoplastid-specific phospho-protein phosphatase, putative
Tb09.211.4420	135.056	34.6524	0.256579	-1.96253	0.036224		hypothetical protein, unlikely
Tb11.01.3020	14725.6	3770.89	0.256078	-1.96534	0.0129922		40S ribosomal protein L14, putative
Tb11.01.0355	24388.8	6210.78	0.254657	-1.97337	0.012586		ribosomal protein S26, putative
Tb11.02.1106	1042.18	263.003	0.252359	-1.98645	0.0142506		nucleobase/nucleoside transporter 8.1
Tb11.12.0012	491.827	123.505	0.251114	-1.99359	0.0166914		hypothetical protein, conserved
Tb11.02.2650	492.953	123.505	0.250541	-1.99688	0.0165145		TFIIF-stimulated CTD phosphatase, putative
Tb927.6.4980	16169.5	4039.23	0.249805	-2.00113	0.011515		40S ribosomal protein S14 (RPS14)
Tb927.3.3320	31061.6	7719.49	0.248522	-2.00856	0.0111661		60S ribosomal protein L13, putative
Tb927.10.2840	300.499	74.636	0.248374	-2.00942	0.0194401		ribosomal protein S25, putative
Tb09.160.1620	273.487	67.5278	0.246914	-2.01792	0.0199095		hypothetical protein, unlikely (3C4.315)
Tb927.8.6180	12142.6	2987.22	0.246011	-2.02321	0.0107328		60S ribosomal protein L26, putative
Tb927.10.5370	10212.5	2503.86	0.245177	-2.0281	0.0105893		40S ribosomal protein S10, putative
Tb11.02.5130	73.1551	17.7705	0.242915	-2.04148	0.0534823		neurobeachin/beige protein, putative
Tb927.5.1110	1602.66	389.173	0.24283	-2.04198	0.0111998		60S ribosomal protein L2, putative,60S ribosomal protein L8, putative
Tb927.6.4690	11381.8	2757.98	0.242314	-2.04505	0.00997873		60S ribosomal protein L9, putative
Tb927.8.6150	14386.8	3477.68	0.241727	-2.04855	0.00982422		40S ribosomal protein S8, putative
Tb09.160.5580	7309.88	1763.72	0.241279	-2.05123	0.0098686		60S ribosomal protein L11, putative
Tb09.160.5590	7265.99	1753.06	0.241269	-2.05129	0.00986827		60S ribosomal protein L11, putative
Tb927.5.1040	192.454	46.2032	0.240074	-2.05845	0.0220763		hypothetical protein
Tb927.10.5360	10273.2	2454.1	0.238883	-2.06562	0.00932173		40S ribosomal protein S10, putative
Tb11.02.4730	48.3949	11.5508	0.238678	-2.06686	0.0802243		DNA repair and recombination helicase protein PIF1, putative,DNA repair and recombination protein, mitochondrial precursor, putative (PIF1)
Tb927.10.16300	93.4134	22.2131	0.237793	-2.07222	0.0392901		variant surface glycoprotein, fragment
Tb927.8.8300	495.204	117.285	0.236842	-2.078	0.0128876		amino acid transporter, putative
Tb927.7.230	11198.4	2624.7	0.234382	-2.09306	0.00847102		40S ribosomal protein S33, putative
Tb09.244.2630	7197.34	1678.42	0.2332	-2.10036	0.00834846		40S ribosomal protein S6, putative
Tb927.8.7070	240.849	55.977	0.232415	-2.10522	0.0168062		hypothetical protein, conserved
Tb927.8.1330	289.244	66.6392	0.230391	-2.11784	0.0145633		60S ribosomal protein L7a, putative
Tb927.7.5000	2701.11	621.078	0.229934	-2.12071	0.00817765		60S ribosomal protein L19, putative
Tb927.1.3180	10613.1	2431.89	0.22914	-2.1257	0.00757593		40S ribosomal protein S11, putative
Tb11.01.3220	171.07	39.095	0.228532	-2.12953	0.0200316		hypothetical protein
Tb927.10.3940	2730.37	623.743	0.228446	-2.13007	0.00791382		40S ribosomal protein S3A, putative
Tb927.10.14580	8628.92	1944.98	0.225402	-2.14943	0.00700936		60S ribosomal protein L17, putative
Tb09.244.2420	509.835	114.62	0.224817	-2.15318	0.0101014		BARP protein (BARP)
Tb09.244.2740	9177.02	2056.04	0.224042	-2.15816	0.00678851		60S ribosomal protein L5, putative
Tb11.02.4050	5558.66	1243.04	0.223623	-2.16086	0.00683261		60S ribosomal protein L28, putative
Tb09.211.4850	10839.3	2415.01	0.2228	-2.16618	0.0065757		60S ribosomal protein L26, putative
Tb11.02.0720	40.5167	8.88523	0.219298	-2.18903	0.082874		hypothetical protein
Tb927.10.3930	2842.92	620.189	0.218152	-2.19659	0.00627248		40S ribosomal protein S3A, putative
Tb927.7.5020	7441.56	1593.12	0.214084	-2.22375	0.00542028		60S ribosomal protein L19, putative
Tb927.10.1090	752.935	160.823	0.213595	-2.22705	0.00701548		40S ribosomal protein S23, putative (RPS23)
Tb09.211.4550	2483.9	530.448	0.213555	-2.22732	0.00570205		60S ribosomal protein L12, putative
Tb09.211.4950	41.6421	8.88523	0.213371	-2.22856	0.075807		hypothetical protein
Tb927.8.5890	229.594	48.8688	0.212848	-2.2321	0.0121847		hypothetical protein, conserved
Tb927.3.2380	327.51	69.3048	0.211612	-2.24051	0.00947261		hypothetical protein, conserved
Tb927.10.11390	14614.1	3042.3	0.208175	-2.26413	0.00461729		60S ribosomal protein L6, putative
Tb09.v1.0640	9996.36	2077.37	0.207812	-2.26665	0.00461187		60S ribosomal protein L27a,60S ribosomal protein L28,60S ribosomal protein L29 (RPL27A)
Tb927.10.10360	382.657	79.0786	0.206656	-2.27469	0.00784453		microtubule-associated protein, putative
Tb927.8.6160	12389.1	2549.17	0.205759	-2.28097	0.00435887		40S ribosomal protein S8, putative
Tb11.02.4070	5426.98	1114.21	0.205309	-2.28413	0.00442346		60S ribosomal protein L28, putative
Tb09.211.2650	10341.9	2104.91	0.203533	-2.29667	0.00413526		60S ribosomal protein L27a,60S ribosomal protein L28,60S ribosomal protein L29 (RPL27A)
Tb927.10.1080	768.691	156.38	0.203437	-2.29735	0.00551795		40S ribosomal protein S23, putative (RPS23)
Tb927.10.1100	10043.6	1992.96	0.19843	-2.3333	0.00362258		60S ribosomal protein L9, putative
Tb927.6.530	45.0185	8.88523	0.197368	-2.34104	0.0581881		procyclin associated gene 3 (PAG3) protein,procyclin PARP A,procyclic acidic repetitive protein A (PAG3)
Tb927.2.5270	324.133	61.3081	0.189145	-2.40244	0.00581777		dynein heavy chain, putative (30J2.85)
Tb11.01.2885	806.957	151.049	0.187183	-2.41748	0.00361053		Nucleoporin (TbNup140)
Tb11.02.4360	3114.16	582.871	0.187168	-2.41759	0.00282671		40S ribosomal protein S21, putative
Tb927.10.3060	78.7824	14.2164	0.180451	-2.47032	0.0212308		hypothetical protein
Tb09.160.1080	88.9116	15.9934	0.17988	-2.47489	0.0177914		hypothetical protein, unlikely
Tb09.244.2725	10921.5	1945.87	0.178169	-2.48869	0.00202969		ribosomal protein L36, putative
Tb927.10.10280	431.052	75.5245	0.17521	-2.51285	0.00343319		microtubule-associated protein, putative
Tb927.3.2500	36.0148	6.21966	0.172697	-2.53368	0.0616424		hypothetical protein
Tb11.02.1830	93.4134	15.9934	0.171211	-2.54615	0.0142453		40S ribosomal protein S12 (RPS12)
Tb09.211.3270	41.6421	7.10819	0.170697	-2.55049	0.0482065		60S ribosomal subunit protein L31, putative
Tb927.5.660	76.5315	12.4393	0.162539	-2.62114	0.0163724		hypothetical protein
Tb09.160.5470	100.166	15.9934	0.159669	-2.64685	0.0102917		hypothetical protein, unlikely
Tb927.1.2050	93.4134	14.2164	0.152188	-2.71608	0.00980645		hypothetical protein, unlikely
Tb927.10.3840	96.7898	14.2164	0.146879	-2.7673	0.00826761		60S ribosomal protein L18a, putative
Tb09.211.5010	27.0111	3.55409	0.131579	-2.926	0.0633681		SLACS retrotransposable element (part), putative
Tb927.7.7550	83.2843	9.77376	0.117354	-3.09106	0.00536943		hypothetical protein
Tb927.10.7350	14.631	0.888523	0.0607287	-4.04148	0.0953114		hypothetical protein, conserved
Tb08.27P2.70	13.5056	0	0	-Inf	0.051694		hypothetical protein, unlikely
Tb927.1.3720	12.3801	0	0	-Inf	0.066054		hypothetical protein, unlikely
Tb09.160.0640	11.2546	0	0	-Inf	0.084828		hypothetical protein, unlikely
Tb927.7.6000	1140.09	462.921	0.406037	-1.30032	0.100323
Tb927.5.4150	469.318	185.701	0.395683	-1.33758	0.100668
Tb07.30D13.110	146.31	52.4229	0.3583	-1.48076	0.101039
Tb11.42.0001	1079.32	438.931	0.406674	-1.29806	0.10128
Tb11.01.4621	12749.2	5279.61	0.414111	-1.27191	0.101294
Tb927.3.5600	110.295	286.993	2.60204	1.37964	0.101487
Tb927.3.3310	22038.8	9142.9	0.414855	-1.26932	0.101704
Tb11.01.3805	1485.61	3599.41	2.42285	1.2767	0.101757
Tb09.160.4870	283.617	109.288	0.385338	-1.3758	0.101782
Tb927.7.3440	617.879	1508.71	2.44176	1.28792	0.102012
Tb11.01.7000	853.101	2074.7	2.43195	1.28212	0.102032
Tb11.02.4470	551.477	1348.78	2.44576	1.29028	0.102046
Tb927.8.5670	124.926	321.645	2.57468	1.36439	0.102274
Tb11.02.4430	1105.2	451.37	0.408404	-1.29193	0.102674
Tb927.5.4460	1715.21	705.488	0.411314	-1.28169	0.102777
Tb09.160.3820	686.532	1669.54	2.43184	1.28205	0.103009
Tb927.7.880	43.8931	125.282	2.85425	1.51311	0.103623
Tb927.10.14970	1167.1	478.914	0.410344	-1.2851	0.104063
Tb09.211.2270	606.624	1473.17	2.42847	1.28005	0.104186
Tb09.160.5520	364.65	143.941	0.394737	-1.34104	0.104403
Tb11.01.6370	678.654	275.442	0.405865	-1.30093	0.104812
Tb09.211.4820	298.248	116.397	0.390268	-1.35746	0.104912
Tb927.10.1860	326.384	800.56	2.45281	1.29444	0.105096
Tb927.1.2420	82.1588	26.6557	0.324441	-1.62397	0.105181
Tb11.01.2800	1499.12	3598.52	2.40043	1.26329	0.105294
Tb927.4.1300	661.772	1597.56	2.41407	1.27147	0.106013
Tb927.4.3750	2551.42	1062.67	0.416502	-1.2636	0.106015
Tb11.01.7280	450.185	1092.88	2.42763	1.27955	0.10626
Tb09.211.3310	117.048	298.544	2.55061	1.35084	0.107397
Tb927.8.4640	1559.89	3719.36	2.38437	1.25361	0.107834
Tb09.160.3560	411.919	165.265	0.401208	-1.31758	0.107912
Tb927.5.4470	1771.48	739.251	0.417308	-1.26082	0.108165
Tb09.211.2205	713.543	1711.3	2.39831	1.26202	0.108203
Tb927.6.2420	117.048	297.655	2.54302	1.34654	0.10854
Tb11.02.1660	299.373	118.174	0.394737	-1.34104	0.108876
Tb927.10.5100	85.5352	28.4327	0.33241	-1.58896	0.109208
Tb11.01.3240	83.2843	27.5442	0.330725	-1.59629	0.10964
Tb927.4.600	461.44	1109.77	2.40501	1.26604	0.109759
Tb927.3.1340	211.587	519.786	2.45661	1.29667	0.109976
Tb09.211.0010	4478.22	10566.3	2.35949	1.23848	0.110531
Tb09.244.2510	249.853	97.7376	0.391181	-1.35409	0.110532
Tb927.10.7660	16.8819	1.77705	0.105263	-3.24793	0.110842
Tb11.01.7240	165.443	62.1966	0.37594	-1.41143	0.111279
Tb927.7.1470	87.7861	226.573	2.58097	1.36791	0.111283
Tb927.10.10400	213.838	523.34	2.44737	1.29123	0.111307
Tb927.1.3850	3744.41	8818.59	2.35513	1.23581	0.111442
Tb927.10.2370	47.2694	130.613	2.76316	1.46632	0.111559
Tb09.211.0410	279.115	676.166	2.42254	1.27652	0.111714
Tb09.160.0380	588.617	1402.98	2.38352	1.25309	0.111727
Tb11.01.1120	570.61	1360.33	2.38399	1.25338	0.111836
Tb11.01.0150	187.952	71.9704	0.382918	-1.38489	0.11253
Tb09.v1.0470	4630.15	10863.1	2.34616	1.2303	0.112817
Tb927.1.3570	24.7602	4.44262	0.179426	-2.47854	0.112852
Tb927.8.7890	300.499	119.951	0.399172	-1.32492	0.112889
Tb09.211.1610	767.566	1816.14	2.36611	1.24251	0.113302
Tb927.7.4860	610.001	252.341	0.413673	-1.27344	0.113398
Tb11.46.0002	20803.1	8891.45	0.427411	-1.2263	0.113508
Tb09.v1.0290	581.864	240.79	0.413825	-1.27291	0.114177
Tb11.02.3930	121.55	303.875	2.5	1.32193	0.114272
Tb927.4.2510	189.078	72.8589	0.385338	-1.3758	0.114537
Tb927.7.7460	1272.9	2988.1	2.34748	1.23111	0.114683
Tb11.01.6430	159.816	60.4196	0.378058	-1.40332	0.114715
Tb11.47.0004	1233.51	521.563	0.422829	-1.24185	0.11544
Tb927.4.120	468.193	192.81	0.411817	-1.27993	0.115587
Tb927.6.4930	420.923	999.589	2.37475	1.24778	0.115648
Tb11.52.0016	465.942	191.921	0.411899	-1.27964	0.115748
Tb927.10.4210	213.838	517.121	2.41828	1.27398	0.11616
Tb927.4.1610	400.665	950.72	2.37286	1.24662	0.11641
Tb09.244.2390	518.838	215.023	0.414431	-1.2708	0.11643
Tb927.3.2790	13.5056	0.888523	0.0657895	-3.926	0.116607
Tb927.7.320	600.997	1413.64	2.35216	1.23399	0.117073
Tb927.10.12510	606.624	253.229	0.41744	-1.26036	0.117084
Tb927.8.3670	624.632	261.226	0.418208	-1.25771	0.117442
Tb927.1.3020	31.513	91.5179	2.90414	1.53811	0.117751
Tb927.7.3520	8507.37	19700.3	2.31568	1.21143	0.117928
Tb927.1.470	362.399	148.383	0.409448	-1.28825	0.118243
Tb927.2.460	1072.57	455.812	0.424974	-1.23455	0.118538
Tb11.01.8390	238.598	95.072	0.398461	-1.32749	0.118763
Tb927.10.5890	38.2657	9.77376	0.255418	-1.96907	0.118912
Tb927.8.5850	38.2657	9.77376	0.255418	-1.96907	0.118912
Tb11.02.0360	272.362	648.622	2.38147	1.25185	0.119075
Tb11.01.1320	535.72	1255.48	2.34354	1.22869	0.119375
Tb09.211.0040	46.144	125.282	2.71502	1.44096	0.119691
Tb11.01.7220	13.5056	47.9803	3.55263	1.82889	0.120509
Tb927.3.5470	1251.51	2895.7	2.31375	1.21024	0.120881
Tb11.02.0580	670.776	1560.25	2.32603	1.21787	0.121203
Tb927.3.4130	665.149	1546.92	2.32567	1.21765	0.121317
Tb927.8.4140	359.023	844.097	2.3511	1.23333	0.121367
Tb927.8.1580	388.285	160.823	0.414188	-1.27164	0.121383
Tb927.5.2690	382.657	897.409	2.3452	1.22971	0.121821
Tb11.02.2300	436.68	182.147	0.417119	-1.26147	0.121962
Tb927.5.4140	136.181	51.5344	0.378425	-1.40192	0.122712
Tb927.2.490	1153.6	495.796	0.429782	-1.21832	0.122747
Tb927.2.300	1057.94	454.924	0.430011	-1.21755	0.12364
Tb11.01.1600	52.8968	15.9934	0.302352	-1.7257	0.123958
Tb09.244.2440	353.395	146.606	0.414851	-1.26934	0.124067
Tb09.160.4720	99.0407	245.232	2.47608	1.30806	0.124203
Tb927.8.4220	2078.73	4759.82	2.28977	1.1952	0.124229
Tb927.6.220	386.034	900.074	2.33159	1.22132	0.124276
Tb11.01.3600	3826.57	1670.42	0.436533	-1.19584	0.124354
Tb927.7.630	219.465	519.786	2.36842	1.24393	0.12459
Tb927.1.2750	126.052	306.541	2.43186	1.28206	0.124822
Tb09.160.3110	758.562	1746.84	2.30283	1.20341	0.124948
Tb927.7.3860	396.163	921.399	2.32581	1.21773	0.125124
Tb927.8.2470	1179.49	2702.89	2.29158	1.19634	0.125307
Tb927.7.1590	362.399	151.049	0.416803	-1.26256	0.125435
Tb927.2.2520	1229.01	2813.95	2.28962	1.19511	0.125557
Tb927.6.250	102.417	37.318	0.364372	-1.45651	0.126026
Tb11.02.4485	1371.94	3135.6	2.28552	1.19252	0.126028
Tb927.6.1650	640.388	273.665	0.427343	-1.22654	0.126142
Tb11.47.0005	3475.43	7906.08	2.27485	1.18577	0.126394
Tb927.6.3870	94.5389	233.682	2.4718	1.30556	0.12649
Tb11.02.5590	248.727	583.76	2.34699	1.23081	0.126651
Tb09.160.0950	1143.47	2611.37	2.28372	1.19139	0.126954
Tb927.10.15880	12.3801	44.4262	3.58852	1.84339	0.12696
Tb927.1.275	163.192	63.9737	0.392015	-1.35102	0.127009
Tb11.02.4290	4337.53	9847.5	2.2703	1.18288	0.127071
Tb11.01.8226	703.414	302.098	0.429474	-1.21936	0.127119
Tb09.160.4660	290.369	119.951	0.413097	-1.27545	0.127224
Tb927.5.3830	998.286	2280.84	2.28476	1.19204	0.127248
Tb927.2.1110	1738.84	759.687	0.436893	-1.19465	0.127437
Tb927.8.3080	150.812	58.6425	0.388845	-1.36273	0.127612
Tb927.6.2200	368.026	852.094	2.31531	1.2112	0.12787
Tb927.6.2360	303.875	126.17	0.415205	-1.26811	0.128106
Tb09.211.0380	220.591	518.009	2.34828	1.23161	0.128281
Tb927.10.10210	281.366	116.397	0.413684	-1.2734	0.128684
Tb927.6.370	686.532	295.878	0.430975	-1.21432	0.128939
Tb927.10.15790	3.37639	21.3246	6.31579	2.65896	0.129079
Tb927.8.870	1523.88	667.281	0.437884	-1.19138	0.129155
Tb927.2.5650	485.074	207.026	0.426792	-1.22839	0.129757
Tb927.3.3270	1804.12	4082.76	2.26303	1.17825	0.129831
Tb927.10.7940	571.735	1307.02	2.28605	1.19286	0.129915
Tb09.211.4710	246.476	101.292	0.410959	-1.28293	0.129936
Tb11.02.2030	393.912	906.294	2.30075	1.20211	0.130045
Tb927.7.4790	1666.81	3769.12	2.26127	1.17714	0.130371
Tb927.5.2870	244.225	100.403	0.411108	-1.28241	0.13038
Tb927.7.4140	289.244	669.947	2.3162	1.21176	0.130493
Tb08.27P2.60	121.55	46.2032	0.380117	-1.39548	0.130567
Tb09.211.4530	32.6384	7.99671	0.245009	-2.02909	0.130672
Tb927.8.3030	368.026	155.492	0.422501	-1.24297	0.130812
Tb927.6.4970	1428.21	3226.23	2.25893	1.17564	0.131254
Tb09.211.2700	393.912	903.628	2.29398	1.19786	0.131395
Tb927.3.2360	363.525	153.715	0.422845	-1.2418	0.131437
Tb927.2.1200	1615.04	711.707	0.440675	-1.18221	0.131718
Tb11.50.0001	678.654	1541.59	2.27154	1.18367	0.131763
Tb927.10.13500	217.214	88.8523	0.409054	-1.28964	0.132305
Tb927.10.8390	225.093	92.4064	0.410526	-1.28445	0.132526
Tb927.7.4600	509.835	219.465	0.430464	-1.21604	0.132675
Tb927.2.4850	4338.66	9726.66	2.24186	1.1647	0.132885
Tb927.8.5540	712.418	1612.67	2.26366	1.17866	0.133103
Tb927.4.3430	695.536	1574.46	2.26367	1.17866	0.133236
Tb927.8.5830	41.6421	111.065	2.66714	1.41529	0.133249
Tb927.4.310	49.5204	15.1049	0.305024	-1.71301	0.133516
Tb927.5.2110	172.196	403.39	2.34262	1.22812	0.134031
Tb927.4.3880	3182.81	1418.97	0.445824	-1.16545	0.134413
Tb11.12.0009	593.119	1340.78	2.26056	1.17668	0.134874
Tb11.01.4624	595.37	1345.22	2.25948	1.17599	0.135075
Tb927.4.2040	208.211	482.468	2.31721	1.21239	0.135358
Tb927.3.4870	162.067	64.8622	0.400219	-1.32114	0.135436
Tb927.3.2300	236.347	544.665	2.30451	1.20446	0.135763
Tb927.6.2040	896.994	395.393	0.440798	-1.18181	0.136174
Tb927.8.3840	151.937	356.298	2.34503	1.22961	0.136381
Tb927.4.4010	777.695	342.081	0.439866	-1.18486	0.136682
Tb927.6.290	67.5278	23.1016	0.342105	-1.54749	0.137238
Tb927.10.1440	1194.12	2666.46	2.233	1.15898	0.137263
Tb11.01.7070	1122.09	2505.64	2.23301	1.15899	0.137481
Tb08.27P2.80	121.55	47.0917	0.387427	-1.368	0.137771
Tb09.142.0390	754.06	332.308	0.440691	-1.18216	0.137902
Tb927.5.1380	338.764	144.829	0.427522	-1.22593	0.137904
Tb927.10.15220	488.451	1099.99	2.252	1.17121	0.138131
Tb927.6.5190	1002.79	445.15	0.443913	-1.17165	0.138436
Tb11.01.4623	585.241	1313.24	2.24393	1.16603	0.138485
Tb11.02.0760	568.359	248.787	0.437728	-1.19189	0.138523
Tb927.1.4410	64.1514	159.934	2.49307	1.31793	0.138607
Tb927.1.3390	259.982	593.534	2.28298	1.19092	0.13872
Tb927.10.1810	603.248	1352.33	2.24175	1.16463	0.138745
Tb927.7.3460	190.203	438.931	2.30769	1.20645	0.139008
Tb927.3.4210	339.89	145.718	0.428721	-1.22189	0.139072
Tb927.7.4680	101.292	38.2065	0.377193	-1.40663	0.139206
Tb927.5.1080	406.292	915.179	2.25251	1.17154	0.139689
Tb927.8.4150	920.629	2048.93	2.22558	1.15418	0.139901
Tb927.10.1380	63.0259	21.3246	0.338346	-1.56343	0.140109
Tb927.10.1060	18.0074	55.977	3.10855	1.63624	0.140328
Tb927.10.2800	373.654	841.432	2.2519	1.17114	0.140685
Tb11.01.2190	261.107	593.534	2.27314	1.18469	0.140727
Tb927.8.4090	185.701	76.413	0.411483	-1.28109	0.140869
Tb927.1.1740	50.6458	15.9934	0.315789	-1.66297	0.141202
Tb927.7.4710	356.772	803.225	2.25137	1.1708	0.14131
Tb927.8.4910	619.005	1378.99	2.22775	1.15559	0.141618
Tb927.2.4530	241.975	549.996	2.27295	1.18457	0.141956
Tb927.4.4020	515.462	226.573	0.439554	-1.18589	0.142013
Tb927.1.1750	9.0037	0	0	#NAME?	0.142088
Tb09.160.0850	1007.29	2229.31	2.21317	1.14612	0.142252
Tb927.7.2360	99.0407	235.459	2.37739	1.24938	0.142489
Tb927.4.180	707.916	314.537	0.444314	-1.17035	0.142514
Tb927.5.4390	6854.07	15049.8	2.19575	1.13471	0.142568
Tb11.01.3870	719.171	319.868	0.444774	-1.16886	0.142814
Tb07.30D13.60	141.808	56.8655	0.401003	-1.31832	0.14286
Tb11.01.0700	336.513	756.133	2.24696	1.16798	0.142946
Tb927.7.1060	132.805	309.206	2.32828	1.21926	0.143243
Tb927.8.4370	58.5241	19.5475	0.334008	-1.58205	0.143286
Tb927.8.7870	258.856	110.177	0.425629	-1.23233	0.14343
Tb09.160.1630	20.2583	3.55409	0.175439	-2.51096	0.14353
Tb927.5.1120	123.801	48.8688	0.394737	-1.34104	0.144064
Tb927.6.1230	1707.33	773.015	0.452763	-1.14317	0.144282
Tb11.02.5250	177.823	406.944	2.28847	1.19439	0.14443
Tb11.01.1020	1807.49	819.218	0.453235	-1.14167	0.144502
Tb927.3.3140	698.912	1545.14	2.21078	1.14456	0.14463
Tb927.8.5290	1302.16	2861.93	2.19783	1.13608	0.144757
Tb11.01.6660	576.237	1276.81	2.21577	1.14781	0.144783
Tb927.10.8720	72.0296	175.039	2.4301	1.28101	0.144982
Tb927.3.5500	648.267	1433.19	2.2108	1.14457	0.145096
Tb927.2.910	158.69	64.8622	0.408735	-1.29076	0.145129
Tb927.2.5820	193.58	80.8556	0.417687	-1.25951	0.145589
Tb927.5.1670	856.477	1883.67	2.19932	1.13706	0.146121
Tb927.10.15570	226.218	510.901	2.25844	1.17533	0.146231
Tb927.7.2620	587.492	1297.24	2.20811	1.14281	0.146378
Tb11.02.1510	210.462	88.8523	0.422178	-1.24408	0.147004
Tb11.02.2950	711.293	1564.69	2.19978	1.13736	0.147029
Tb927.8.5040	1008.41	2209.76	2.19132	1.1318	0.147212
Tb09.211.3050	261.107	585.537	2.24251	1.16512	0.147393
Tb11.01.8320	531.218	1171.96	2.20618	1.14155	0.147578
Tb11.01.2400	213.838	90.6294	0.423823	-1.23847	0.14814
Tb927.1.2230	3290.85	7154.39	2.17402	1.12037	0.148267
Tb927.7.5970	1277.4	581.094	0.454904	-1.13637	0.148411
Tb11.01.2140	2881.18	1321.23	0.458573	-1.12478	0.148486
Tb927.7.2440	723.673	1586.9	2.19285	1.1328	0.14853
Tb927.4.860	289.244	645.068	2.23019	1.15716	0.148648
Tb927.8.4420	51.7713	16.8819	0.326087	-1.61667	0.148729
Tb927.3.490	128.303	51.5344	0.401662	-1.31595	0.149101
Tb927.8.5080	2021.33	925.841	0.458035	-1.12647	0.149246
Tb927.7.4210	95.6643	224.796	2.34985	1.23257	0.149368
Tb927.2.420	1189.61	541.999	0.455609	-1.13413	0.149714
Tb927.6.550	59.6495	20.436	0.342602	-1.5454	0.149783
Tb927.1.4730	85.5352	202.583	2.36842	1.24393	0.14989
Tb09.160.4200	2050.59	940.946	0.458865	-1.12386	0.150102
Tb09.160.1070	67.5278	23.9901	0.355263	-1.49304	0.150176
Tb927.4.3720	266.735	594.422	2.22851	1.15608	0.150221
Tb927.10.2520	38.2657	99.5146	2.60062	1.37886	0.150381
Tb927.10.4980	1050.06	2284.39	2.1755	1.12134	0.150752
Tb927.10.14160	5.62731	25.7672	4.57895	2.19502	0.15111
Tb927.10.10770	250.978	108.4	0.431909	-1.2112	0.151119
Tb11.02.5820	344.392	760.576	2.20846	1.14304	0.151339
Tb11.03.0720	373.654	822.773	2.20197	1.13879	0.151899
Tb927.4.3890	2982.48	1377.21	0.461768	-1.11476	0.151935
Tb927.7.2260	434.429	953.386	2.19457	1.13394	0.152049
Tb927.6.1970	148.561	337.639	2.27273	1.18442	0.152137
Tb927.10.7060	2.25093	16.8819	7.5	2.90689	0.152148
Tb11.03.0180	698.912	1522.04	2.17773	1.12282	0.152301
Tb927.8.1990	934.134	2026.72	2.16963	1.11745	0.152671
Tb09.160.3670	836.219	1814.36	2.16972	1.11751	0.153196
Tb11.02.4890	2169.89	4674.52	2.15426	1.1072	0.153698
Tb11.01.3650	315.13	693.937	2.20207	1.13886	0.153966
Tb09.244.2890	34.8893	9.77376	0.280136	-1.8358	0.154399
Tb09.160.1760	630.259	286.105	0.453947	-1.1394	0.154598
Tb927.5.2930	2779.89	5972.65	2.14852	1.10334	0.154655
Tb927.10.8190	4671.8	10024.3	2.14571	1.10146	0.154692
Tb927.3.3450	885.739	1913.88	2.16077	1.11155	0.155074
Tb927.3.3290	393.912	860.979	2.18571	1.1281	0.155164
Tb09.211.0310	200.332	446.039	2.22649	1.15477	0.155758
Tb927.1.2760	1287.53	2769.53	2.15104	1.10503	0.155899
Tb927.7.3130	235.222	102.18	0.434399	-1.20291	0.15604
Tb11.01.0580	320.757	142.164	0.443213	-1.17393	0.156127
Tb927.7.910	271.237	119.062	0.43896	-1.18784	0.156299
Tb927.8.5430	101.292	233.682	2.30702	1.20603	0.156448
Tb927.6.2110	6035.86	2820.17	0.467237	-1.09778	0.156529
Tb927.10.12500	584.115	265.668	0.454822	-1.13663	0.156699
Tb927.3.1410	1236.88	2656.68	2.14789	1.10292	0.156823
Tb927.10.15830	745.056	1607.34	2.15734	1.10925	0.156858
Tb09.244.2410	14.631	1.77705	0.121457	-3.04148	0.156861
Tb11.01.1740	1734.34	805.002	0.464155	-1.10732	0.156865
Tb927.8.3110	154.188	346.524	2.24741	1.16826	0.15691
Tb11.02.4240	336.513	734.809	2.18359	1.1267	0.157527
Tb927.3.4710	42.7676	13.3278	0.311634	-1.68207	0.157542
Tb927.3.1680	1132.22	2427.45	2.14398	1.10029	0.158132
Tb11.01.4622	613.377	1323.01	2.15693	1.10898	0.158233
Tb11.01.3670	30.3875	7.99671	0.263158	-1.926	0.158649
Tb927.1.3740	30.3875	7.99671	0.263158	-1.926	0.158649
Tb927.1.1590	130.554	294.99	2.25953	1.17602	0.158735
Tb927.4.400	173.321	73.7474	0.425496	-1.23278	0.158753
Tb927.7.5320	123.801	50.6458	0.409091	-1.28951	0.159071
Tb09.211.4790	72.0296	26.6557	0.370066	-1.43415	0.15922
Tb927.10.6850	1415.83	3024.53	2.13622	1.09506	0.159285
Tb927.3.700	440.056	951.608	2.16247	1.11268	0.159682
Tb927.3.5480	725.924	334.085	0.46022	-1.1196	0.159766
Tb11.01.3320	13628.2	6422.25	0.471246	-1.08545	0.160252
Tb927.8.7920	199.207	86.1868	0.432649	-1.20873	0.160482
Tb927.8.700	419.798	190.144	0.452942	-1.1426	0.160558
Tb11.01.3420	588.617	1264.37	2.14803	1.10302	0.16076
Tb927.1.1650	102.417	40.8721	0.399075	-1.32527	0.160939
Tb09.160.0910	1598.16	3399.49	2.12713	1.08891	0.161234
Tb09.211.0690	364.65	789.009	2.16374	1.11353	0.161418
Tb927.5.4550	196.956	85.2982	0.433083	-1.20729	0.16143
Tb09.160.4450	9109.5	4305.78	0.47267	-1.0811	0.162244
Tb927.4.5100	534.595	245.232	0.458726	-1.1243	0.162537
Tb09.160.0490	815.961	378.511	0.463884	-1.10816	0.162555
Tb11.01.1860	139.557	311.872	2.23472	1.16009	0.162586
Tb09.211.1695	813.71	377.622	0.464075	-1.10757	0.162805
Tb927.10.4660	64.1514	151.937	2.36842	1.24393	0.163427
Tb927.8.5860	21.3838	60.4196	2.82548	1.4985	0.163907
Tb11.01.5380	133.93	55.977	0.417957	-1.25857	0.163953
Tb09.160.2380	1285.28	2723.32	2.11886	1.08329	0.164072
Tb11.27.0001	1270.65	596.199	0.469209	-1.0917	0.164624
Tb927.7.2760	392.787	843.209	2.14674	1.10214	0.164851
Tb11.02.1860	5.62731	24.8787	4.42105	2.14439	0.164928
Tb11.02.0865	1941.42	4097.87	2.11076	1.07776	0.16498
Tb927.8.1400	21.3838	4.44262	0.207756	-2.26704	0.165114
Tb09.160.5050	158.69	350.078	2.20605	1.14146	0.166011
Tb927.10.11540	9101.62	4334.22	0.476203	-1.07035	0.166367
Tb927.3.1590	1192.99	2518.08	2.11072	1.07774	0.166487
Tb927.5.2590	14.631	45.3147	3.09717	1.63095	0.166662
Tb09.211.1680	180.074	394.504	2.19079	1.13145	0.16668
Tb09.244.2870	118.174	48.8688	0.413534	-1.27392	0.166792
Tb11.01.4025	312.879	672.612	2.14975	1.10417	0.166948
Tb927.6.2410	546.975	253.229	0.462963	-1.11103	0.167012
Tb09.160.5480	4954.29	2359.03	0.476159	-1.07048	0.167197
Tb927.7.4420	1568.9	3299.09	2.10281	1.07232	0.167659
Tb927.4.2340	688.783	1458.07	2.11687	1.08193	0.167687
Tb927.8.940	596.495	277.219	0.464747	-1.10548	0.167689
Tb927.7.2660	854.226	400.724	0.469108	-1.09201	0.168087
Tb927.10.12160	93.4134	37.318	0.399493	-1.32376	0.168234
Tb927.4.4910	1025.3	2158.22	2.10497	1.0738	0.168654
Tb927.8.2790	49.5204	16.8819	0.340909	-1.55254	0.168858
Tb927.10.10040	158.69	68.4163	0.431131	-1.2138	0.169246
Tb927.5.1550	68.6532	25.7672	0.375324	-1.41379	0.169267
Tb927.4.5150	230.72	103.069	0.446727	-1.16254	0.170487
Tb927.3.550	680.905	1434.08	2.10613	1.0746	0.170632
Tb927.4.4920	915.001	431.822	0.471936	-1.08334	0.170672
Tb927.3.1970	1211	2536.73	2.09475	1.06678	0.170715
Tb927.4.2320	106.919	239.013	2.23546	1.16057	0.171087
Tb927.6.1430	1014.04	2124.46	2.09504	1.06698	0.171388
Tb09.160.2990	467.067	987.149	2.11351	1.07964	0.171742
Tb927.8.7260	324.133	148.383	0.457785	-1.12726	0.172317
Tb927.8.8260	797.953	376.734	0.472125	-1.08276	0.172394
Tb11.01.1260	419.798	194.587	0.463525	-1.10928	0.172691
Tb11.02.2390	255.48	546.442	2.13888	1.09686	0.17295
Tb11.01.5570	3042.13	1460.73	0.480168	-1.05839	0.173163
Tb927.3.5150	103.543	231.016	2.23112	1.15777	0.173355
Tb927.7.6210	142.934	312.76	2.18815	1.12971	0.173361
Tb927.4.4510	371.403	171.485	0.461722	-1.1149	0.173387
Tb927.2.2180	1177.23	2453.21	2.08388	1.05927	0.173811
Tb07.30D13.160	140.683	60.4196	0.429474	-1.21936	0.173866
Tb09.211.1580	65.2768	151.049	2.31397	1.21037	0.174748
Tb09.160.3780	390.536	181.259	0.464129	-1.1074	0.17501
Tb927.10.1470	19.1329	54.1999	2.83282	1.50224	0.175252
Tb927.8.7180	271.237	576.652	2.12601	1.08815	0.175373
Tb927.10.13610	11.2546	0.888523	0.0789474	-3.66297	0.175698
Tb927.7.3100	999.411	2078.26	2.07948	1.05622	0.175753
Tb09.160.0410	604.374	1263.48	2.09056	1.06389	0.175754
Tb11.01.2790	1750.09	3626.06	2.07192	1.05097	0.175823
Tb11.01.2900	277.989	127.059	0.457064	-1.12953	0.175998
Tb927.10.3520	9.0037	31.9868	3.55263	1.82889	0.176093
Tb927.8.2570	9.0037	31.9868	3.55263	1.82889	0.176093
Tb927.10.12480	37.1403	11.5508	0.311005	-1.68499	0.17631
Tb927.10.15730	237.473	107.511	0.452731	-1.14327	0.176319
Tb11.03.0920	48.3949	115.508	2.38678	1.25507	0.176531
Tb927.10.11220	162.067	71.0819	0.438596	-1.18903	0.17659
Tb927.5.3160	541.348	255.006	0.471058	-1.08602	0.176655
Tb927.6.1860	588.617	1227.94	2.08614	1.06084	0.177192
Tb927.8.4590	524.466	1095.55	2.08889	1.06273	0.177401
Tb11.01.1160	253.229	537.557	2.12281	1.08597	0.177413
Tb927.4.2820	273.487	125.282	0.45809	-1.1263	0.177713
Tb11.02.5230	3.37639	18.659	5.52632	2.46632	0.177725
Tb11.01.6700	467.067	219.465	0.46988	-1.08964	0.177965
Tb11.02.5770	56.2731	131.501	2.33684	1.22456	0.178085
Tb09.160.2700	27.0111	7.10819	0.263158	-1.926	0.178226
Tb927.10.6630	13.5056	41.7606	3.09211	1.62859	0.178268
Tb927.7.5930	1267.27	609.527	0.480976	-1.05596	0.17855
Tb927.6.4070	3128.79	6431.13	2.05547	1.03947	0.179294
Tb927.8.5950	0	8.88523	Inf	Inf	0.179373
Tb11.02.5180	1098.45	2268.4	2.06509	1.0462	0.179396
Tb927.7.5810	122.675	52.4229	0.42733	-1.22658	0.179703
Tb927.8.3380	599.872	1245.71	2.07663	1.05424	0.179723
Tb927.8.3210	505.333	1052.01	2.08182	1.05784	0.179725
Tb927.6.2850	34.8893	10.6623	0.305603	-1.71027	0.180044
Tb11.02.0290	272.362	125.282	0.459983	-1.12035	0.180062
Tb927.1.2250	650.518	1347.89	2.07203	1.05104	0.180416
Tb11.01.5590	2985.85	1451.85	0.486242	-1.04025	0.180542
Tb927.6.1500	196.956	419.383	2.12932	1.0904	0.180657
Tb927.7.3620	604.374	1252.82	2.07292	1.05166	0.18072
Tb927.7.710	54.0222	126.17	2.33553	1.22375	0.180967
Tb927.2.1700	3030.87	1475.84	0.486935	-1.0382	0.181337
Tb927.8.4960	527.842	250.564	0.474694	-1.07493	0.181427
Tb927.6.4560	954.393	1965.41	2.05933	1.04218	0.181717
Tb927.5.3090	2928.45	5995.76	2.04741	1.0338	0.181744
Tb927.8.2150	1839.01	3770.89	2.05051	1.03598	0.181832
Tb09.211.4170	196.956	418.494	2.12481	1.08734	0.181892
Tb927.6.380	496.329	235.459	0.4744	-1.07582	0.182192
Tb09.160.4150	925.13	1904.11	2.0582	1.04138	0.182206
Tb927.10.680	339.89	159.046	0.467933	-1.09563	0.18295
Tb09.160.5010	1768.1	860.091	0.486448	-1.03964	0.183034
Tb11.01.1820	43.8931	104.846	2.38866	1.2562	0.183092
Tb927.2.2650	132.805	57.754	0.43488	-1.20131	0.183363
Tb927.5.920	19.1329	53.3114	2.78638	1.47839	0.183425
Tb927.7.870	867.732	1783.27	2.05509	1.0392	0.18346
Tb927.8.6890	1168.23	2392.79	2.04822	1.03437	0.184031
Tb927.5.1170	177.823	79.9671	0.4497	-1.15296	0.184844
Tb927.10.13320	277.989	581.094	2.09035	1.06374	0.184847
Tb927.10.2390	7.87824	0	0	#NAME?	0.185347
Tb927.10.4300	7.87824	0	0	#NAME?	0.185347
Tb927.10.9750	7.87824	0	0	#NAME?	0.185347
Tb11.01.6150	1106.33	2261.29	2.04396	1.03137	0.185526
Tb927.8.4550	258.856	541.111	2.09039	1.06377	0.18606
Tb11.01.7200	195.831	413.163	2.1098	1.07711	0.186199
Tb927.7.4520	764.189	1564.69	2.04752	1.03387	0.18645
Tb927.1.3700	38.2657	12.4393	0.325077	-1.62114	0.186627
Tb11.01.0870	626.883	1285.69	2.05093	1.03628	0.186832
Tb927.4.4530	13.5056	1.77705	0.131579	-2.926	0.186952
Tb11.01.8090	563.857	271	0.480618	-1.05704	0.187456
Tb927.3.1500	964.522	469.14	0.486397	-1.03979	0.187521
Tb927.4.1310	1895.28	3849.08	2.03088	1.0221	0.187582
Tb11.03.0870	20.2583	4.44262	0.219298	-2.18903	0.18766
Tb11.02.1430	366.901	757.91	2.06571	1.04664	0.187895
Tb927.6.4270	148.561	316.314	2.12919	1.0903	0.187953
Tb927.10.10240	30.3875	8.88523	0.292398	-1.774	0.188316
Tb927.1.4480	257.731	119.951	0.46541	-1.10343	0.188335
Tb927.3.1690	851.975	1737.06	2.03887	1.02777	0.188374
Tb927.10.8620	284.742	590.868	2.0751	1.05318	0.188849
Tb927.10.8120	1046.68	510.901	0.488115	-1.03471	0.188852
Tb927.6.430	1086.07	530.448	0.48841	-1.03383	0.188881
Tb927.6.4640	300.499	141.275	0.470136	-1.08885	0.189069
Tb927.10.13990	522.215	1068.89	2.04685	1.0334	0.189599
Tb11.01.0240	282.491	585.537	2.07276	1.05155	0.189664
Tb927.3.1490	18.0074	3.55409	0.197368	-2.34104	0.189726
Tb11.02.1330	130.554	278.996	2.13702	1.0956	0.189791
Tb927.3.5560	2192.4	1080.44	0.492813	-1.02089	0.189809
Tb927.10.190	15.7565	2.66557	0.169173	-2.56343	0.190113
Tb09.211.1370	3568.84	1764.61	0.494448	-1.01611	0.190113
Tb927.10.9080	1496.87	735.697	0.491492	-1.02476	0.190242
Tb927.6.3480	666.274	323.422	0.48542	-1.0427	0.190759
Tb927.10.4920	746.182	1514.93	2.03025	1.02165	0.191808
Tb927.7.1150	91.1625	38.2065	0.419103	-1.25462	0.19193
Tb927.3.2750	1905.41	3841.97	2.01635	1.01175	0.19201
Tb927.6.3580	1123.21	551.773	0.491246	-1.02548	0.192099
Tb927.10.5610	17193.7	8564.48	0.498117	-1.00544	0.192503
Tb927.7.4060	82.1588	180.37	2.19539	1.13447	0.192527
Tb09.244.0810	28.1366	7.99671	0.284211	-1.81497	0.192876
Tb927.8.930	28.1366	7.99671	0.284211	-1.81497	0.192876
Tb927.4.850	256.606	530.448	2.06717	1.04766	0.192987
Tb11.01.4450	288.118	593.534	2.06003	1.04267	0.193108
Tb927.5.600	121.55	53.3114	0.438596	-1.18903	0.193227
Tb11.46.0014	321.882	661.061	2.05374	1.03825	0.193267
Tb927.2.1250	264.484	124.393	0.470325	-1.08827	0.193365
Tb11.02.4490	328.635	156.38	0.475847	-1.07143	0.193404
Tb927.7.5310	145.185	306.541	2.11138	1.07819	0.193676
Tb11.02.1105	9315.46	4646.09	0.498751	-1.00361	0.193791
Tb927.10.16030	548.1	1111.54	2.02799	1.02005	0.194893
Tb927.7.3020	123.801	263.003	2.1244	1.08706	0.195151
Tb927.3.1420	268.986	127.059	0.472363	-1.08203	0.195272
Tb11.02.2060	267.86	550.884	2.05661	1.04027	0.195379
Tb09.160.3520	755.186	370.514	0.490627	-1.0273	0.195523
Tb927.10.3760	14.631	42.6491	2.91498	1.54349	0.195894
Tb09.244.2450	309.502	147.495	0.476555	-1.06929	0.195985
Tb927.7.6320	131.679	58.6425	0.445344	-1.16701	0.196037
Tb927.10.1730	342.141	698.379	2.0412	1.02942	0.196188
Tb927.7.2740	548.1	1108.88	2.02313	1.01659	0.196401
Tb927.8.7550	199.207	92.4064	0.463872	-1.1082	0.19649
Tb927.2.2860	5.62731	23.1016	4.10526	2.03747	0.196644
Tb927.1.990	323.008	659.284	2.04108	1.02933	0.197062
Tb11.02.0445	5054.45	10081.2	1.99452	0.996038	0.197217
Tb927.5.950	192.454	398.947	2.07295	1.05168	0.197307
Tb927.5.3330	193.58	89.7409	0.463586	-1.10909	0.197411
Tb09.142.0310	25.8856	7.10819	0.2746	-1.8646	0.19772
Tb927.8.2370	25.8856	7.10819	0.2746	-1.8646	0.19772
Tb927.7.2120	1012.92	2031.16	2.00526	1.00379	0.197825
Tb11.01.8420	184.576	85.2982	0.462131	-1.11363	0.197833
Tb09.160.0740	876.736	1760.16	2.00763	1.0055	0.197848
Tb927.10.6120	294.871	602.419	2.04299	1.03068	0.197897
Tb927.10.2560	4.50185	20.436	4.53947	2.18253	0.198103
Tb927.1.3200	226.218	465.586	2.05813	1.04133	0.198161
Tb09.211.0190	683.156	1373.66	2.01075	1.00773	0.198488
Tb927.8.1850	248.727	510.012	2.05049	1.03597	0.198601
Tb927.7.4350	86.6606	187.478	2.16336	1.11328	0.198731
Tb927.6.150	205.96	424.714	2.06212	1.04413	0.198986
Tb927.8.5960	551.477	1110.65	2.01396	1.01004	0.199222
Tb927.4.2280	413.045	835.212	2.02209	1.01584	0.199675
Tb927.6.3620	455.812	222.131	0.487329	-1.03703	0.199691
Tb927.3.3530	136.181	61.3081	0.450196	-1.15138	0.19973
Tb927.4.2330	445.683	899.186	2.01754	1.0126	0.20023
Tb927.2.2390	1424.84	2838.83	1.99239	0.994502	0.200493
Tb927.10.6940	42.7676	15.1049	0.353186	-1.5015	0.200941
Tb09.211.3830	1245.89	2482.53	1.99258	0.99464	0.200949
Tb09.211.2600	245.351	116.397	0.474408	-1.0758	0.200983
Tb927.8.6590	75.406	31.0983	0.412412	-1.27784	0.201073
Tb927.8.7930	289.244	138.61	0.479214	-1.06126	0.201318
Tb927.7.7260	317.381	152.826	0.481523	-1.05432	0.201373
Tb927.10.7680	54.0222	121.728	2.25329	1.17203	0.201385
Tb927.7.740	84.4097	182.147	2.15789	1.10962	0.201527
Tb11.01.2670	39.3912	92.4064	2.34586	1.23012	0.201814
Tb927.2.4810	190.203	88.8523	0.467144	-1.09806	0.20252
Tb927.10.1460	51.7713	19.5475	0.377574	-1.40517	0.202764
Tb927.10.900	96.7898	206.137	2.12974	1.09068	0.203266
Tb11.01.5740	33.7639	80.8556	2.39474	1.25987	0.203617
Tb09.160.4250	200.332	410.498	2.04908	1.03498	0.203623
Tb11.01.5550	705.665	1406.53	1.9932	0.995087	0.203889
Tb927.5.150	1384.32	694.825	0.501926	-0.994455	0.20393
Tb927.6.590	1317.92	2609.59	1.98009	0.985565	0.204809
Tb927.10.2620	180.074	369.626	2.05263	1.03747	0.205155
Tb927.10.1300	110.295	48.8688	0.443072	-1.17439	0.205164
Tb927.7.1710	390.536	783.678	2.00667	1.00481	0.205278
Tb11.02.3840	55.1477	21.3246	0.386681	-1.37078	0.205296
Tb11.01.4860	554.853	1106.21	1.9937	0.995449	0.205684
Tb927.7.4700	687.658	1366.55	1.98725	0.990774	0.206028
Tb09.160.3980	69.7787	151.937	2.17742	1.12262	0.206049
Tb927.3.3760	241.975	490.465	2.02693	1.01929	0.20649
Tb09.160.5570	29.262	8.88523	0.303644	-1.71955	0.206637
Tb927.5.1930	223.967	454.924	2.03121	1.02234	0.206728
Tb927.8.180	195.831	92.4064	0.471869	-1.08354	0.206989
Tb927.4.1260	1778.23	899.186	0.505663	-0.983752	0.207145
Tb927.6.2940	1455.22	2869.04	1.97155	0.979328	0.207279
Tb09.211.1380	992.658	1960.08	1.97458	0.981545	0.207932
Tb927.3.3060	702.289	350.967	0.499747	-1.00073	0.208019
Tb927.1.2830	21.3838	5.33114	0.249307	-2.004	0.208092
Tb927.10.6060	470.443	936.504	1.99068	0.993263	0.208315
Tb927.6.1140	70.9042	29.3213	0.413534	-1.27392	0.208382
Tb11.01.1350	1359.56	2676.23	1.96846	0.977064	0.208571
Tb927.2.1780	687.658	343.859	0.500043	-0.999876	0.208693
Tb927.7.3510	1479.98	2910.8	1.96678	0.975836	0.208823
Tb927.4.2890	176.698	360.74	2.04157	1.02968	0.209118
Tb927.10.1250	200.332	406.944	2.03134	1.02243	0.209205
Tb11.02.4900	460.314	914.29	1.98623	0.990033	0.210028
Tb927.1.3610	306.126	149.272	0.487616	-1.03618	0.210061
Tb11.02.4980	153.063	71.0819	0.464396	-1.10657	0.210107
Tb11.01.0800	56.2731	124.393	2.21053	1.14439	0.21015
Tb11.02.4860	172.196	80.8556	0.469556	-1.09063	0.210235
Tb11.02.3540	255.48	123.505	0.483422	-1.04864	0.210715
Tb11.47.0015	236.347	113.731	0.481203	-1.05528	0.210799
Tb927.3.4420	6.75278	24.8787	3.68421	1.88136	0.21086
Tb11.02.0210	961.145	1889.89	1.96629	0.975475	0.210899
Tb09.160.1660	212.712	430.045	2.02172	1.01558	0.210902
Tb09.244.2660	65.2768	26.6557	0.408348	-1.29213	0.210954
Tb927.8.570	857.603	1687.31	1.96747	0.97634	0.211154
Tb09.354.0210	1.12546	11.5508	10.2632	3.3594	0.211212
Tb927.4.1760	122.675	254.118	2.07146	1.05065	0.211219
Tb927.2.2430	442.307	219.465	0.496183	-1.01106	0.211509
Tb09.160.3830	359.023	176.816	0.492493	-1.02182	0.211758
Tb927.2.1560	2468.14	4819.35	1.95262	0.965414	0.212225
Tb11.02.0040	27.0111	7.99671	0.296053	-1.75607	0.212755
Tb927.10.16210	27.0111	7.99671	0.296053	-1.75607	0.212755
Tb927.10.14690	883.488	1733.51	1.96212	0.972412	0.212799
Tb927.2.5360	100.166	44.4262	0.443525	-1.17291	0.212918
Tb11.02.1100	9037.47	4644.31	0.513895	-0.960454	0.213322
Tb927.3.4990	769.817	1509.6	1.96099	0.971581	0.214062
Tb927.5.2230	230.72	462.921	2.00642	1.00462	0.214116
Tb927.2.5800	359.023	711.707	1.98235	0.987209	0.214438
Tb927.10.11470	459.189	229.239	0.499226	-1.00224	0.214619
Tb927.10.2240	640.388	1257.26	1.96328	0.973265	0.214645
Tb927.7.4870	129.428	59.5311	0.459954	-1.12044	0.214653
Tb927.10.3490	41.6421	15.1049	0.362731	-1.46303	0.215237
Tb927.1.4690	2504.15	4867.33	1.9437	0.958807	0.215296
Tb927.8.2890	1055.68	537.557	0.509202	-0.97369	0.215572
Tb927.10.16120	20.2583	52.4229	2.58772	1.37168	0.215693
Tb927.6.4140	10792.1	20913.2	1.93783	0.954441	0.215709
Tb927.5.4330	234.096	468.252	2.00025	1.00018	0.215853
Tb927.4.2100	97.9153	43.5376	0.444646	-1.16927	0.216054
Tb927.8.230	40.5167	92.4064	2.2807	1.18948	0.216103
Tb927.7.6030	10.1292	0.888523	0.0877193	-3.51096	0.216306
Tb927.10.6200	59.6495	129.724	2.17478	1.12087	0.216377
Tb11.01.8820	755.186	382.954	0.507099	-0.979662	0.216547
Tb927.6.2620	82.1588	35.5409	0.432588	-1.20893	0.216602
Tb927.1.1630	33.7639	79.0786	2.34211	1.22781	0.216617
Tb11.01.4560	797.953	405.167	0.507757	-0.977789	0.216708
Tb09.211.4370	917.252	1788.6	1.94995	0.963438	0.216787
Tb927.10.10030	0	7.99671	Inf	Inf	0.217006
Tb927.2.2440	309.502	613.081	1.98086	0.986128	0.217193
Tb927.8.6250	254.355	506.458	1.99115	0.993602	0.217219
Tb927.7.2950	182.325	87.0753	0.477583	-1.06618	0.217399
Tb927.6.2900	9.0037	29.3213	3.25658	1.70336	0.217694
Tb927.5.3590	65.2768	140.387	2.15064	1.10476	0.217698
Tb11.02.2250	424.3	212.357	0.500489	-0.998591	0.217959
Tb11.02.2240	45.0185	16.8819	0.375	-1.41504	0.21807
Tb09.211.3820	530.093	1037.8	1.95776	0.969204	0.218245
Tb927.10.2870	4.50185	19.5475	4.34211	2.11839	0.218261
Tb09.v1.0100	16.8819	3.55409	0.210526	-2.24793	0.218315
Tb09.211.0775	1414.71	2742.87	1.93883	0.955184	0.218661
Tb927.7.3470	241.975	480.691	1.98654	0.990255	0.21978
Tb927.10.13130	51.7713	113.731	2.1968	1.1354	0.219848
Tb11.02.3990	569.484	1110.65	1.95028	0.963682	0.220179
Tb927.6.3170	104.668	215.911	2.06282	1.04462	0.220215
Tb927.5.2720	49.5204	109.288	2.20694	1.14205	0.220255
Tb927.4.4130	102.417	46.2032	0.451128	-1.14839	0.220362
Tb09.244.2380	79.9079	34.6524	0.433655	-1.20538	0.220426
Tb927.6.1890	3.37639	16.8819	5	2.32193	0.220455
Tb11.01.6080	2040.46	3938.82	1.93036	0.948868	0.220515
Tb927.7.1880	207.085	100.403	0.48484	-1.04442	0.220743
Tb11.01.6840	187.952	375.845	1.99968	0.999773	0.221172
Tb927.8.6750	384.908	754.356	1.95983	0.970731	0.221211
Tb927.4.5110	183.45	366.96	2.00032	1.00023	0.221591
Tb11.22.0002	4007.77	7707.05	1.92303	0.943378	0.221852
Tb09.244.1210	14.631	2.66557	0.182186	-2.45651	0.222132
Tb09.211.1240	1147.97	2216.87	1.93111	0.949434	0.222298
Tb927.8.7900	250.978	123.505	0.492093	-1.023	0.222356
Tb927.7.6200	150.812	303.875	2.01493	1.01073	0.22236
Tb11.02.2790	370.277	185.701	0.50152	-0.995622	0.222567
Tb927.6.4810	342.141	670.835	1.9607	0.971368	0.22258
Tb927.7.5360	165.443	79.0786	0.477981	-1.06498	0.222775
Tb09.160.0320	12.3801	1.77705	0.143541	-2.80047	0.223039
Tb09.160.2560	12.3801	1.77705	0.143541	-2.80047	0.223039
Tb927.10.4410	12.3801	1.77705	0.143541	-2.80047	0.223039
Tb927.3.1660	12.3801	1.77705	0.143541	-2.80047	0.223039
Tb09.211.2200	110.295	225.685	2.04619	1.03294	0.223371
Tb09.211.4290	891.367	1721.96	1.93182	0.949959	0.223391
Tb11.01.6460	469.318	913.402	1.94623	0.960684	0.223577
Tb927.7.6260	1230.13	2369.69	1.92637	0.945888	0.223697
Tb09.244.2160	398.414	200.806	0.504014	-0.988464	0.224002
Tb09.160.3400	42.7676	15.9934	0.373961	-1.41904	0.224055
Tb927.5.3130	199.207	96.849	0.486173	-1.04046	0.224141
Tb927.3.1280	238.598	470.917	1.97368	0.980891	0.224489
Tb927.10.9420	359.023	180.37	0.502392	-0.993114	0.224505
Tb927.7.280	369.152	720.592	1.95202	0.964969	0.224534
Tb927.10.4390	77.6569	162.6	2.09382	1.06614	0.224883
Tb927.4.150	193.58	94.1835	0.486536	-1.03938	0.225903
Tb927.5.1820	22673.6	11879.6	0.523938	-0.932531	0.226012
Tb927.8.7130	544.724	278.108	0.510548	-0.969881	0.22608
Tb11.02.4380	715.794	367.849	0.513903	-0.960433	0.226218
Tb927.10.10130	220.591	108.4	0.491407	-1.02501	0.226468
Tb11.01.3090	651.643	1257.26	1.92937	0.94813	0.226486
Tb09.244.2360	22.5093	6.21966	0.276316	-1.85561	0.22662
Tb927.3.5490	4316.15	8240.17	1.90915	0.932928	0.226843
Tb11.02.3680	555.979	284.327	0.5114	-0.967476	0.226844
Tb11.01.3390	388.285	196.364	0.505721	-0.983587	0.226861
Tb927.10.2110	190.203	376.734	1.98069	0.986004	0.227359
Tb927.6.4180	684.281	1317.68	1.92564	0.945338	0.227454
Tb927.1.1400	718.045	1381.65	1.92419	0.944249	0.227617
Tb927.6.4010	3419.16	6519.98	1.9069	0.931228	0.228014
Tb927.5.820	981.404	1881.89	1.91755	0.939266	0.228039
Tb927.10.290	805.831	1546.03	1.91855	0.940019	0.228871
Tb927.5.2080	1090.57	2087.14	1.9138	0.936441	0.228871
Tb927.6.4570	1526.13	2914.36	1.90964	0.933302	0.228988
Tb11.02.1110	561.606	1081.33	1.92543	0.945181	0.22924
Tb09.211.3990	930.758	1782.38	1.91497	0.937325	0.229293
Tb11.01.1270	479.447	924.953	1.92921	0.948008	0.229481
Tb11.12.0014	59.6495	127.059	2.13009	1.09091	0.229664
Tb927.1.5130	546.975	280.773	0.51332	-0.962069	0.22968
Tb11.01.4620	330.886	167.042	0.504834	-0.98612	0.229939
Tb927.8.7740	961.145	499.35	0.519537	-0.944703	0.230194
Tb927.7.1170	452.436	872.53	1.92852	0.947491	0.230395
Tb927.4.430	1206.5	2302.16	1.90814	0.932167	0.230499
Tb927.7.6270	101.292	206.137	2.03509	1.02509	0.230673
Tb11.02.0815	1784.98	3397.71	1.9035	0.928653	0.230764
Tb09.160.2320	99.0407	45.3147	0.457536	-1.12804	0.230843
Tb09.160.3490	102.417	47.0917	0.459803	-1.12091	0.231002
Tb09.211.3070	255.48	498.462	1.95108	0.964272	0.231075
Tb09.211.2340	105.794	48.8688	0.461926	-1.11427	0.23114
Tb927.3.3800	59.6495	24.8787	0.41708	-1.2616	0.231153
Tb11.01.6220	1235.76	645.068	0.522002	-0.937874	0.231189
Tb927.3.1930	181.2	357.186	1.97123	0.979098	0.231963
Tb927.5.2280	877.861	456.701	0.520243	-0.942743	0.23213
Tb927.4.2590	482.824	247.898	0.513434	-0.961749	0.232198
Tb11.01.3200	1889.65	3587.86	1.89869	0.925002	0.232409
Tb927.4.1830	534.595	1025.36	1.91801	0.939607	0.232465
Tb11.01.8030	544.724	280.773	0.515441	-0.956119	0.23258
Tb927.1.3860	289.244	145.718	0.503789	-0.989109	0.232656
Tb927.3.4000	336.513	650.399	1.93276	0.950661	0.232851
Tb927.8.7240	214.963	106.623	0.496004	-1.01158	0.233482
Tb927.3.2140	2571.68	1355	0.526892	-0.924422	0.233546
Tb927.8.4110	1124.34	588.202	0.523155	-0.93469	0.233554
Tb11.01.1180	78.7824	162.6	2.06391	1.04538	0.233657
Tb927.10.230	1081.57	2056.04	1.90098	0.926744	0.233721
Tb09.142.0130	20.2583	5.33114	0.263158	-1.926	0.234405
Tb927.3.3420	20.2583	5.33114	0.263158	-1.926	0.234405
Tb927.8.5340	20.2583	5.33114	0.263158	-1.926	0.234405
Tb927.10.12710	5.62731	21.3246	3.78947	1.922	0.234694
Tb09.244.2570	1664.56	876.084	0.526316	-0.925999	0.234923
Tb09.160.4550	527.842	272.777	0.516777	-0.952386	0.234942
Tb11.18.0005	821.588	1562.02	1.90123	0.92693	0.235233
Tb927.7.7400	34.8893	12.4393	0.356537	-1.48788	0.235266
Tb927.8.4760	711.293	370.514	0.520903	-0.940914	0.235675
Tb927.2.1680	2581.81	4874.44	1.88799	0.916852	0.235708
Tb11.02.2100	168.819	82.6327	0.489474	-1.0307	0.236365
Tb09.211.4680	230.72	115.508	0.500642	-0.998149	0.236641
Tb927.8.1890	1391.07	2629.14	1.89001	0.918394	0.236778
Tb927.6.2260	186.827	365.183	1.95466	0.966918	0.237064
Tb927.5.620	818.212	428.268	0.52342	-0.933959	0.237251
Tb11.02.2130	288.118	555.327	1.92743	0.946675	0.237432
Tb927.1.1960	778.82	1476.73	1.89611	0.92304	0.237555
Tb927.2.3620	1153.6	2180.44	1.89012	0.918474	0.237558
Tb927.7.1630	1008.41	1907.66	1.89174	0.919715	0.237622
Tb927.7.2980	131.679	261.226	1.98381	0.988271	0.237633
Tb09.211.2830	348.893	669.058	1.91766	0.939345	0.237904
Tb927.3.2310	144.059	284.327	1.97368	0.980891	0.238072
Tb927.8.7000	428.801	221.242	0.515955	-0.954682	0.238098
Tb11.01.5560	467.067	241.678	0.517438	-0.950542	0.238235
Tb927.5.1540	458.063	237.236	0.51791	-0.949226	0.239279
Tb927.7.2810	297.122	570.432	1.91986	0.940998	0.239713
Tb09.244.2540	176.698	344.747	1.95106	0.964255	0.239913
Tb927.10.6340	813.71	1537.15	1.88906	0.917668	0.239971
Tb11.01.4590	184.576	91.5179	0.495828	-1.01209	0.240134
Tb927.4.2160	267.86	135.944	0.507519	-0.978467	0.240155
Tb927.10.3130	362.399	692.16	1.90994	0.933526	0.240255
Tb927.10.8670	4.50185	18.659	4.14474	2.05128	0.240534
Tb927.3.860	5707.22	10686.3	1.87241	0.904898	0.240595
Tb11.01.5850	7.87824	25.7672	3.27068	1.70959	0.240682
Tb11.01.3010	205.96	103.069	0.500431	-0.998756	0.241106
Tb11.01.3530	577.362	1092.88	1.89289	0.920591	0.24125
Tb927.8.3750	550.351	1042.24	1.89377	0.92126	0.241375
Tb927.6.4990	1002.79	1884.56	1.87932	0.91021	0.242492
Tb927.8.2210	181.2	351.855	1.94181	0.957403	0.242607
Tb927.3.5760	1174.98	622.855	0.530097	-0.915672	0.242633
Tb927.1.810	18.0074	4.44262	0.246711	-2.01911	0.242703
Tb927.5.1530	18.0074	4.44262	0.246711	-2.01911	0.242703
Tb927.10.5330	12284.4	6583.96	0.53596	-0.899804	0.242842
Tb927.10.14100	6.75278	0	0	#NAME?	0.243035
Tb927.10.1540	6.75278	0	0	#NAME?	0.243035
Tb927.10.7040	6.75278	0	0	#NAME?	0.243035
Tb927.5.5170	6.75278	0	0	#NAME?	0.243035
Tb927.8.4470	460.314	871.641	1.89358	0.921115	0.243384
Tb09.211.4810	23.6347	7.10819	0.300752	-1.73335	0.243523
Tb927.7.3600	658.396	1240.38	1.88394	0.913753	0.243569
Tb927.8.4040	158.69	78.1901	0.492721	-1.02116	0.243882
Tb927.4.1690	239.724	460.255	1.91994	0.941062	0.243897
Tb927.10.2670	465.942	881.415	1.89169	0.919672	0.243979
Tb927.7.7060	756.311	1421.64	1.8797	0.910502	0.24415
Tb11.02.2960	369.152	701.045	1.89907	0.925293	0.244155
Tb927.4.210	117.048	55.977	0.478239	-1.0642	0.244265
Tb09.160.0710	6546.82	3513.22	0.53663	-0.897999	0.244512
Tb927.4.1770	1.12546	10.6623	9.47368	3.24393	0.244552
Tb927.4.3080	1.12546	10.6623	9.47368	3.24393	0.244552
Tb927.8.520	208.211	104.846	0.503556	-0.989775	0.244747
Tb927.1.4800	363.525	188.367	0.518168	-0.948507	0.245114
Tb927.5.1270	271.237	518.009	1.90981	0.933426	0.245224
Tb11.02.3860	303.875	156.38	0.51462	-0.958421	0.245479
Tb927.3.1450	323.008	613.97	1.90079	0.926598	0.245564
Tb11.01.3900	36.0148	13.3278	0.370066	-1.43415	0.245564
Tb927.7.2510	930.758	1742.39	1.87202	0.904593	0.245817
Tb927.7.3530	293.746	151.049	0.514217	-0.959552	0.246009
Tb927.2.2510	146.31	285.216	1.94939	0.963025	0.246373
Tb927.7.6980	397.288	207.026	0.521097	-0.940375	0.246827
Tb927.3.1120	140.683	274.554	1.95158	0.964642	0.246913
Tb927.10.220	39.3912	15.1049	0.383459	-1.38286	0.247045
Tb927.2.5540	365.775	190.144	0.519838	-0.943866	0.24721
Tb927.5.3320	408.543	213.246	0.521966	-0.937972	0.247336
Tb11.01.0725	1095.08	583.76	0.533077	-0.907583	0.247373
Tb927.8.4200	306.126	158.157	0.516641	-0.952766	0.247971
Tb927.1.4920	49.5204	20.436	0.412679	-1.27691	0.248925
Tb927.6.3350	449.06	844.097	1.8797	0.910502	0.249141
Tb927.1.4140	632.51	334.973	0.529594	-0.917043	0.249266
Tb927.10.11240	982.529	1828.58	1.8611	0.896153	0.249895
Tb927.8.960	566.108	299.432	0.528932	-0.918847	0.250194
Tb927.4.550	679.78	1268.81	1.8665	0.900339	0.25025
Tb927.2.6050	2050.59	3799.33	1.85279	0.889702	0.25027
Tb11.03.0020	570.61	302.098	0.52943	-0.917488	0.250743
Tb927.3.4500	21.3838	51.5344	2.40997	1.26902	0.250914
Tb927.3.400	316.255	597.088	1.88799	0.916854	0.250929
Tb11.01.0660	452.436	238.124	0.526316	-0.925999	0.250964
Tb927.5.2170	259.982	493.13	1.89679	0.923558	0.25112
Tb11.02.1930	15.7565	3.55409	0.225564	-2.14839	0.251312
Tb09.211.4800	84.4097	39.095	0.463158	-1.11042	0.251512
Tb927.1.820	84.4097	39.095	0.463158	-1.11042	0.251512
Tb927.6.280	155.314	77.3015	0.497712	-1.00662	0.251605
Tb927.1.1640	584.115	1090.22	1.86644	0.900292	0.251619
Tb09.160.4540	194.705	98.6261	0.506541	-0.981249	0.251722
Tb11.02.2930	875.61	468.252	0.534772	-0.903004	0.252037
Tb927.8.6080	572.861	303.875	0.530452	-0.914706	0.252084
Tb11.01.8330	2374.73	4385.75	1.84684	0.885062	0.252339
Tb927.1.2190	696.662	371.403	0.533118	-0.907473	0.252685
Tb927.3.4880	19.1329	47.0917	2.4613	1.29942	0.252932
Tb927.3.1720	33.7639	74.636	2.21053	1.14439	0.253027
Tb927.8.6760	364.65	684.163	1.87622	0.907828	0.253353
Tb927.6.2490	778.82	1445.63	1.85618	0.892333	0.253407
Tb927.8.2390	669.65	357.186	0.533392	-0.906731	0.253645
Tb11.02.5740	633.636	337.639	0.53286	-0.908172	0.253752
Tb927.7.5280	930.758	499.35	0.536498	-0.898354	0.253758
Tb927.10.10160	305	573.986	1.88192	0.912204	0.253976
Tb927.5.2420	144.059	278.108	1.93051	0.948982	0.253999
Tb927.6.2350	117.048	56.8655	0.48583	-1.04148	0.254026
Tb927.3.1820	615.628	1144.42	1.85894	0.894483	0.254185
Tb09.160.5240	28.1366	63.9737	2.27368	1.18503	0.254262
Tb927.8.810	239.724	123.505	0.515196	-0.956805	0.254501
Tb927.2.6150	468.193	247.898	0.529479	-0.917355	0.254587
Tb927.4.1630	43.8931	93.2949	2.12551	1.08781	0.254615
Tb09.160.1210	1849.14	1000.48	0.541051	-0.886163	0.254696
Tb927.8.2020	1211	2236.41	1.84675	0.88499	0.254697
Tb11.01.0500	1163.73	627.297	0.539041	-0.891533	0.255131
Tb927.7.750	425.425	224.796	0.528404	-0.920286	0.255205
Tb11.01.1980	146.31	281.662	1.9251	0.944934	0.255535
Tb927.3.2340	139.557	269.223	1.92912	0.947941	0.255648
Tb927.1.3210	219.465	415.829	1.89474	0.921997	0.255681
Tb927.10.13970	571.735	304.763	0.53305	-0.907657	0.255715
Tb927.6.2860	345.517	646.845	1.87211	0.904663	0.255842
Tb927.8.3930	1136.72	2096.92	1.84471	0.883395	0.255855
Tb927.10.12280	226.218	116.397	0.514533	-0.958666	0.255907
Tb09.211.0180	584.115	1084	1.8558	0.892038	0.255971
Tb927.1.2260	160.941	308.318	1.91572	0.937884	0.256023
Tb11.02.0740	47.2694	19.5475	0.413534	-1.27392	0.256186
Tb927.5.1750	485.074	257.672	0.5312	-0.912672	0.256236
Tb927.7.2350	82.1588	38.2065	0.465032	-1.1046	0.256367
Tb11.01.5915	319.631	598.865	1.87361	0.905821	0.25651
Tb11.03.0370	25.8856	59.5311	2.29977	1.20149	0.256617
Tb927.1.570	369.152	194.587	0.527118	-0.923802	0.25691
Tb927.8.3860	173.321	330.531	1.90704	0.931335	0.25714
Tb927.8.1650	315.13	165.265	0.524436	-0.931161	0.257684
Tb927.10.10170	114.797	223.019	1.94272	0.958081	0.258061
Tb927.1.1660	129.428	63.9737	0.494279	-1.0166	0.25818
Tb09.160.4560	293.746	153.715	0.523291	-0.934315	0.258311
Tb927.2.4150	800.204	1474.95	1.84322	0.882225	0.258592
Tb927.8.980	5469.75	2988.99	0.546459	-0.871816	0.258638
Tb927.10.2100	201.458	381.177	1.89209	0.919981	0.258873
Tb11.01.3550	4403.94	2406.12	0.546357	-0.872084	0.258953
Tb11.47.0011	533.469	285.216	0.534644	-0.903351	0.259174
Tb11.57.0005	1003.91	1845.46	1.83827	0.878349	0.259225
Tb11.03.0310	239.724	124.393	0.518903	-0.946464	0.259523
Tb09.211.4780	13.5056	2.66557	0.197368	-2.34104	0.259676
Tb927.3.480	13.5056	2.66557	0.197368	-2.34104	0.259676
Tb09.160.4500	65.2768	29.3213	0.449183	-1.15462	0.259888
Tb927.7.6310	236.347	122.616	0.518797	-0.946758	0.259932
Tb927.7.5990	1737.71	946.277	0.544553	-0.876856	0.259994
Tb11.01.7290	92.288	181.259	1.96406	0.973836	0.260153
Tb927.10.660	222.842	419.383	1.88198	0.91225	0.260422
Tb11.01.2960	799.079	431.822	0.5404	-0.8879	0.261012
Tb11.01.4840	586.366	1080.44	1.84261	0.881751	0.261433
Tb927.3.4630	127.177	63.0852	0.496041	-1.01147	0.261654
Tb927.7.4110	222.842	115.508	0.518341	-0.948026	0.261683
Tb927.8.4060	1153.6	627.297	0.543774	-0.878921	0.261874
Tb927.5.320	449.06	239.901	0.53423	-0.904466	0.262068
Tb927.10.10750	55.1477	23.9901	0.435016	-1.20086	0.262131
Tb927.7.5170	28.1366	9.77376	0.347368	-1.52546	0.262174
Tb927.7.5740	28.1366	9.77376	0.347368	-1.52546	0.262174
Tb11.02.2320	301.624	561.547	1.86174	0.896655	0.262388
Tb927.8.6870	0	7.10819	Inf	Inf	0.263257
Tb927.7.4440	192.454	362.518	1.88366	0.913536	0.263484
Tb927.6.1240	132.805	254.118	1.91347	0.936191	0.263543
Tb11.01.1810	41.6421	87.9638	2.11238	1.07887	0.26356
Tb11.01.2300	246.476	128.836	0.522711	-0.935915	0.263655
Tb11.02.4060	31.513	11.5508	0.366541	-1.44795	0.263817
Tb927.4.4590	1198.62	653.953	0.545589	-0.874113	0.264116
Tb927.2.4870	122.675	235.459	1.91936	0.940627	0.264324
Tb927.3.3480	289.244	537.557	1.85849	0.89413	0.264514
Tb927.8.2380	415.296	222.131	0.534874	-0.90273	0.264737
Tb927.10.9230	113.672	55.977	0.492444	-1.02197	0.264752
Tb11.01.3300	15092.5	8327.24	0.551748	-0.857917	0.264977
Tb11.01.0470	315.13	167.042	0.530075	-0.915731	0.265455
Tb927.5.4570	2299.32	1263.48	0.549502	-0.863805	0.265589
Tb927.1.410	366.901	677.055	1.84533	0.883882	0.266005
Tb11.01.7610	724.798	393.616	0.54307	-0.880791	0.26607
Tb927.8.1480	285.868	151.049	0.528388	-0.920331	0.266211
Tb927.5.3880	63.0259	28.4327	0.451128	-1.14839	0.266227
Tb09.244.2520	11.2546	1.77705	0.157895	-2.66297	0.2663
Tb11.01.4300	11.2546	1.77705	0.157895	-2.66297	0.2663
Tb927.10.12030	11.2546	1.77705	0.157895	-2.66297	0.2663
Tb927.6.2790	1917.79	3481.23	1.81523	0.860155	0.266373
Tb927.7.430	203.709	105.734	0.519046	-0.946065	0.266507
Tb11.01.1680	383.783	205.249	0.534805	-0.902916	0.266565
Tb927.8.4820	32.6384	71.0819	2.17786	1.12291	0.266574
Tb09.211.4440	9.0037	0.888523	0.0986842	-3.34104	0.266721
Tb927.3.5260	335.388	178.593	0.532497	-0.909154	0.266981
Tb927.1.1930	5935.69	10737.8	1.80902	0.855211	0.267022
Tb11.01.1380	637.012	345.636	0.542589	-0.882069	0.267297
Tb927.8.1140	130.554	248.787	1.90563	0.930265	0.2673
Tb927.8.2750	516.587	278.996	0.540076	-0.888767	0.267391
Tb11.01.1330	275.738	145.718	0.528464	-0.920123	0.267531
Tb09.211.2400	11.2546	31.0983	2.76316	1.46632	0.267758
Tb927.3.780	1720.83	3118.72	1.81233	0.857846	0.267996
Tb927.5.4370	74.2805	34.6524	0.466507	-1.10003	0.268016
Tb09.160.2250	691.034	1259.93	1.82325	0.86651	0.26825
Tb927.8.6990	1585.78	872.53	0.550222	-0.861914	0.268639
Tb927.7.1090	145.185	73.7474	0.507956	-0.977225	0.269128
Tb09.211.0700	105.794	203.472	1.92329	0.943578	0.269163
Tb927.3.4590	70.9042	32.8754	0.463659	-1.10886	0.269174
Tb09.211.4700	960.02	1742.39	1.81496	0.859935	0.269531
Tb11.02.4800	749.558	1362.99	1.8184	0.862667	0.269716
Tb11.12.0016	911.625	499.35	0.547758	-0.868389	0.269878
Tb927.1.320	234.096	434.488	1.85602	0.892214	0.269973
Tb927.6.5050	851.975	1546.92	1.81569	0.860514	0.269977
Tb927.10.5900	889.116	486.911	0.547635	-0.868714	0.269984
Tb927.4.640	22.5093	7.10819	0.315789	-1.66297	0.270333
Tb11.02.5170	372.528	683.274	1.83415	0.875115	0.27055
Tb927.6.3700	103.543	199.029	1.9222	0.942756	0.270591
Tb927.8.7710	149.687	76.413	0.510487	-0.970055	0.270726
Tb927.10.9020	442.307	808.556	1.82804	0.8703	0.270808
Tb11.02.5530	519.964	948.054	1.82331	0.866559	0.27095
Tb927.3.2720	46.144	19.5475	0.42362	-1.23916	0.271664
Tb927.10.9150	366.901	197.252	0.537617	-0.895349	0.271667
Tb927.4.3360	553.728	1007.59	1.81964	0.863654	0.271884
Tb927.8.1460	566.108	308.318	0.544627	-0.87666	0.272148
Tb927.4.4640	171.07	319.868	1.86981	0.902889	0.272584
Tb11.01.6260	131.679	66.6392	0.506073	-0.982583	0.27269
Tb927.6.330	131.679	66.6392	0.506073	-0.982583	0.27269
Tb927.1.230	337.639	181.259	0.536842	-0.89743	0.272861
Tb927.7.450	211.587	111.065	0.524916	-0.929841	0.272875
Tb927.1.3550	590.868	322.534	0.545865	-0.873385	0.273171
Tb927.1.650	58.5241	117.285	2.00405	1.00292	0.273287
Tb927.10.11080	25.8856	8.88523	0.343249	-1.54267	0.273306
Tb11.01.0730	921.754	507.347	0.550414	-0.86141	0.273558
Tb927.1.580	1720.83	953.386	0.554026	-0.851975	0.2736
Tb927.5.930	3.37639	15.1049	4.47368	2.16146	0.273822
Tb927.6.3020	3.37639	15.1049	4.47368	2.16146	0.273822
Tb927.5.2520	254.355	135.056	0.530973	-0.913288	0.273881
Tb927.5.2290	29.262	10.6623	0.364372	-1.45651	0.274517
Tb11.46.0010	848.599	1531.81	1.80511	0.852086	0.274693
Tb11.02.0920	467.067	848.54	1.81674	0.861352	0.275077
Tb927.4.4120	142.934	268.334	1.87733	0.908683	0.275434
Tb09.244.2760	390.536	211.469	0.541483	-0.885011	0.275513
Tb927.3.3610	308.377	564.212	1.82962	0.871544	0.275637
Tb927.10.10230	91.1625	44.4262	0.487329	-1.03703	0.275647
Tb927.5.1890	603.248	330.531	0.547918	-0.867967	0.275754
Tb927.10.4880	279.115	511.789	1.83362	0.874692	0.275785
Tb08.27P2.50	16.8819	4.44262	0.263158	-1.926	0.276122
Tb927.8.1360	16.8819	4.44262	0.263158	-1.926	0.276122
Tb927.8.5500	286.993	153.715	0.535604	-0.900762	0.276123
Tb11.47.0021	1540.76	855.648	0.555342	-0.848552	0.276202
Tb11.02.2510	695.536	1255.48	1.80506	0.852046	0.276226
Tb927.1.490	264.484	141.275	0.534155	-0.904671	0.2769
Tb09.211.3060	65.2768	128.836	1.97368	0.980891	0.276907
Tb927.2.2380	137.306	70.1933	0.511217	-0.967994	0.276936
Tb11.01.4150	132.805	249.675	1.88002	0.910746	0.277053
Tb927.6.1940	180.074	94.1835	0.523026	-0.935045	0.277793
Tb927.10.8630	33.7639	71.9704	2.13158	1.09192	0.27785
Tb11.01.8510	199.207	367.849	1.84657	0.884844	0.278028
Tb927.7.690	114.797	57.754	0.503096	-0.991094	0.278133
Tb09.160.0700	6283.46	3520.33	0.560253	-0.835849	0.278263
Tb927.7.650	58.5241	116.397	1.98887	0.991946	0.278902
Tb927.8.2910	464.816	254.118	0.546706	-0.871164	0.278922
Tb927.4.1270	378.156	685.94	1.81391	0.859103	0.279198
Tb927.4.4470	293.746	158.157	0.538415	-0.893209	0.279309
Tb927.5.4530	258.856	138.61	0.535469	-0.901125	0.279514
Tb927.5.2820	173.321	90.6294	0.522898	-0.935398	0.279559
Tb927.10.14990	7.87824	23.9901	3.04511	1.6065	0.280262
Tb927.10.6780	7.87824	23.9901	3.04511	1.6065	0.280262
Tb11.01.4920	173.321	320.757	1.85065	0.888032	0.28028
Tb11.01.4780	5.62731	19.5475	3.47368	1.79647	0.280314
Tb927.10.11050	5.62731	19.5475	3.47368	1.79647	0.280314
Tb927.10.3810	5.62731	19.5475	3.47368	1.79647	0.280314
Tb927.10.5340	12218	6869.17	0.562216	-0.830803	0.280326
Tb11.01.6250	667.399	368.737	0.552498	-0.855958	0.280731
Tb09.160.5490	429.927	776.569	1.80628	0.853024	0.2808
Tb927.1.2200	602.123	332.308	0.551894	-0.857538	0.281488
Tb927.5.4110	20.2583	47.0917	2.32456	1.21696	0.281568
Tb927.8.7010	575.112	1033.35	1.79679	0.845419	0.281714
Tb927.10.14050	131.679	67.5278	0.512821	-0.963474	0.281778
Tb927.10.13360	16.8819	40.8721	2.42105	1.27563	0.281793
Tb927.7.1520	327.51	177.705	0.542594	-0.882056	0.281854
Tb11.02.0440	669.65	1199.51	1.79124	0.840961	0.282817
Tb927.8.6850	739.429	410.498	0.555155	-0.849037	0.283099
Tb927.10.15050	20.2583	6.21966	0.307018	-1.70361	0.2831
Tb927.2.2450	1.12546	9.77376	8.68421	3.11839	0.283383
Tb927.5.3360	989.282	1764.61	1.78373	0.834894	0.283443
Tb927.2.160	348.893	190.144	0.544992	-0.875694	0.283457
Tb927.7.6890	97.9153	185.701	1.89655	0.923379	0.283609
Tb927.10.10220	37.1403	15.1049	0.406699	-1.29797	0.283656
Tb927.4.2020	1288.65	2293.28	1.77959	0.831546	0.283969
Tb927.6.3730	423.174	761.464	1.79941	0.847526	0.284125
Tb11.02.0420	283.617	514.455	1.81391	0.859103	0.284165
Tb927.3.3990	237.473	432.711	1.82215	0.865642	0.284292
Tb927.10.8200	1357.31	2413.23	1.77795	0.830217	0.284499
Tb09.v1.0380	3273.97	5801.17	1.77191	0.825302	0.284743
Tb927.4.1430	286.993	155.492	0.541796	-0.884179	0.284845
Tb927.5.3460	105.794	53.3114	0.503919	-0.988735	0.285361
Tb927.6.3860	113.672	57.754	0.508077	-0.976881	0.285529
Tb09.244.2530	184.576	97.7376	0.529525	-0.917229	0.285552
Tb927.3.5540	913.876	1626.89	1.7802	0.832043	0.285574
Tb09.160.5190	633.636	351.855	0.555296	-0.848671	0.285574
Tb927.8.1900	121.55	62.1966	0.511696	-0.966641	0.285634
Tb927.7.7150	23.6347	7.99671	0.338346	-1.56343	0.285859
Tb927.3.3550	515.462	285.216	0.553321	-0.853811	0.286327
Tb927.4.4440	368.026	201.695	0.548044	-0.867635	0.286371
Tb927.4.130	836.219	1487.39	1.77871	0.830828	0.286876
Tb927.6.2640	78.7824	151.049	1.91729	0.939071	0.287008
Tb11.03.0730	240.849	437.153	1.81505	0.860011	0.287138
Tb927.7.3120	38.2657	79.0786	2.06656	1.04723	0.287185
Tb927.5.2380	51.7713	103.069	1.99085	0.993382	0.287618
Tb927.7.3970	1483.36	835.212	0.563054	-0.828655	0.287705
Tb09.211.0220	266.735	482.468	1.80879	0.855028	0.287718
Tb927.8.7060	162.067	85.2982	0.526316	-0.925999	0.28784
Tb11.01.2770	127.177	236.347	1.85841	0.894067	0.287873
Tb927.8.6310	103.543	194.587	1.87929	0.910188	0.288052
Tb09.211.1140	45.0185	19.5475	0.434211	-1.20353	0.288093
Tb09.211.1550	1831.13	3234.22	1.76625	0.820687	0.288872
Tb927.3.5030	52.8968	104.846	1.98208	0.987017	0.289208
Tb11.01.3080	341.015	612.193	1.79521	0.844149	0.289311
Tb927.3.2650	5311.06	9350.82	1.76063	0.816093	0.289385
Tb927.1.4830	207.085	111.065	0.536327	-0.898815	0.289691
Tb927.10.6710	130.554	241.678	1.85118	0.888445	0.289945
Tb927.5.4090	638.137	1133.76	1.77666	0.829171	0.290027
Tb11.01.5235	1343.8	2373.25	1.76607	0.82054	0.290149
Tb927.7.3360	1662.31	2932.13	1.76389	0.818759	0.290331
Tb927.8.2090	1830	3224.45	1.76199	0.817208	0.290905
Tb927.6.3250	964.522	1705.08	1.76779	0.821951	0.29108
Tb927.7.1830	414.17	229.239	0.55349	-0.853372	0.291248
Tb927.1.3250	548.1	305.652	0.557657	-0.84255	0.291463
Tb11.01.0030	115.923	59.5311	0.513541	-0.961448	0.291489
Tb927.8.5610	15.7565	38.2065	2.42481	1.27787	0.291655
Tb11.17.0002	172.196	91.5179	0.531476	-0.911924	0.29177
Tb927.6.1780	666.274	373.18	0.5601	-0.836245	0.291787
Tb927.7.5580	232.971	126.17	0.541571	-0.884777	0.292128
Tb927.7.1340	4.50185	16.8819	3.75	1.90689	0.292304
Tb927.5.1410	6.75278	21.3246	3.15789	1.65896	0.292488
Tb927.1.1570	38.2657	15.9934	0.417957	-1.25857	0.292513
Tb927.7.3080	50.6458	100.403	1.98246	0.987289	0.292599
Tb09.160.1150	555.979	986.261	1.77392	0.82694	0.292686
Tb11.01.8340	2797.9	4912.65	1.75583	0.812155	0.292724
Tb11.02.3850	110.295	205.249	1.8609	0.896002	0.29292
Tb09.160.0560	346.643	619.301	1.78657	0.837191	0.293044
Tb11.01.0950	871.108	1537.15	1.76459	0.81933	0.293276
Tb11.01.6950	294.871	161.711	0.548413	-0.866665	0.293385
Tb927.8.8110	254.355	138.61	0.544946	-0.875814	0.293547
Tb927.7.5480	132.805	69.3048	0.521855	-0.938278	0.293553
Tb927.4.4450	339.89	187.478	0.551586	-0.858342	0.293633
Tb927.7.970	2160.89	3790.44	1.75411	0.810741	0.294199
Tb09.160.1280	122.675	226.573	1.84693	0.885132	0.294329
Tb11.02.4390	177.823	95.072	0.534644	-0.903351	0.294548
Tb927.7.4970	397.288	706.376	1.77799	0.83025	0.294952
Tb09.211.3170	325.259	580.206	1.78383	0.834977	0.295414
Tb927.3.4910	602.123	1063.56	1.76636	0.820775	0.295476
Tb09.211.1390	1035.43	586.425	0.566362	-0.820205	0.295566
Tb11.02.4530	93.4134	47.0917	0.504122	-0.988156	0.295766
Tb11.02.4630	1050.06	595.311	0.566932	-0.818753	0.296271
Tb927.10.6400	58.5241	113.731	1.94332	0.958523	0.296468
Tb11.02.1640	1277.4	2239.08	1.75284	0.809695	0.296758
Tb927.7.2200	2039.34	3566.53	1.74887	0.806421	0.296924
Tb927.8.990	5730.86	3283.09	0.57288	-0.803695	0.297079
Tb927.7.6820	3348.25	5846.48	1.74613	0.804161	0.297097
Tb927.10.15140	10.1292	27.5442	2.7193	1.44323	0.297197
Tb11.02.4200	459.189	256.783	0.559211	-0.838537	0.297226
Tb927.4.1930	117.048	215.911	1.84464	0.883336	0.297346
Tb927.2.660	18.0074	5.33114	0.296053	-1.75607	0.297602
Tb927.8.2060	18.0074	5.33114	0.296053	-1.75607	0.297602
Tb927.8.4430	369.152	205.249	0.556001	-0.84684	0.297756
Tb09.211.0050	1089.45	1908.55	1.75185	0.808878	0.298058
Tb09.160.3960	183.45	331.419	1.80659	0.853267	0.298123
Tb927.6.1100	501.956	281.662	0.561128	-0.833598	0.298194
Tb09.211.0250	364.65	646.845	1.77388	0.826908	0.298209
Tb927.7.4480	30.3875	63.9737	2.10526	1.074	0.29837
Tb927.3.1710	509.835	899.186	1.76368	0.818589	0.298537
Tb927.7.4920	925.13	525.117	0.567614	-0.817017	0.298591
Tb09.211.2640	28.1366	10.6623	0.378947	-1.39993	0.298782
Tb11.01.2250	777.695	1364.77	1.75489	0.811384	0.298784
Tb11.01.4220	512.086	287.882	0.562175	-0.83091	0.299336
Tb927.2.1770	450.185	252.341	0.560526	-0.835146	0.299577
Tb927.4.2730	1115.33	635.294	0.5696	-0.811979	0.299656
Tb09.211.3470	534.595	940.946	1.76011	0.815666	0.299727
Tb11.02.1220	115.923	213.246	1.83955	0.879353	0.300018
Tb11.01.0320	24.7602	8.88523	0.358852	-1.47854	0.300068
Tb927.10.10350	21.3838	7.10819	0.33241	-1.58896	0.30012
Tb927.8.6830	144.059	76.413	0.530428	-0.914772	0.300323
Tb927.5.3500	1505.87	860.979	0.571749	-0.806546	0.300467
Tb927.3.5340	377.03	666.392	1.76748	0.821693	0.300751
Tb927.5.4290	498.58	876.973	1.75894	0.814706	0.301094
Tb09.160.4280	84.4097	158.157	1.87368	0.905878	0.301134
Tb11.01.5240	339.89	189.255	0.556814	-0.844732	0.301194
Tb927.7.640	534.595	939.169	1.75679	0.812939	0.301343
Tb927.10.3500	70.9042	34.6524	0.488722	-1.03291	0.301507
Tb927.8.5020	365.775	204.36	0.558704	-0.839843	0.301928
Tb927.10.11070	115.923	60.4196	0.521206	-0.940075	0.301951
Tb927.6.4450	818.212	465.586	0.569029	-0.813425	0.302121
Tb09.142.0420	1564.39	896.52	0.573078	-0.803196	0.302196
Tb927.10.15700	47.2694	21.3246	0.451128	-1.14839	0.302302
Tb09.160.2040	1046.68	1825.03	1.74363	0.802097	0.302328
Tb09.211.1940	200.332	358.963	1.79184	0.841441	0.302443
Tb09.211.2540	7.87824	23.1016	2.93233	1.55205	0.30247
Tb09.211.3690	7.87824	23.1016	2.93233	1.55205	0.30247
Tb927.10.2250	7.87824	23.1016	2.93233	1.55205	0.30247
Tb927.10.8980	7.87824	23.1016	2.93233	1.55205	0.30247
Tb927.8.5330	7.87824	23.1016	2.93233	1.55205	0.30247
Tb927.6.650	710.167	403.39	0.568021	-0.815985	0.302505
Tb927.3.5530	199.207	108.4	0.544157	-0.877905	0.302506
Tb11.01.7060	697.787	396.281	0.567912	-0.816261	0.302595
Tb11.01.3620	14.631	35.5409	2.42915	1.28045	0.302672
Tb927.3.3750	6031.36	10452.6	1.73304	0.793306	0.302783
Tb927.10.7500	1961.68	3407.49	1.73702	0.796617	0.302904
Tb927.10.5570	219.465	391.839	1.78543	0.836268	0.303043
Tb927.8.7250	426.55	239.901	0.562422	-0.830275	0.303561
Tb11.02.0710	12.3801	2.66557	0.215311	-2.21551	0.303659
Tb927.10.5470	28.1366	59.5311	2.11579	1.0812	0.303845
Tb927.8.2490	799.079	1393.2	1.74351	0.801998	0.304176
Tb927.4.3100	659.521	374.957	0.568529	-0.814695	0.304345
Tb927.10.920	1845.76	3201.35	1.73444	0.794466	0.304397
Tb11.01.7300	92.288	47.0917	0.51027	-0.970668	0.305077
Tb927.2.5000	513.211	290.547	0.566136	-0.82078	0.305119
Tb927.6.1250	352.27	620.189	1.76055	0.816027	0.305189
Tb927.5.630	1655.56	952.497	0.575334	-0.797529	0.305209
Tb11.02.0730	243.1	134.167	0.551901	-0.85752	0.305213
Tb09.160.1980	839.595	479.803	0.571469	-0.807253	0.305432
Tb927.10.4380	84.4097	157.269	1.86316	0.89775	0.30568
Tb927.10.3270	252.104	139.498	0.553336	-0.853771	0.305907
Tb927.2.4410	635.887	1108.88	1.74383	0.802258	0.305949
Tb11.55.0025	73.1551	137.721	1.88259	0.91272	0.305993
Tb927.10.9680	417.547	235.459	0.56391	-0.826464	0.306241
Tb11.01.4530	5.62731	18.659	3.31579	1.72935	0.306404
Tb927.5.4120	5.62731	18.659	3.31579	1.72935	0.306404
Tb927.8.790	350.019	196.364	0.561009	-0.833905	0.306484
Tb09.211.0740	1781.61	3082.29	1.73006	0.790822	0.306723
Tb927.2.5480	1082.7	621.966	0.574461	-0.799719	0.30718
Tb927.3.3080	190.203	339.416	1.78449	0.835512	0.30738
Tb11.01.7005	721.422	412.275	0.571475	-0.807236	0.307413
Tb927.7.7510	2622.33	1516.71	0.578383	-0.789904	0.307492
Tb927.10.4240	680.905	1184.4	1.73945	0.798633	0.307509
Tb927.2.2720	479.447	271.888	0.567087	-0.818359	0.307881
Tb927.10.10420	497.455	868.087	1.74506	0.803275	0.307949
Tb11.01.0840	324.133	569.543	1.75713	0.813219	0.308295
Tb927.4.4380	759.687	435.376	0.573099	-0.803143	0.309131
Tb11.01.1490	165.443	89.7409	0.542427	-0.882498	0.309283
Tb11.01.5195	918.378	1589.57	1.73084	0.791475	0.30955
Tb927.8.4400	272.362	151.937	0.557851	-0.842048	0.309668
Tb11.02.0230	658.396	376.734	0.5722	-0.805409	0.309826
Tb927.2.4400	276.864	154.603	0.558408	-0.840608	0.309913
Tb927.2.1920	4499.6	2614.92	0.581146	-0.783028	0.310014
Tb927.3.5170	121.55	220.354	1.81287	0.858272	0.310028
Tb927.5.3620	217.214	119.951	0.552223	-0.856678	0.310229
Tb927.4.3050	560.481	319.868	0.570704	-0.809186	0.310252
Tb11.01.2050	102.417	53.3114	0.520532	-0.941941	0.310416
Tb11.01.5420	437.805	762.353	1.74131	0.800171	0.311448
Tb927.8.4680	16.8819	39.095	2.31579	1.2115	0.311474
Tb927.10.2460	1395.57	807.668	0.578735	-0.789025	0.311482
Tb927.7.2040	356.772	622.855	1.74581	0.803895	0.312252
Tb927.3.870	37.1403	15.9934	0.430622	-1.21551	0.312719
Tb927.7.5530	1143.47	1968.97	1.72192	0.784021	0.312795
Tb09.160.5330	32.6384	66.6392	2.04174	1.0298	0.312899
Tb927.4.4730	189.078	103.957	0.549812	-0.86299	0.313028
Tb11.02.0910	409.668	232.793	0.568248	-0.815409	0.313087
Tb09.160.1290	25.8856	9.77376	0.377574	-1.40517	0.313134
Tb11.01.6140	383.783	217.688	0.567217	-0.818027	0.313169
Tb927.8.3290	535.72	306.541	0.572203	-0.805402	0.313302
Tb927.8.1800	193.58	106.623	0.550796	-0.860411	0.313323
Tb927.2.5240	434.429	754.356	1.73643	0.796127	0.314007
Tb927.6.2240	354.521	200.806	0.566416	-0.820066	0.314073
Tb09.160.0510	83.2843	153.715	1.84566	0.884138	0.314172
Tb927.1.3880	15.7565	4.44262	0.281955	-1.82646	0.314176
Tb927.10.6420	15.7565	4.44262	0.281955	-1.82646	0.314176
Tb11.02.5500	1473.23	2528.74	1.71646	0.779434	0.314412
Tb927.4.1920	372.528	211.469	0.567658	-0.816907	0.314585
Tb927.8.2710	577.362	331.419	0.574023	-0.80082	0.314678
Tb11.01.7690	344.392	599.753	1.74149	0.800319	0.315007
Tb927.5.2260	1721.96	2951.67	1.71414	0.777484	0.31501
Tb927.10.5270	18.0074	40.8721	2.26974	1.18253	0.315266
Tb927.4.3930	710.167	409.609	0.576779	-0.79391	0.315564
Tb927.6.4740	531.218	304.763	0.573707	-0.801615	0.315702
Tb927.10.4930	1061.31	1822.36	1.71708	0.779961	0.315708
Tb927.8.6430	1343.8	2303.94	1.71449	0.777782	0.315835
Tb09.160.1790	2393.86	1397.65	0.583847	-0.776338	0.316144
Tb09.v1.0620	751.809	1293.69	1.72077	0.783053	0.316171
Tb927.7.5510	273.487	478.026	1.74789	0.805613	0.316174
Tb11.02.0630	646.016	372.291	0.576288	-0.795137	0.316231
Tb09.160.4910	160.941	87.9638	0.546559	-0.871552	0.316656
Tb11.01.4880	54.0222	103.069	1.90789	0.931982	0.317184
Tb927.2.3180	87.7861	160.823	1.83198	0.873407	0.317318
Tb927.3.3680	1482.23	2535.85	1.71083	0.774693	0.317319
Tb09.211.3390	6.75278	20.436	3.02632	1.59756	0.317505
Tb927.10.6290	6.75278	20.436	3.02632	1.59756	0.317505
Tb927.5.1200	6.75278	20.436	3.02632	1.59756	0.317505
Tb927.7.7440	387.159	670.835	1.73271	0.793031	0.317561
Tb09.211.0750	10.1292	26.6557	2.63158	1.39593	0.31784
Tb927.2.5210	1177.23	2015.17	1.71178	0.775501	0.317897
Tb927.1.390	10.1292	1.77705	0.175439	-2.51096	0.31811
Tb927.10.2880	10.1292	1.77705	0.175439	-2.51096	0.31811
Tb927.10.6820	19.1329	42.6491	2.2291	1.15646	0.318722
Tb927.8.370	214.963	119.951	0.558005	-0.84165	0.319035
Tb927.6.420	175.572	96.849	0.551619	-0.858255	0.319288
Tb927.3.960	860.979	1474.06	1.71207	0.775745	0.319662
Tb11.01.6480	383.783	219.465	0.571848	-0.806298	0.320031
Tb927.10.13860	0	6.21966	Inf	Inf	0.320204
Tb927.7.3380	0	6.21966	Inf	Inf	0.320204
Tb927.8.2590	0	6.21966	Inf	Inf	0.320204
Tb09.160.5000	5.62731	0	0	#NAME?	0.320248
Tb09.160.5610	5.62731	0	0	#NAME?	0.320248
Tb09.v1.0080	5.62731	0	0	#NAME?	0.320248
Tb11.01.1300	5.62731	0	0	#NAME?	0.320248
Tb11.01.3940	5.62731	0	0	#NAME?	0.320248
Tb927.1.3370	5.62731	0	0	#NAME?	0.320248
Tb11.02.2270	335.388	191.033	0.569587	-0.812013	0.320309
Tb927.10.2010	240.849	420.272	1.74496	0.803192	0.32049
Tb927.5.710	282.491	159.934	0.566156	-0.820727	0.320572
Tb09.211.1520	43.8931	85.2982	1.94332	0.958523	0.320617
Tb927.5.1770	1122.09	654.842	0.583593	-0.776966	0.320621
Tb09.244.2480	30.3875	12.4393	0.409357	-1.28857	0.320878
Tb927.10.15020	30.3875	12.4393	0.409357	-1.28857	0.320878
Tb927.5.2240	181.2	100.403	0.554103	-0.851775	0.321274
Tb927.8.7830	848.599	494.019	0.582158	-0.780517	0.321361
Tb927.1.1110	132.805	71.9704	0.541927	-0.88383	0.321539
Tb09.160.2080	25.8856	54.1999	2.09382	1.06614	0.321943
Tb11.01.2170	534.595	916.956	1.71524	0.778407	0.322321
Tb927.7.5520	1320.17	2247.08	1.70211	0.767327	0.322425
Tb927.1.780	106.919	56.8655	0.531856	-0.910893	0.322695
Tb927.4.5330	289.244	164.377	0.568298	-0.81528	0.322947
Tb927.7.980	76.5315	39.095	0.510836	-0.969068	0.323164
Tb927.8.2000	660.647	1129.31	1.70941	0.773495	0.323215
Tb927.8.3150	2354.47	3993.02	1.69593	0.76208	0.32365
Tb927.8.5480	1227.88	719.704	0.586135	-0.770694	0.323707
Tb927.5.740	554.853	321.645	0.579695	-0.786635	0.323888
Tb927.3.3240	734.927	428.268	0.582736	-0.779087	0.324072
Tb09.160.0770	776.569	1323.9	1.70481	0.769607	0.324265
Tb927.6.2980	90.037	47.0917	0.523026	-0.935045	0.324604
Tb927.3.310	115.923	207.026	1.7859	0.836649	0.324823
Tb927.7.1230	40.5167	79.0786	1.95175	0.964772	0.324885
Tb927.7.5640	69.7787	128.836	1.84635	0.884676	0.32499
Tb927.5.4100	689.909	1176.4	1.70516	0.769907	0.325067
Tb927.5.3370	286.993	163.488	0.569659	-0.811828	0.325216
Tb09.244.2150	981.404	574.875	0.585768	-0.771599	0.325228
Tb927.6.1090	237.473	412.275	1.73609	0.795845	0.325321
Tb927.7.3000	34.8893	15.1049	0.432937	-1.20777	0.325752
Tb11.18.0001	117.048	63.0852	0.538968	-0.89173	0.325941
Tb927.8.1980	694.411	1182.62	1.70306	0.768131	0.326124
Tb11.12.0017	1143.47	671.724	0.587443	-0.767479	0.326316
Tb927.6.4410	241.975	419.383	1.73317	0.793413	0.326367
Tb11.02.3370	614.503	1047.57	1.70474	0.769554	0.326373
Tb927.7.5550	252.104	143.052	0.567434	-0.817475	0.32647
Tb927.8.1080	250.978	434.488	1.73118	0.791754	0.326536
Tb11.03.0110	34.8893	69.3048	1.98642	0.990169	0.32658
Tb11.02.4950	788.949	1340.78	1.69945	0.76507	0.326992
Tb11.02.4205	16.8819	38.2065	2.26316	1.17834	0.32748
Tb927.1.3450	552.602	321.645	0.582056	-0.78077	0.327525
Tb927.7.5370	280.24	159.934	0.570704	-0.809186	0.327557
Tb927.8.3260	682.03	1159.52	1.7001	0.765623	0.327862
Tb11.55.0010	214.963	373.18	1.73602	0.79578	0.327882
Tb927.4.500	203.709	114.62	0.562664	-0.829656	0.328175
Tb927.1.1120	404.041	691.271	1.71089	0.774749	0.328233
Tb927.6.3560	913.876	536.668	0.587244	-0.767968	0.328242
Tb927.5.1350	109.17	58.6425	0.537168	-0.896556	0.328528
Tb927.10.3530	1.12546	8.88523	7.89474	2.98089	0.328591
Tb11.01.8070	127.177	69.3048	0.544946	-0.875814	0.328656
Tb927.7.4490	56.2731	27.5442	0.489474	-1.0307	0.32877
Tb927.10.12440	267.86	152.826	0.570544	-0.80959	0.328874
Tb927.10.3200	249.853	142.164	0.56899	-0.813525	0.329098
Tb11.01.1990	237.473	410.498	1.72861	0.789613	0.329165
Tb927.8.5820	368.026	629.963	1.71173	0.775458	0.329235
Tb09.211.0020	7.87824	0.888523	0.112782	-3.14839	0.329276
Tb11.01.1220	7.87824	0.888523	0.112782	-3.14839	0.329276
Tb927.1.1280	7.87824	0.888523	0.112782	-3.14839	0.329276
Tb927.1.4600	7.87824	0.888523	0.112782	-3.14839	0.329276
Tb927.10.5200	7.87824	0.888523	0.112782	-3.14839	0.329276
Tb927.5.1010	7.87824	0.888523	0.112782	-3.14839	0.329276
Tb927.5.500	7.87824	0.888523	0.112782	-3.14839	0.329276
Tb927.8.6600	7.87824	0.888523	0.112782	-3.14839	0.329276
Tb927.10.7630	151.937	266.557	1.75439	0.810966	0.329354
Tb927.7.2110	949.891	1607.34	1.69213	0.758841	0.329606
Tb927.5.4500	1377.57	2325.27	1.68795	0.755273	0.329842
Tb927.10.12090	23.6347	49.7573	2.10526	1.074	0.329943
Tb927.10.14830	23.6347	49.7573	2.10526	1.074	0.329943
Tb927.7.6150	23.6347	49.7573	2.10526	1.074	0.329943
Tb11.55.0015	191.329	107.511	0.56192	-0.831565	0.329974
Tb927.8.5030	163.192	285.216	1.74773	0.805483	0.330206
Tb11.02.0590	52.8968	99.5146	1.8813	0.911729	0.330284
Tb927.5.2210	173.321	96.849	0.558783	-0.839639	0.330291
Tb927.3.1030	2922.83	4917.98	1.68261	0.7507	0.330352
Tb11.01.0830	323.008	553.55	1.71374	0.777145	0.330424
Tb927.1.3810	262.233	451.37	1.72126	0.783462	0.330685
Tb927.8.1950	2728.12	4589.22	1.68219	0.750342	0.330735
Tb927.10.10090	416.421	241.678	0.58037	-0.784956	0.330797
Tb09.211.4130	139.557	245.232	1.75722	0.813291	0.331116
Tb11.02.3010	605.499	354.521	0.585502	-0.772254	0.331179
Tb927.1.2150	320.757	184.813	0.576177	-0.795415	0.331418
Tb927.6.4660	92.288	48.8688	0.529525	-0.917229	0.331421
Tb927.8.3720	192.454	108.4	0.56325	-0.828152	0.33164
Tb927.4.1390	1279.65	757.022	0.591585	-0.757344	0.331713
Tb927.5.940	783.322	461.144	0.588702	-0.76439	0.332308
Tb927.6.4110	72.0296	131.501	1.82566	0.868416	0.332314
Tb927.8.6790	321.882	185.701	0.576923	-0.793549	0.332428
Tb927.5.240	400.665	682.386	1.70313	0.768192	0.332479
Tb11.55.0007	670.776	1134.64	1.69154	0.758337	0.332626
Tb927.4.5180	467.067	793.451	1.6988	0.764512	0.332669
Tb09.160.3150	13.5056	3.55409	0.263158	-1.926	0.333215
Tb11.47.0035	13.5056	3.55409	0.263158	-1.926	0.333215
Tb927.10.4970	13.5056	3.55409	0.263158	-1.926	0.333215
Tb11.22.0005	1441.72	2423	1.68064	0.749007	0.333644
Tb09.160.0720	19.1329	41.7606	2.18266	1.12609	0.333834
Tb927.7.290	982.529	581.094	0.591427	-0.757728	0.333872
Tb927.6.1700	1338.18	2248.85	1.68054	0.748922	0.334035
Tb927.4.3000	432.178	733.92	1.69819	0.763999	0.334038
Tb927.8.4170	904.872	1523.82	1.68401	0.751904	0.334352
Tb927.3.200	75.406	136.833	1.81461	0.85966	0.334477
Tb927.5.2300	61.9005	31.0983	0.502392	-0.993114	0.334512
Tb927.3.5010	216.089	372.291	1.72286	0.784807	0.334544
Tb927.7.1790	706.791	1192.4	1.68706	0.754511	0.334599
Tb927.7.5240	749.558	1263.48	1.68563	0.75329	0.334882
Tb927.10.15290	148.561	82.6327	0.55622	-0.846272	0.335056
Tb11.01.1250	597.621	1009.36	1.68897	0.756142	0.335144
Tb927.1.2860	16.8819	5.33114	0.315789	-1.66297	0.335355
Tb927.6.240	320.757	185.701	0.578947	-0.788496	0.335565
Tb927.4.1780	172.196	298.544	1.73375	0.793893	0.335565
Tb11.01.0100	28.1366	11.5508	0.410526	-1.28445	0.336385
Tb927.10.2080	653.894	385.619	0.589727	-0.76188	0.336404
Tb927.6.3420	1782.73	1062.67	0.596093	-0.746392	0.336413
Tb927.8.7150	2124.87	1267.92	0.596705	-0.74491	0.336435
Tb11.01.1800	185.701	320.757	1.72727	0.788496	0.336548
Tb927.8.6620	34.8893	68.4163	1.96095	0.971553	0.336719
Tb927.10.12550	507.584	857.425	1.68923	0.756365	0.336815
Tb927.4.3590	1203.12	2016.06	1.67569	0.744758	0.337239
Tb09.211.4450	1690.45	1008.47	0.596573	-0.745229	0.337471
Tb927.10.4280	14.631	33.7639	2.30769	1.20645	0.337629
Tb927.4.2060	45.0185	21.3246	0.473684	-1.078	0.337782
Tb09.160.3990	223.967	383.842	1.71383	0.777226	0.338359
Tb927.8.1210	391.661	662.838	1.69238	0.759051	0.338627
Tb927.10.14570	214.963	368.737	1.71535	0.778502	0.338632
Tb927.7.370	211.587	120.839	0.571109	-0.808163	0.338913
Tb927.6.2320	205.96	353.632	1.717	0.779888	0.338925
Tb927.10.12930	103.543	183.036	1.76773	0.821902	0.339075
Tb927.10.12100	21.3838	45.3147	2.11911	1.08346	0.339094
Tb11.02.5280	301.624	175.039	0.580322	-0.785074	0.339508
Tb927.10.13630	113.672	62.1966	0.54716	-0.869965	0.339627
Tb927.8.3970	220.591	377.622	1.71187	0.775572	0.339794
Tb927.7.460	10.1292	25.7672	2.54386	1.34702	0.339925
Tb927.10.1800	693.285	1163.08	1.67763	0.746426	0.339963
Tb927.4.2790	311.753	181.259	0.581417	-0.782354	0.340132
Tb11.01.3930	32.6384	14.2164	0.435572	-1.19902	0.340258
Tb927.5.1280	2326.33	3873.07	1.66488	0.735422	0.340769
Tb927.5.2890	644.89	382.065	0.59245	-0.755235	0.340788
Tb927.6.570	139.557	242.567	1.73812	0.797524	0.340807
Tb927.4.2350	194.705	334.085	1.71585	0.778924	0.341131
Tb11.01.3840	976.902	1632.22	1.67081	0.740548	0.341168
Tb927.7.4360	57.3986	105.734	1.84211	0.881356	0.34118
Tb11.01.1215	1332.55	2222.2	1.66763	0.737799	0.341243
Tb09.160.5130	622.381	368.737	0.592462	-0.755205	0.341365
Tb09.160.3480	1816.5	3024.53	1.66504	0.735554	0.341446
Tb927.7.720	284.742	165.265	0.580404	-0.784872	0.341488
Tb927.6.200	1165.98	696.602	0.59744	-0.743135	0.341524
Tb927.3.3600	462.565	778.346	1.68267	0.750756	0.34158
Tb11.47.0027	119.299	65.7507	0.551142	-0.859504	0.341844
Tb927.10.10310	39.3912	75.5245	1.91729	0.939071	0.341971
Tb09.211.2440	378.156	637.96	1.68703	0.754486	0.342099
Tb11.02.5140	873.359	520.675	0.596175	-0.746193	0.342469
Tb927.8.3470	201.458	344.747	1.71126	0.77506	0.342587
Tb927.2.3660	324.133	189.255	0.583882	-0.776252	0.34268
Tb09.160.4120	419.798	247.009	0.588401	-0.765128	0.34277
Tb927.7.4800	429.927	723.258	1.68228	0.750419	0.342793
Tb927.4.830	191.329	327.865	1.71362	0.777049	0.342828
Tb11.01.2310	398.414	670.835	1.68376	0.75169	0.343087
Tb927.10.9760	31.513	62.1966	1.97368	0.980891	0.3431
Tb927.10.1120	23.6347	48.8688	2.06767	1.04801	0.343515
Tb927.8.2300	50.6458	94.1835	1.85965	0.89503	0.343539
Tb11.01.6060	499.706	837.877	1.67674	0.745661	0.34389
Tb927.8.1820	64.1514	32.8754	0.512465	-0.964474	0.343951
Tb927.6.4370	1665.69	2766.86	1.6611	0.732135	0.343995
Tb927.8.7580	1046.68	626.409	0.598472	-0.740644	0.344114
Tb11.01.0560	46.144	22.2131	0.481386	-1.05473	0.344234
Tb11.01.6000	46.144	22.2131	0.481386	-1.05473	0.344234
Tb09.160.2910	61.9005	112.842	1.82297	0.866288	0.344239
Tb927.10.540	61.9005	112.842	1.82297	0.866288	0.344239
Tb11.50.0007	2399.49	3979.7	1.65856	0.729932	0.344277
Tb927.6.4400	773.193	461.144	0.596415	-0.745612	0.344327
Tb11.02.0490	6.75278	19.5475	2.89474	1.53343	0.344673
Tb927.4.1470	295.997	500.239	1.69001	0.757035	0.344844
Tb927.10.13760	11.2546	27.5442	2.44737	1.29123	0.345095
Tb11.02.0355	238.598	405.167	1.69811	0.763933	0.3452
Tb927.7.6710	312.879	183.036	0.585006	-0.773477	0.345433
Tb11.14.0005	207.085	119.062	0.574943	-0.79851	0.345527
Tb927.6.2430	1721.96	2854.83	1.65789	0.729352	0.345697
Tb11.01.7670	289.244	168.819	0.583658	-0.776806	0.345868
Tb927.1.2510	2253.18	1358.55	0.60295	-0.72989	0.345881
Tb927.10.2330	54.0222	99.5146	1.84211	0.881356	0.346066
Tb11.01.1370	171.07	293.213	1.71399	0.777358	0.346131
Tb927.6.870	246.476	143.052	0.580389	-0.784907	0.346563
Tb927.7.4890	440.056	260.337	0.5916	-0.757305	0.346586
Tb927.7.7190	343.266	201.695	0.587575	-0.767154	0.346631
Tb927.8.1840	580.739	345.636	0.595165	-0.748638	0.34666
Tb927.2.2270	347.768	584.648	1.68114	0.749444	0.346737
Tb11.02.3520	29.262	12.4393	0.425101	-1.23412	0.346787
Tb927.8.1600	25.8856	52.4229	2.02517	1.01804	0.347277
Tb927.6.1020	7060.03	4277.35	0.605855	-0.722956	0.347326
Tb927.4.3950	749.558	1246.6	1.66311	0.733884	0.347451
Tb09.211.0570	1224.5	736.586	0.601538	-0.733271	0.347477
Tb11.02.4150	947.64	1572.69	1.65958	0.73082	0.34772
Tb927.2.4890	115.923	201.695	1.73991	0.799011	0.347745
Tb927.8.2930	442.307	262.114	0.592607	-0.754851	0.348014
Tb927.7.5070	525.591	312.76	0.595064	-0.748884	0.348283
Tb11.01.2830	935.26	1551.36	1.65875	0.730096	0.348284
Tb09.160.0440	297.122	500.239	1.68361	0.75156	0.348294
Tb927.7.1800	1547.51	2558.95	1.65359	0.7256	0.348584
Tb11.02.4420	1981.94	1197.73	0.604322	-0.726611	0.34865
Tb927.8.720	370.277	218.577	0.590306	-0.760466	0.348747
Tb927.3.4140	184.576	314.537	1.70411	0.769017	0.349009
Tb927.5.3300	541.348	901.851	1.66594	0.736334	0.34902
Tb927.7.2420	336.513	198.141	0.588805	-0.764139	0.349056
Tb927.5.3930	321.882	189.255	0.587965	-0.766199	0.349065
Tb927.8.7960	791.2	474.471	0.599686	-0.737722	0.349096
Tb927.6.1480	103.543	56.8655	0.549199	-0.864599	0.349565
Tb927.8.3610	103.543	56.8655	0.549199	-0.864599	0.349565
Tb927.10.15800	703.414	1167.52	1.65979	0.731	0.349889
Tb927.8.1290	181.2	103.957	0.573717	-0.801589	0.349924
Tb927.8.7750	38.2657	17.7705	0.464396	-1.10657	0.35015
Tb927.6.4360	79.9079	42.6491	0.533729	-0.905822	0.350286
Tb927.10.13140	398.414	665.504	1.67038	0.740179	0.350554
Tb11.02.2460	808.082	1338.12	1.65592	0.727629	0.350963
Tb927.7.4560	61.9005	111.954	1.80861	0.854883	0.351021
Tb927.5.3700	880.112	1456.29	1.65466	0.726538	0.35105
Tb927.8.5520	559.355	929.395	1.66155	0.732528	0.351151
Tb927.5.2160	1976.31	3255.55	1.64728	0.72009	0.351346
Tb11.01.8430	359.023	212.357	0.591487	-0.757583	0.35136
Tb927.4.3460	1156.98	1910.33	1.65114	0.723459	0.351379
Tb927.8.2480	305	179.482	0.588464	-0.764974	0.351451
Tb927.8.7050	88.9116	156.38	1.75883	0.814614	0.351679
Tb927.8.7860	2184.52	1325.68	0.606849	-0.72059	0.352136
Tb927.6.2050	306.126	180.37	0.589203	-0.763164	0.352459
Tb927.6.4820	362.399	605.084	1.66966	0.739557	0.352469
Tb927.3.3090	133.93	230.128	1.71827	0.780954	0.352831
Tb927.10.13850	66.4023	34.6524	0.521855	-0.938278	0.352856
Tb927.3.2440	85.5352	46.2032	0.540166	-0.888525	0.352928
Tb11.02.0190	588.617	975.599	1.65744	0.728958	0.352955
Tb927.8.4890	257.731	151.049	0.586072	-0.77085	0.353464
Tb927.3.1140	239.724	403.39	1.68273	0.750802	0.353535
Tb927.10.7910	643.765	1065.34	1.65486	0.726708	0.35354
Tb11.01.7880	41.6421	78.1901	1.87767	0.908941	0.353569
Tb09.211.3640	18.0074	6.21966	0.345395	-1.53368	0.353731
Tb927.8.730	5422.48	8890.56	1.63958	0.713322	0.353805
Tb927.7.3920	109.17	189.255	1.73359	0.79376	0.35385
Tb927.6.3220	506.458	302.986	0.598246	-0.74119	0.353891
Tb927.10.9710	25.8856	10.6623	0.411899	-1.27964	0.353944
Tb09.211.2570	593.119	981.818	1.65535	0.727135	0.35408
Tb11.01.5440	1146.85	1888.11	1.64635	0.719272	0.35421
Tb927.7.7090	2442.25	4008.13	1.64116	0.714715	0.354314
Tb11.47.0010	1432.71	2355.48	1.64406	0.717267	0.354445
Tb927.6.2740	714.669	1179.96	1.65106	0.72339	0.35478
Tb11.34.0001	11.2546	2.66557	0.236842	-2.078	0.35512
Tb927.3.2800	11.2546	2.66557	0.236842	-2.078	0.35512
Tb927.1.350	52.8968	26.6557	0.503919	-0.988735	0.355554
Tb11.01.8050	595.37	358.075	0.601433	-0.733525	0.355931
Tb927.10.10600	48.3949	23.9901	0.495716	-1.01241	0.356373
Tb927.10.6970	30.3875	13.3278	0.438596	-1.18903	0.356491
Tb927.8.5410	195.831	113.731	0.580762	-0.78398	0.356699
Tb927.7.2720	712.418	1173.74	1.64754	0.720316	0.356853
Tb09.v1.0060	74.2805	131.501	1.77033	0.824022	0.356904
Tb927.6.2750	43.8931	21.3246	0.48583	-1.04148	0.357054
Tb927.7.4850	301.624	178.593	0.592105	-0.756074	0.357334
Tb927.5.3150	472.694	283.439	0.599624	-0.73787	0.357395
Tb927.8.7440	121.55	68.4163	0.562865	-0.829138	0.3574
Tb11.55.0020	14.631	4.44262	0.303644	-1.71955	0.35746
Tb927.1.5170	14.631	4.44262	0.303644	-1.71955	0.35746
Tb927.10.6490	425.425	704.599	1.65622	0.727898	0.357663
Tb927.8.630	174.447	294.99	1.691	0.757878	0.357943
Tb927.10.11260	284.742	474.471	1.66632	0.736665	0.358878
Tb927.1.720	169.945	286.993	1.68874	0.755949	0.360052
Tb09.211.3970	1230.13	749.914	0.609621	-0.714015	0.360098
Tb927.7.3580	452.436	271.888	0.600943	-0.734701	0.360353
Tb927.10.9870	2.25093	10.6623	4.73684	2.24393	0.360582
Tb927.6.4380	2.25093	10.6623	4.73684	2.24393	0.360582
Tb927.1.1600	83.2843	45.3147	0.544097	-0.878065	0.360862
Tb11.01.4960	739.429	448.704	0.606825	-0.720647	0.361101
Tb927.10.5420	22.5093	8.88523	0.394737	-1.34104	0.361703
Tb11.01.7320	219.465	366.96	1.67206	0.741631	0.361766
Tb927.10.3330	16.8819	36.4295	2.15789	1.10962	0.362012
Tb927.10.450	55.1477	99.5146	1.80451	0.851608	0.362045
Tb09.211.1360	185.701	311.872	1.67943	0.747968	0.362401
Tb927.10.6750	40.5167	75.5245	1.86404	0.898429	0.362405
Tb927.2.2360	286.993	170.596	0.594427	-0.750428	0.362461
Tb927.3.4310	73.1551	128.836	1.76113	0.816504	0.362544
Tb927.4.1570	99.0407	55.0884	0.55622	-0.846272	0.363087
Tb927.8.2200	353.395	583.76	1.65186	0.724092	0.363107
Tb11.01.7140	498.58	819.218	1.6431	0.716423	0.363194
Tb927.7.5490	541.348	888.523	1.64132	0.714854	0.363267
Tb927.10.16200	45.0185	22.2131	0.493421	-1.01911	0.363327
Tb927.6.4650	667.399	1092.88	1.63753	0.711517	0.363341
Tb927.6.1460	628.008	1028.91	1.63837	0.712261	0.363427
Tb927.10.1780	648.267	393.616	0.607182	-0.719799	0.363538
Tb927.10.14330	10.1292	24.8787	2.45614	1.29639	0.363545
Tb11.01.7460	58.5241	104.846	1.7915	0.841166	0.363597
Tb927.10.1500	1555.39	953.386	0.612956	-0.706144	0.363645
Tb927.8.2190	621.256	1017.36	1.63759	0.711571	0.364
Tb927.7.2520	29.262	56.8655	1.94332	0.958523	0.364415
Tb09.211.3280	27.0111	11.5508	0.427632	-1.22556	0.364757
Tb927.10.11400	160.941	93.2949	0.579683	-0.786663	0.364889
Tb09.160.1500	1231.26	754.356	0.612672	-0.706813	0.364901
Tb11.01.8750	559.355	916.068	1.63772	0.71169	0.365028
Tb927.2.5020	1009.54	1644.66	1.62911	0.704088	0.365171
Tb927.6.880	477.196	782.789	1.64039	0.714041	0.36535
Tb927.10.11990	166.569	279.885	1.6803	0.748718	0.365431
Tb927.3.2770	523.34	317.203	0.606112	-0.722344	0.365474
Tb927.1.5200	31.513	14.2164	0.451128	-1.14839	0.365569
Tb11.03.0965	1646.55	2674.46	1.62428	0.699797	0.365652
Tb927.8.3790	373.654	224.796	0.601617	-0.733083	0.365874
Tb927.10.2360	557.104	911.625	1.63636	0.710493	0.36588
Tb927.3.5130	1100.7	674.389	0.61269	-0.706771	0.365896
Tb927.3.5220	270.111	160.823	0.595395	-0.748082	0.365966
Tb927.5.590	1770.35	2873.48	1.62311	0.698764	0.366084
Tb927.1.1370	5.62731	16.8819	3	1.58496	0.366146
Tb927.6.2460	85.5352	148.383	1.73476	0.79474	0.366309
Tb11.02.2870	400.665	241.678	0.603193	-0.729308	0.366589
Tb927.8.420	286.993	171.485	0.597523	-0.742933	0.367196
Tb11.01.6835	4011.15	6489.77	1.61793	0.694153	0.36721
Tb927.8.6690	375.905	226.573	0.602742	-0.730388	0.36746
Tb927.7.7480	433.303	262.114	0.604921	-0.72518	0.367465
Tb927.10.160	112.546	191.921	1.70526	0.769994	0.367475
Tb927.3.5390	1513.75	2454.99	1.6218	0.697592	0.367497
Tb11.01.4140	470.443	285.216	0.60627	-0.721967	0.367806
Tb11.01.8680	711.293	434.488	0.610843	-0.711127	0.36793
Tb927.1.1430	92.288	159.046	1.72336	0.785227	0.367963
Tb11.01.0360	1002.79	1628.66	1.62414	0.699673	0.368218
Tb11.47.0018	342.141	562.435	1.64387	0.717097	0.368351
Tb927.8.3270	111.421	63.0852	0.566188	-0.820646	0.368374
Tb927.10.15530	578.488	943.612	1.63117	0.705907	0.368572
Tb11.02.0750	725.924	1180.85	1.62668	0.701933	0.369077
Tb927.5.4630	81.0333	44.4262	0.548246	-0.867106	0.369227
Tb927.3.1210	1156.98	711.707	0.615144	-0.701003	0.369335
Tb11.12.0002	117.048	66.6392	0.569332	-0.812658	0.369402
Tb927.5.3480	19.1329	7.10819	0.371517	-1.4285	0.369881
Tb927.3.3500	253.229	151.049	0.596491	-0.745427	0.36992
Tb927.5.1140	1180.61	1912.1	1.61959	0.695626	0.370031
Tb927.4.3190	567.233	924.064	1.62907	0.704051	0.370047
Tb927.8.1760	2433.25	1505.16	0.618579	-0.69297	0.370227
Tb927.6.2660	406.292	246.121	0.605773	-0.72315	0.370261
Tb927.2.1730	96.7898	54.1999	0.559976	-0.836564	0.37032
Tb927.8.1930	332.012	544.665	1.6405	0.714135	0.370885
Tb927.2.4780	22.5093	45.3147	2.01316	1.00946	0.371059
Tb11.03.0230	1158.1	1873.9	1.61808	0.694279	0.37106
Tb927.6.5120	66.4023	35.5409	0.535236	-0.901752	0.371172
Tb927.10.12390	12.3801	28.4327	2.29665	1.19953	0.371191
Tb927.2.2370	159.816	93.2949	0.583766	-0.776539	0.371341
Tb927.10.2300	696.662	1130.2	1.62231	0.69805	0.372092
Tb927.3.5350	728.174	1180.85	1.62165	0.697467	0.372101
Tb927.2.3310	749.558	460.255	0.614035	-0.703607	0.372249
Tb09.211.0210	171.07	100.403	0.586911	-0.768785	0.372453
Tb927.2.2940	433.303	706.376	1.63021	0.705059	0.372735
Tb11.18.0010	325.259	196.364	0.603715	-0.72806	0.372886
Tb927.5.650	61.9005	32.8754	0.5311	-0.912943	0.373267
Tb927.5.3990	32.6384	15.1049	0.462795	-1.11156	0.374083
Tb927.5.4490	32.6384	15.1049	0.462795	-1.11156	0.374083
Tb927.8.8180	32.6384	15.1049	0.462795	-1.11156	0.374083
Tb927.7.1760	895.868	1447.4	1.61564	0.692109	0.374157
Tb927.10.4420	6.75278	18.659	2.76316	1.46632	0.374163
Tb927.6.190	465.942	284.327	0.610221	-0.712596	0.37417
Tb927.7.3240	2191.28	1360.33	0.620793	-0.687816	0.37422
Tb11.18.0012	177.823	104.846	0.589607	-0.762175	0.374551
Tb09.211.2310	28.1366	12.4393	0.442105	-1.17754	0.374769
Tb11.01.8650	28.1366	12.4393	0.442105	-1.17754	0.374769
Tb927.4.900	456.938	742.805	1.62562	0.700986	0.374776
Tb927.10.2890	72.0296	125.282	1.73931	0.798514	0.374817
Tb11.01.2490	472.694	288.77	0.610902	-0.710987	0.374941
Tb927.8.4290	282.491	462.921	1.63871	0.712559	0.375129
Tb927.8.680	146.31	85.2982	0.582996	-0.778442	0.375166
Tb927.7.6960	442.307	718.815	1.62515	0.700573	0.375505
Tb927.3.2070	500.831	306.541	0.612064	-0.708246	0.375615
Tb927.8.4570	1286.4	2070.26	1.60934	0.686468	0.375897
Tb927.8.440	270.111	162.6	0.601974	-0.732228	0.376047
Tb927.1.2430	2460.26	1530.93	0.622261	-0.684408	0.376064
Tb927.8.5490	503.082	815.664	1.62134	0.697182	0.376137
Tb927.10.9520	28.1366	54.1999	1.92632	0.945844	0.376482
Tb927.10.6800	355.646	579.317	1.62891	0.70391	0.376604
Tb11.02.4400	341.015	207.026	0.607087	-0.720025	0.376772
Tb09.160.3730	1119.84	1801.93	1.6091	0.686252	0.376785
Tb927.8.1260	395.037	240.79	0.609537	-0.714215	0.376789
Tb927.10.9240	51.7713	92.4064	1.7849	0.835841	0.376937
Tb927.10.1690	666.274	1076	1.61495	0.691493	0.377009
Tb927.7.840	414.17	672.612	1.624	0.699551	0.377151
Tb927.3.2900	1154.72	1857.01	1.60819	0.685435	0.377179
Tb09.211.4610	696.662	1123.98	1.61338	0.690089	0.377566
Tb927.10.9280	15.7565	5.33114	0.338346	-1.56343	0.377856
Tb927.5.3080	15.7565	5.33114	0.338346	-1.56343	0.377856
Tb927.8.7200	15.7565	5.33114	0.338346	-1.56343	0.377856
Tb11.01.8190	212.712	127.059	0.597327	-0.743408	0.378032
Tb927.6.4590	867.732	1396.76	1.60967	0.686762	0.378081
Tb927.7.490	311.753	508.235	1.63025	0.705092	0.378201
Tb09.160.4860	373.654	606.861	1.62413	0.699665	0.378678
Tb927.1.400	26123.1	16359.5	0.626246	-0.675199	0.378728
Tb927.10.200	31.513	59.5311	1.8891	0.917697	0.378752
Tb927.10.7810	237.473	389.173	1.63881	0.712651	0.37906
Tb11.47.0022	584.115	359.852	0.616063	-0.69885	0.379148
Tb927.10.14030	127.177	73.7474	0.579879	-0.786176	0.379218
Tb927.10.6740	32.6384	61.3081	1.8784	0.909507	0.379393
Tb927.5.3100	1537.38	2462.99	1.60207	0.679933	0.379627
Tb927.7.4230	590.868	364.295	0.616541	-0.69773	0.379713
Tb927.8.6960	309.502	503.793	1.62775	0.70288	0.379851
Tb927.10.6590	90.037	50.6458	0.5625	-0.830075	0.379991
Tb09.160.5250	9.0037	1.77705	0.197368	-2.34104	0.380058
Tb927.1.4540	9.0037	1.77705	0.197368	-2.34104	0.380058
Tb927.3.370	9.0037	1.77705	0.197368	-2.34104	0.380058
Tb927.2.5040	7.87824	20.436	2.59398	1.37517	0.380281
Tb09.142.0030	707.916	438.042	0.618777	-0.692509	0.380519
Tb927.1.2540	1.12546	7.99671	7.10526	2.82889	0.381186
Tb927.10.15870	1.12546	7.99671	7.10526	2.82889	0.381186
Tb927.10.2710	1.12546	7.99671	7.10526	2.82889	0.381186
Tb927.10.7580	1.12546	7.99671	7.10526	2.82889	0.381186
Tb927.7.4130	1.12546	7.99671	7.10526	2.82889	0.381186
Tb927.8.4360	1.12546	7.99671	7.10526	2.82889	0.381186
Tb927.8.6420	902.621	560.658	0.621145	-0.686999	0.381286
Tb09.211.3110	468.193	287.882	0.614879	-0.701627	0.381375
Tb927.1.4460	374.779	229.239	0.611664	-0.709188	0.381407
Tb927.5.440	6514.18	4086.32	0.627296	-0.672782	0.381593
Tb927.4.950	204.834	122.616	0.598612	-0.740307	0.381608
Tb11.01.3990	177.823	105.734	0.594604	-0.75	0.382083
Tb927.4.1170	467.067	753.468	1.61319	0.689916	0.382094
Tb11.01.4640	548.1	882.304	1.60975	0.686835	0.382259
Tb11.01.8130	81.0333	138.61	1.71053	0.77444	0.382512
Tb927.10.14410	409.668	251.452	0.613794	-0.704173	0.382586
Tb927.3.3870	1289.78	805.002	0.624139	-0.680061	0.382769
Tb927.6.4580	310.628	189.255	0.609268	-0.714852	0.382844
Tb09.211.4280	255.48	154.603	0.605147	-0.724642	0.382879
Tb927.7.390	405.167	248.787	0.614035	-0.703607	0.383221
Tb927.4.3700	217.214	130.613	0.601309	-0.733822	0.383233
Tb927.7.4430	153.063	253.229	1.65441	0.726318	0.383245
Tb09.211.1590	469.318	756.133	1.61113	0.688075	0.383306
Tb927.10.11210	43.8931	22.2131	0.506073	-0.982583	0.383469
Tb927.10.15750	43.8931	22.2131	0.506073	-0.982583	0.383469
Tb09.160.0480	12.3801	3.55409	0.287081	-1.80047	0.383663
Tb927.1.4420	12.3801	3.55409	0.287081	-1.80047	0.383663
Tb927.10.14460	12.3801	3.55409	0.287081	-1.80047	0.383663
Tb927.5.4650	12.3801	3.55409	0.287081	-1.80047	0.383663
Tb927.8.2880	12.3801	3.55409	0.287081	-1.80047	0.383663
Tb927.6.4300	611.126	980.93	1.60512	0.682679	0.383971
Tb11.02.0030	20.2583	7.99671	0.394737	-1.34104	0.384219
Tb927.8.3220	356.772	218.577	0.612652	-0.706861	0.384219
Tb11.01.4701	4032.53	6413.36	1.5904	0.669394	0.384424
Tb11.57.0001	372.528	601.53	1.61472	0.691288	0.384495
Tb09.211.3020	59.6495	31.9868	0.536246	-0.899032	0.384549
Tb927.10.15560	2560.43	1607.34	0.627762	-0.671711	0.384737
Tb11.02.0980	1233.51	1968.08	1.59551	0.674022	0.384794
Tb927.10.14310	20.2583	40.8721	2.01754	1.0126	0.384826
Tb927.3.160	9.0037	22.2131	2.46711	1.30282	0.38504
Tb927.10.15480	24.7602	10.6623	0.430622	-1.21551	0.385198
Tb09.211.0990	86.6606	48.8688	0.56391	-0.826464	0.385334
Tb11.03.0140	593.119	367.849	0.620194	-0.689209	0.385428
Tb927.8.220	330.886	534.891	1.61654	0.69291	0.385435
Tb927.6.100	6679.62	4206.27	0.629717	-0.667225	0.385463
Tb927.3.3580	532.344	329.642	0.619228	-0.691458	0.385758
Tb927.10.7980	65.2768	35.5409	0.544465	-0.87709	0.385771
Tb11.01.5780	1457.47	913.402	0.626702	-0.674149	0.38599
Tb927.7.6730	432.178	266.557	0.616776	-0.697181	0.38606
Tb927.4.5220	137.306	227.462	1.6566	0.728226	0.386157
Tb927.1.2350	3063.51	1927.21	0.629085	-0.668674	0.386225
Tb927.4.370	578.488	358.963	0.62052	-0.68845	0.386358
Tb11.02.0320	424.3	682.386	1.60826	0.685505	0.386491
Tb927.3.2150	747.307	1194.18	1.59797	0.676241	0.386594
Tb927.10.3170	796.828	1272.37	1.59679	0.675173	0.386817
Tb927.3.1780	22.5093	44.4262	1.97368	0.980891	0.386839
Tb11.01.1240	310.628	502.016	1.61613	0.692546	0.386884
Tb927.3.1610	1069.19	669.058	0.625762	-0.676315	0.386955
Tb927.8.5930	114.797	66.6392	0.580495	-0.784644	0.387092
Tb927.1.1060	64.1514	111.065	1.7313	0.791857	0.387239
Tb11.02.2330	65.2768	112.842	1.72868	0.789667	0.387353
Tb11.01.5710	363.525	585.537	1.61072	0.687707	0.387383
[truncated: 7,827 more rows]
