# Supplementary material for: Regulation of Trypanosoma brucei Total and Polysomal mRNA during Development within Its Mammalian Host
Source: PLoS One. 2013 Jun 26;8(6):e67069. doi: 10.1371/journal.pone.0067069 (PMC3694164; doi:10.1371/journal.pone.0067069)
Supplement: Data File S7 — Relative RNA abundance of genes comparing the slender and stumpy form polysomal fractions. Genes that show significant (p<0.1) RNA abundance differences are coloured, with red indicating strong up-regulation in the stumpy polysomal fraction and blue indicating strong down-regulation in the stumpy polysomal fraction. (XLSX) [file pone.0067069.s008.xlsx]

## Sheet: SLPvSTP.csv
Gene ID	Mean Slender Polysome Exp	Mean Stumpy Polysome Exp	Fold Change	log2 FC	Adj p value		Product Description			Notes
Tb927.7.5850	0	28.2704	Inf	Inf	0.0461523		hypothetical protein, conserved
Tb927.1.80	18.0401	289.301	16.0366	4.00329	0.00611506		hypothetical protein, unlikely
Tb927.6.5020	27.5907	429.71	15.5745	3.96111	0.00495452		cyclin 7, putative,CYC2-like cyclin, putative (CYC7)			Cell Cycle
Tb927.10.6630	3.18354	44.2903	13.9123	3.79829	0.0756207		ATP-dependent DEAD/H RNA helicase HEL64, putative (HEL64)
Tb11.02.5180	191.012	2405.81	12.5951	3.65479	0.00524207		DNA-direcetd RNA polymerase II, subunit 9, putative (RPB9)
Tb927.6.2890	47.7531	529.599	11.0904	3.47124	0.0104744		single strand-specific nuclease, putative
Tb927.10.3540	84.8944	939.52	11.0669	3.46818	0.00879154		hypothetical protein, conserved
Tb11.47.0026	4.24472	45.2327	10.6562	3.41362	0.0959206		hypothetical protein, conserved
Tb927.7.6720	4.24472	45.2327	10.6562	3.41362	0.0959206		hypothetical protein, conserved
Tb11.02.1105	479.653	4927.54	10.2731	3.3608	0.00883096		nucleobase/nucleoside transporter 8.1 (NT8.1)
Tb11.02.1100	494.51	4925.65	9.96067	3.31624	0.00962989		nucleobase/nucleoside transporter 8.1 (NT8.1)
Tb09.142.0030	47.7531	464.577	9.72874	3.28225	0.0152791		expression site-associated gene (ESAG, pseudogene), putative,expression site-associated gene 3 (ESAG3), pseudogene
Tb927.2.200	282.274	2720.56	9.63801	3.26874	0.0109457		expression site-associated gene (ESAG, pseudogene), putative,expression site-associated gene 3 (ESAG3), degenerate
Tb11.01.8340	573.037	5210.24	9.09233	3.18465	0.0123795		hypothetical protein, conserved
Tb927.7.3520	2621.11	20893.7	7.97132	2.99482	0.017265		hypothetical protein, conserved
Tb09.160.2140	59.4261	461.75	7.77016	2.95795	0.0263637		hypothetical protein, unlikely (3C4.80)
Tb927.6.3840	486.02	3601.65	7.4105	2.88957	0.0219002		reticulon domain protein
Tb11.01.2610	83.8332	616.295	7.35145	2.87803	0.027758		hypothetical protein, conserved
Tb09.211.2960	89.1391	648.335	7.2733	2.86261	0.0281506		hypothetical protein, conserved
Tb927.3.760	27.5907	194.124	7.03584	2.81472	0.0480091		hypothetical protein, conserved
Tb11.01.5280	198.441	1391.85	7.01392	2.81022	0.0271686		hypothetical protein, conserved
Tb09.211.0940	150.688	1029.99	6.83524	2.77299	0.0301403		hypothetical protein, conserved
Tb927.10.6200	20.1624	137.583	6.82372	2.77056	0.0627542		hypothetical protein, conserved
Tb927.6.4010	1124.85	6914.95	6.14744	2.61998	0.0349641		hypothetical protein, conserved
Tb927.6.3540	27.5907	163.968	5.9429	2.57117	0.073049		zinc-finger protein, conserved
Tb927.3.4160	82.772	487.194	5.88597	2.55728	0.0497255		hypothetical protein, conserved
Tb927.10.12980	133.709	768.956	5.75098	2.52381	0.0480168		methyltransferase, putative,member of the NOL1/NOP2/sun family of proteins
Tb09.160.2130	84.8944	467.404	5.50572	2.46093	0.0584279		hypothetical protein, conserved (3C4.85)
Tb927.1.2230	1386.96	7587.78	5.47079	2.45175	0.0469457		calpain-like protein fragment, putative
Tb11.02.4910	157.055	853.767	5.43612	2.44258	0.0540377		acidocalcisomal pyrophosphatase (VSP1)
Tb927.4.600	217.542	1176.99	5.41042	2.43574	0.0526495		hypothetical protein, conserved
Tb927.3.2830	106.118	573.89	5.40803	2.4351	0.0582946		hypothetical protein, conserved
Tb927.6.1610	353.373	1892.23	5.35478	2.42083	0.0519716		ribosomal RNA adenine dimethylase family protein, conserved
Tb927.7.4810	93.3838	488.136	5.2272	2.38604	0.0650171		hypothetical protein, conserved
Tb927.10.1690	218.603	1141.18	5.22034	2.38414	0.0575213		nucleotide binding protein, putative (NBP 1)
Tb927.10.6060	192.074	993.234	5.17111	2.37048	0.0596844		universal minicircle sequence binding protein (UMSBP), putative,DNA-binding protein HEXBP, putative,zinc finger protein			Cell Cycle
Tb927.4.3450	405.371	2053.38	5.06543	2.34068	0.059179		hypothetical protein, conserved
Tb927.6.1700	473.286	2385.08	5.03941	2.33325	0.0594657		hypothetical protein, conserved
Tb927.8.5030	60.4872	302.494	5.00095	2.3222	0.0805782		trafficking protein particle complex subunit 3, putative,TRAPP, putative,transport protein particle (TRAPP) component, Bet3, putative
Tb927.10.7500	729.03	3613.9	4.95714	2.30951	0.0609046		fibrillarin (NOP1)
Tb11.02.4930	162.36	803.822	4.95085	2.30768	0.067731		acidocalcisomal pyrophosphatase (VSP1)
Tb11.02.5290	166.605	822.669	4.93784	2.30388	0.067944		hypothetical protein, conserved
Tb927.1.1120	148.565	733.146	4.93485	2.30301	0.0690727		hypothetical protein, conserved
Tb927.6.2490	311.987	1533.2	4.91431	2.29699	0.0647806		hypothetical protein, conserved
Tb927.10.10010	83.8332	401.44	4.78856	2.25959	0.082158		60S acidic ribosomal protein, putative
Tb927.7.7090	890.33	4250.93	4.77456	2.25537	0.0663799		hypothetical protein, conserved
Tb927.8.1270	81.7108	390.132	4.77454	2.25536	0.0832056		hypothetical protein, conserved
Tb927.7.970	850.005	4020.05	4.72945	2.24167	0.0680071		hypothetical protein, conserved
Tb927.7.310	83.8332	393.901	4.69863	2.23224	0.0859105		hypothetical protein, conserved
Tb927.6.2840	755.56	3519.67	4.65836	2.21982	0.0707731		hypothetical protein, conserved
Tb927.4.3670	178.278	827.381	4.64096	2.21442	0.0782292		hypothetical protein, conserved
Tb11.02.0240	175.095	799.111	4.56388	2.19026	0.0815717		ras-like small GTPase, putative (TbNST)			Cell Cycle
Tb927.7.3810	96.5674	427.826	4.43034	2.14742	0.0956875		hypothetical protein, conserved
Tb927.6.100	1007.06	4461.07	4.4298	2.14724	0.0792504		receptor-type adenylate cyclase GRESAG 4, pseudogene, putative,receptor-type adenylate cyclase GRESAG 4, degenerate
Tb927.3.5190	271.662	1198.67	4.41234	2.14155	0.0847265		hypothetical protein, conserved
Tb927.3.2090	98.6897	433.48	4.39235	2.13499	0.0972044		aminopeptidase P1, putative,metallo-peptidase, Clan MG, Family M24
Tb09.160.4800	250.438	1094.07	4.3686	2.12717	0.0872964		hypothetical protein, conserved
Tb09.160.0410	308.803	1340.02	4.33939	2.11749	0.0873014		hypothetical protein, conserved
Tb927.4.3940	484.959	2012.85	4.15056	2.05331	0.0944862		calpain-like cysteine peptidase, putative,cysteine peptidase, Clan CA, family C2, putative (TbCALP2)
Tb09.v1.0470	2840.78	11521.1	4.05563	2.01993	0.0961236		hypothetical protein, conserved
Tb927.3.3940	1850.7	452.327	0.244409	-2.03263	0.0979052		RNA-binding protein, putative (DRBD11)
Tb09.211.3560	3419.12	833.978	0.243916	-2.03555	0.0954221		glycerol kinase, glycosomal (glk1)
Tb927.4.1000	853.188	197.893	0.231945	-2.10814	0.0918518		hypothetical protein, conserved
Tb11.01.3040	421.288	95.1771	0.225919	-2.14612	0.0958653		cytosolic malate dehydrogenase (cMDH)
Tb09.354.0060	494.51	110.255	0.222958	-2.16516	0.0905334		variant surface glycoprotein (VSG, atypical), putative
Tb09.211.4550	2553.2	562.581	0.220344	-2.18217	0.0760551		60S ribosomal protein L12, putative
Tb927.5.470	1135.46	247.837	0.21827	-2.19581	0.0779768		monocarboxylate transporter-like protein
Tb927.5.760	824.537	174.334	0.211433	-2.24173	0.0748258		hypothetical protein, conserved
Tb927.7.2830	4574.75	959.31	0.209697	-2.25362	0.06643		histone H2A, putative
Tb927.5.1230	1134.4	237.472	0.209337	-2.2561	0.0708004		hypothetical protein, conserved
Tb927.5.4380	6267.33	1305.15	0.208247	-2.26363	0.0649208		kinetoplastid-specific phospho-protein phosphatase, putative
Tb927.7.2900	3951.83	816.073	0.206505	-2.27575	0.0642537		histone H2A, putative
Tb927.3.5820	1104.69	227.106	0.205584	-2.2822	0.0680409		expression site-associated gene (ESAG, pseudogene), putative,expression site-associated gene 11 (ESAG11), degenerate
Tb927.7.2650	681.277	139.467	0.204715	-2.28831	0.0712606		hypothetical protein, conserved
Tb927.7.5000	3246.15	658.701	0.202918	-2.30103	0.0619573		60S ribosomal protein L19, putative
Tb927.7.2890	3979.42	806.649	0.202705	-2.30255	0.0614199		histone H2A, putative
Tb11.01.7890	270.601	54.6562	0.201981	-2.30771	0.0846342		cyclic nucleotide-binding protein, putative
Tb11.18.0004	742.826	148.891	0.200439	-2.31877	0.0670936		eukaryotic translation initiation factor 4e, putative (eIF4E)
Tb927.10.1090	856.372	170.565	0.199172	-2.32792	0.0649252		40S ribosomal protein S23, putative (RPS23)
Tb927.4.4130	248.316	49.0021	0.197338	-2.34126	0.0829907		hypothetical protein, conserved
Tb927.7.2940	3983.67	784.033	0.196812	-2.34511	0.0571614		histone H2A, putative
Tb927.7.2850	4740.29	924.443	0.195018	-2.35832	0.0556394		histone H2A, putative
Tb927.10.1080	851.066	165.853	0.194877	-2.35936	0.0617614		40S ribosomal protein S23, putative (RPS23)
Tb927.7.2920	4658.58	902.769	0.193786	-2.36746	0.0548031		histone H2A, putative
Tb11.01.8570	771.478	147.949	0.191773	-2.38253	0.0602646		dynein light intermediate chain D1bLIC, putative
Tb11.03.0040	477.531	89.523	0.187471	-2.41526	0.0621972		hypothetical protein, conserved
Tb927.8.1150	2600.95	481.54	0.18514	-2.43331	0.0499666		hypothetical protein, conserved
Tb927.10.12680	811.802	149.833	0.184569	-2.43777	0.0547105		60S ribosomal protein L34, putative
Tb927.7.5450	1176.85	215.798	0.183369	-2.44718	0.0515683		lipin, putative
Tb927.8.6650	276.968	49.0021	0.176923	-2.4988	0.0637864		RNA-binding protein, putative (DRBD12)
Tb927.7.600	166.605	29.2128	0.175341	-2.51176	0.0775807		DNA ligase, putative,mitochondrial DNA ligase homolog, putative
Tb11.01.0210	1845.39	322.283	0.174642	-2.51753	0.0441005		hypothetical protein
Tb09.244.2510	616.545	103.658	0.168127	-2.57237	0.0459468		BARP protein (BARP)
Tb927.10.5770	236.643	39.5786	0.16725	-2.57992	0.0602312		valosin-containing protein homolog,Transitional endoplasmic reticulum ATPase, putative (VCP)
Tb927.3.3270	25911.9	4330.09	0.167108	-2.58115	0.0369114		ATP-dependent phosphofructokinase (TbPFK)
Tb927.4.1300	10339.1	1694.34	0.163877	-2.60931	0.0353862		hypothetical protein, conserved
Tb09.160.1410	230.276	37.6939	0.16369	-2.61096	0.0582827		hypothetical protein, unlikely (3C4.395)
Tb11.01.4030	233.46	37.6939	0.161458	-2.63077	0.0563164		hypothetical protein, conserved
Tb927.1.70	1189.58	188.469	0.158433	-2.65805	0.0360099		retrotransposon hot spot protein 4 (RHS4), putative
Tb927.10.12790	1636.34	253.491	0.154914	-2.69046	0.0329632		hypothetical protein
Tb927.4.130	10228.7	1577.49	0.154222	-2.69692	0.0302295		receptor-type adenylate cyclase GRESAG 4, pseudogene, putative,receptor-type adenylate cyclase GRESAG 4, degenerate
Tb927.6.4230	142.198	21.674	0.152421	-2.71387	0.0651922		hypothetical protein, conserved
Tb927.6.3190	205.869	31.0975	0.151055	-2.72686	0.0520842		hypothetical protein, conserved
Tb11.01.3030	88.0779	13.1929	0.149786	-2.73902	0.0883374		hypothetical protein, conserved
Tb11.01.6430	434.022	64.0796	0.147641	-2.75983	0.0369032		hypothetical protein, conserved
Tb927.10.8940	296.069	43.348	0.146412	-2.7719	0.0413708		hypothetical protein, conserved
Tb927.10.4810	264.234	38.6362	0.14622	-2.77379	0.0432715		hypothetical protein, conserved
Tb927.10.8640	162.36	23.5587	0.145101	-2.78487	0.0548109		hypothetical protein, conserved
Tb927.10.15070	401.126	57.4832	0.143305	-2.80284	0.0352948		hypothetical protein, conserved
Tb927.10.14510	164.483	23.5587	0.143229	-2.80361	0.0530384		hypothetical protein, conserved
Tb927.10.9870	79.5885	11.3082	0.142083	-2.81519	0.0884291		hypothetical protein, conserved
Tb927.3.2960	4502.59	637.027	0.14148	-2.82133	0.0245737		inosine-adenosine-guanosine-nucleosidehydrolase,IAG-nucleoside hydrolase (IAGNH)
Tb927.10.8770	186.768	26.3857	0.141276	-2.82341	0.0479251		GTPase activating protein, putative
Tb927.8.3530	4245.78	585.198	0.13783	-2.85903	0.0229826		glycerol-3-phosphate dehydrogenase [NAD ], glycosomal
Tb927.3.360	117.791	16.0199	0.136003	-2.87829	0.0603969		variant surface glycoprotein (VSG, pseudogene), putative,variant surface glycoprotein, degenerate
Tb927.5.2860	521.039	70.6761	0.135644	-2.8821	0.0286511		hypothetical protein, conserved
Tb927.1.2320	17779	2363.41	0.132933	-2.91123	0.0202348		hypothetical protein, conserved
Tb09.160.1440	280.151	36.7516	0.131185	-2.93033	0.0332581		hypothetical protein, conserved (3C4.380)
Tb927.10.3230	87.0167	11.3082	0.129954	-2.94393	0.071587		protein kinase, putative
Tb11.01.0980	362.923	45.2327	0.124634	-3.00423	0.0264768		hypothetical protein, conserved (pseudogene)
Tb927.10.14120	234.521	29.2128	0.124564	-3.00504	0.0325033		hypothetical protein
Tb09.160.1460	68.9767	8.48113	0.122956	-3.02378	0.0816819		hypothetical protein, unlikely
Tb927.5.1110	3410.63	412.748	0.121018	-3.04671	0.0163879		60S ribosomal protein L2, putative,60S ribosomal protein L8, putative
Tb11.01.2700	1192.77	144.179	0.120878	-3.04838	0.0180431		hypothetical protein, conserved
Tb927.1.2330	17323.8	2078.82	0.119998	-3.05892	0.0153143		beta tubulin
Tb927.1.2350	17280.2	2043.95	0.118283	-3.07969	0.0147196		beta tubulin
Tb927.1.2390	17269.6	2040.18	0.118137	-3.08147	0.0146699		beta tubulin
Tb927.1.240	17762	2076.93	0.116931	-3.09627	0.014256		retrotransposon hot spot protein (RHS, pseudogene), putative
Tb927.1.3460	751.315	87.6383	0.116647	-3.09978	0.0179518		hypothetical protein, unlikely
Tb927.1.2370	17288.7	2013.8	0.11648	-3.10184	0.014109		beta tubulin
Tb11.01.7550	7351.85	854.709	0.116258	-3.1046	0.0142532		iron superoxide dismutase
Tb927.7.3650	1787.03	207.316	0.116012	-3.10765	0.0153791		protein kinase, putative
Tb11.01.5610	65.7931	7.53878	0.114583	-3.12553	0.0777306		hypothetical protein, conserved
Tb927.1.2380	18639.6	2066.57	0.11087	-3.17306	0.0122927		alpha tubulin
Tb927.1.2360	18530.3	2034.53	0.109795	-3.18712	0.011964		alpha tubulin
Tb927.1.2340	18658.7	2010.03	0.107726	-3.21456	0.0113439		alpha tubulin
Tb927.8.3200	79.5885	8.48113	0.106562	-3.23023	0.0576406		hypothetical protein, conserved
Tb11.02.4230	178.278	18.8469	0.105717	-3.24173	0.027521		hypothetical protein, conserved,leucine-rich repeat protein (LRRP), putative
Tb927.1.2400	18921.9	1930.87	0.102044	-3.29273	0.00974028		alpha tubulin
Tb927.1.3830	1224.6	122.505	0.100037	-3.3214	0.01088		glucose-6-phosphate isomerase, glycosomal (PGI)
Tb927.10.9730	66.8543	6.59643	0.0986688	-3.34126	0.062421		hypothetical protein, conserved
Tb927.10.12920	70.0379	6.59643	0.0941838	-3.40838	0.0555387		hypothetical protein, conserved
Tb927.4.690	91.2615	8.48113	0.0929322	-3.42768	0.0403932		geranylgeranyl transferase type II beta subunit, putative
Tb927.10.5830	61.5484	5.65408	0.091864	-3.44436	0.0625589		hypothetical protein, conserved
Tb927.3.5020	175.095	16.0199	0.0914928	-3.4502	0.0208296		hypothetical protein, conserved
Tb927.5.1640	63.6708	5.65408	0.0888019	-3.49327	0.0574706		hypothetical protein, conserved
Tb927.4.4190	67.9155	5.65408	0.0832518	-3.58638	0.0487097		hypothetical protein, conserved
Tb11.01.8090	3581.48	287.416	0.0802506	-3.63934	0.00519775		kinetoplast DNA-associated protein, putative
Tb09.160.4560	2049.14	163.026	0.0795584	-3.65184	0.00535876		arginine kinase (AK)
Tb927.10.9710	147.504	11.3082	0.0766635	-3.70532	0.017248		hypothetical protein
Tb927.1.1510	39.2636	2.82704	0.0720015	-3.79583	0.0860156		hypothetical protein, unlikely
Tb927.5.1430	188.89	13.1929	0.0698442	-3.83972	0.0111785		64 kDa invariant surface glycoprotein (ISG64)
Tb927.5.1550	412.799	27.3281	0.0662019	-3.91698	0.00538066		mitochondrial carrier protein, putative
Tb927.5.1390	193.135	12.2505	0.0634299	-3.97869	0.00894978		64 kDa invariant surface glycoprotein (ISG64)
Tb11.01.6470	795.885	49.0021	0.0615693	-4.02164	0.003258		chromosomal passenger protein (CTC2)
Tb927.10.200	1133.34	63.1373	0.055709	-4.16594	0.00220078		vacuolar ATP synthase, putative
Tb927.10.11810	147.504	7.53878	0.051109	-4.29028	0.00800052		hypothetical protein, conserved
Tb11.09.0005	28.6519	0.942347	0.0328896	-4.92623	0.0811926		variant surface glycoprotein (VSG), putative
Tb927.1.3510	22.2848	0	0	-5	0.0729432		hypothetical protein, unlikely
Tb927.10.11460	42.4472	0	0	-5	0.0123754		hypothetical protein
Tb927.10.5620	1382.72	35.8092	0.0258977	-5.27103	0.000228704		fructose-bisphosphate aldolase, glycosomal (ALD)
Tb11.01.8550	129.464	0.942347	0.00727884	-7.10208	0.000633394		mitogen-activated protein kinase (ECK1)
Tb11.01.3860	11.6736	9654.82	827.068	9.69186	0.0154026
Tb927.5.4980	1831.69	2.8269	0.00154333	-9.33973	0.0971165
Tb11.24.0004	0	352.421	Inf	Inf	0.178069
Tb927.6.1360	0	294.94	Inf	Inf	0.332895
Tb09.244.0210	0	263.844	Inf	Inf	0.493888
Tb927.4.4990	20.1634	2057.99	102.065	6.67335	0.522642
Tb09.v1.0290	0	255.364	Inf	Inf	0.554657
Tb11.57.0017	1.06123	354.305	333.862	8.38311	0.603471
Tb927.7.5400	1.06123	282.69	266.379	8.05734	0.130385
Tb927.10.2890	6797.19	132.864	0.019547	-5.67691	0.242653
Tb08.27P2.110	368.247	3.7692	0.0102355	-6.61027	0.258025
Tb11.01.2870	0	157.364	Inf	Inf	0.312225
Tb927.8.480	347.023	3.7692	0.0108615	-6.52463	0.312819
Tb927.1.310	568.82	8.48071	0.0149093	-6.06764	0.314519
Tb927.1.2450	2470.55	60.3073	0.0244105	-5.35636	0.501619
Tb927.6.1320	3.1837	279.863	87.9052	6.45788	0.522841
Tb927.6.1410	299.267	4.71151	0.0157435	-5.9891	0.743508
Tb927.1.5070	326.859	5.65381	0.0172974	-5.8533	0.783574
Tb927.6.4280	31307.4	997.897	0.0318741	-4.97147	0.853791
Tb927.1.340	578.371	14.1345	0.0244385	-5.3547	0.915069
Tb927.1.2250	42.4493	1429.47	33.6748	5.0736	0.957447
Tb927.6.4300	30711	1040.3	0.0338739	-4.88368	0.100556
Tb927.8.1880	698.291	18.846	0.0269888	-5.2115	0.101639
Tb11.03.0250	27080.5	954.551	0.0352486	-4.82629	0.112062
Tb09.160.5410	140.083	0.942301	0.00672675	-7.21587	0.112535
Tb11.14.0023	100.817	0	0	-inf	0.120098
Tb09.160.5440	3.1837	212.96	66.8908	6.06374	0.126645
Tb09.244.1100	5.30616	267.613	50.4345	5.65634	0.139102
Tb927.5.120	118.858	0.942301	0.00792796	-6.97884	0.196554
Tb11.01.4560	13.796	429.689	31.1459	4.96097	0.214191
Tb927.10.2820	114.613	0.942301	0.00822159	-6.92637	0.222065
Tb09.160.1470	204.818	4.71151	0.0230034	-5.44201	0.246114
Tb927.6.1080	9.55109	315.671	33.0508	5.04661	0.25014
Tb927.6.1430	104.001	2253.04	21.6637	4.43721	0.26394
Tb927.10.10530	544.412	22.6152	0.0415406	-4.58933	0.315187
Tb927.3.5310	5.30616	203.537	38.3586	5.26148	0.323867
Tb927.7.2330	267.43	9.42301	0.0352354	-4.82683	0.383164
Tb927.10.10520	539.106	24.4998	0.0454453	-4.45973	0.388343
Tb11.03.0920	2.12246	122.499	57.7155	5.85089	0.43783
Tb927.10.10460	534.861	26.3844	0.0493295	-4.34141	0.469393
Tb927.10.10560	541.228	27.3267	0.0504902	-4.30785	0.491861
Tb927.10.10480	556.086	28.269	0.0508358	-4.29801	0.493057
Tb09.211.0060	89.1435	0.942301	0.0105706	-6.5638	0.506692
Tb927.6.2860	37.1431	685.995	18.469	4.20703	0.527168
Tb11.01.3840	104.001	1731.01	16.6442	4.05695	0.53191
Tb927.10.15370	8.48986	221.441	26.083	4.70504	0.568304
Tb927.10.10500	570.943	31.0959	0.0544642	-4.19855	0.569799
Tb09.v2.0210	2.12246	111.192	52.3879	5.71116	0.591903
Tb11.01.8330	304.574	4651.2	15.2712	3.93274	0.597473
Tb927.2.2400	8.48986	214.845	25.306	4.66141	0.620355
Tb927.10.10580	551.841	32.0382	0.058057	-4.10639	0.668651
Tb927.6.1370	60.4902	0	0	-inf	0.672368
Tb927.10.10540	548.657	32.0382	0.0583939	-4.09804	0.679175
Tb927.10.10550	548.657	32.0382	0.0583939	-4.09804	0.679175
Tb927.10.10510	530.616	31.0959	0.0586035	-4.09287	0.694915
Tb927.10.14140	755.597	47.1151	0.0623547	-4.00336	0.700198
Tb927.10.2090	2907.78	211.075	0.07259	-3.78409	0.79767
Tb927.10.10490	528.494	32.9805	0.0624048	-4.0022	0.801729
Tb11.02.4500	232.41	11.3076	0.0486538	-4.3613	0.814824
Tb09.v1.0400	549.718	34.8651	0.0634237	-3.97884	0.817746
Tb927.10.16560	93.3884	1.8846	0.0201803	-5.63091	0.818299
Tb927.10.6880	258.941	14.1345	0.0545859	-4.19533	0.928005
Tb927.6.3070	45.633	661.495	14.496	3.85758	0.932347
Tb11.01.1950	1035.76	77.2687	0.0746008	-3.74467	0.983055
Tb927.10.10570	566.698	40.5189	0.0715001	-3.80591	0.105843
Tb927.10.10470	584.739	43.3458	0.0741286	-3.75383	0.11351
Tb927.10.10590	548.657	40.5189	0.0738511	-3.75924	0.115182
Tb927.5.3950	88.0823	1090.24	12.3775	3.62965	0.118021
Tb927.3.2750	354.451	4074.51	11.4953	3.52297	0.122067
Tb927.10.7530	66.8576	0.942301	0.0140941	-6.14876	0.123694
Tb927.7.2670	453.146	33.9228	0.0748607	-3.73965	0.128133
Tb927.1.1740	262.124	16.9614	0.0647075	-3.94992	0.0128596
Tb09.211.1710	491.35	37.692	0.0767111	-3.70442	0.0130729
Tb927.10.14460	105.062	3.7692	0.035876	-4.80084	0.0131901
Tb927.8.6390	1270.29	109.307	0.0860485	-3.53871	0.0132759
Tb927.7.300	339.594	24.4998	0.0721444	-3.79297	0.0136336
Tb09.211.1620	427.676	4682.29	10.9482	3.45262	0.0136603
Tb927.10.14540	588.984	48.0574	0.0815937	-3.6154	0.0140461
Tb11.47.0008	160.246	1781.89	11.1197	3.47505	0.0141297
Tb927.1.3740	158.124	8.48071	0.0536334	-4.22072	0.0142341
Tb927.7.1810	526.371	47.1151	0.0895092	-3.48182	0.0178968
Tb09.211.0040	1330.78	132.864	0.0998392	-3.32425	0.0186976
Tb927.6.3260	99.7558	1012.03	10.1451	3.34271	0.0190046
Tb927.8.3870	283.349	2684.62	9.47459	3.24406	0.0199467
Tb927.1.4500	10.6123	162.076	15.2724	3.93286	0.0200314
Tb11.02.0990	1032.58	104.595	0.101295	-3.30336	0.020087
Tb927.7.4590	142.205	1359.74	9.56183	3.25729	0.020827
Tb927.5.1360	4850.89	529.573	0.10917	-3.19535	0.0209646
Tb09.v1.0490	1244.83	11220	9.0133	3.17205	0.0213549
Tb11.01.2250	153.879	1447.37	9.40595	3.23357	0.0214679
Tb927.10.2690	361.88	3305.59	9.1345	3.19132	0.0214817
Tb927.8.2150	448.901	3999.13	8.9087	3.15521	0.0225858
Tb09.244.0200	40.3268	0	0	-inf	0.0226389
Tb927.7.1280	56.2453	560.669	9.96828	3.31735	0.0226732
Tb927.10.4160	290.778	26.3844	0.0907375	-3.46216	0.023667
Tb927.1.4970	26.5308	287.402	10.8328	3.43733	0.0249444
Tb927.3.5800	373.554	37.692	0.100901	-3.30898	0.0262018
Tb927.6.1840	47.7554	457.958	9.58966	3.26148	0.0262615
Tb927.7.2720	145.389	1244.78	8.56173	3.0979	0.0271437
Tb11.47.0025	76.4087	684.111	8.95331	3.16242	0.0272351
Tb927.10.3640	147.511	11.3076	0.0766559	-3.70546	0.0278017
Tb927.2.5950	89.1435	4.71151	0.0528531	-4.24187	0.0278487
Tb927.7.1850	491.35	53.7112	0.109313	-3.19346	0.0281954
Tb11.01.1250	126.287	1070.45	8.47639	3.08345	0.0283414
Tb927.10.2110	3239.94	399.536	0.123316	-3.01957	0.0284112
Tb927.1.4670	0	38.6343	Inf	Inf	0.0292786
Tb927.10.2100	3217.66	404.247	0.125634	-2.9927	0.029677
Tb11.01.1215	295.022	2356.69	7.98819	2.99787	0.0299799
Tb927.5.2040	77.4699	3.7692	0.0486538	-4.3613	0.0305044
Tb927.1.4870	67.9188	2.8269	0.0416218	-4.58652	0.0311973
Tb927.5.3420	331.104	35.8074	0.108145	-3.20895	0.0317135
Tb11.01.0330	342.778	37.692	0.109961	-3.18494	0.0323434
Tb927.10.8070	212.246	20.7306	0.0976724	-3.3559	0.0325951
Tb11.02.2850	372.492	2849.52	7.64987	2.93544	0.0327507
Tb09.160.4590	1922.95	252.537	0.131328	-2.92876	0.0338877
Tb11.01.4120	10.6123	130.98	12.3422	3.62553	0.0346442
Tb927.6.2010	75.3475	608.726	8.07892	3.01416	0.0349544
Tb09.160.2320	1.06123	48.0574	45.2845	5.50095	0.0366021
Tb11.01.1900	90.2047	697.303	7.73022	2.95051	0.0373409
Tb09.160.2250	181.471	1336.18	7.36308	2.88031	0.0378056
Tb927.10.5260	85.9598	5.65381	0.0657727	-3.92637	0.0388368
Tb927.2.950	4996.28	733.11	0.146731	-2.76875	0.0417176
Tb08.27P2.90	31.837	0	0	-inf	0.0423144
Tb09.211.2740	567.759	77.2687	0.136094	-2.87732	0.0432435
Tb927.3.3680	401.146	2689.33	6.70412	2.74505	0.0443099
Tb927.7.5320	404.329	53.7112	0.13284	-2.91224	0.0448682
Tb11.02.4480	260.002	1752.68	6.74103	2.75297	0.0449156
Tb927.6.3140	331.104	2210.64	6.67656	2.7391	0.0451897
Tb927.8.8240	260.002	1747.97	6.72291	2.74909	0.0451932
Tb11.02.4120	152.817	16.0191	0.104825	-3.25394	0.0458131
Tb09.244.1940	30.7757	0	0	-inf	0.0460345
Tb927.4.2040	3354.55	511.669	0.15253	-2.71284	0.0461089
Tb927.10.13420	158.124	16.9614	0.107267	-3.22072	0.0465374
Tb09.160.4690	93.3884	7.53841	0.080721	-3.63091	0.046755
Tb927.2.5160	1810.46	275.152	0.151979	-2.71806	0.0472186
Tb11.02.1690	30.7757	245.941	7.99138	2.99844	0.0484166
Tb927.7.5900	200.573	1316.39	6.56317	2.71439	0.0487861
Tb927.8.5910	219.675	1435.12	6.53294	2.70773	0.048899
Tb927.10.1910	84.8986	6.59611	0.077694	-3.68605	0.0490974
Tb927.4.4690	1417.81	217.672	0.153527	-2.70344	0.0491964
Tb08.27P2.160	48.8167	1.8846	0.0386057	-4.69504	0.049495
Tb927.3.1830	97.6333	8.48071	0.0868628	-3.52512	0.0495971
Tb927.6.2100	2.12246	51.8266	24.4181	4.60988	0.0497895
Tb927.7.6850	463.758	2939.04	6.33743	2.6639	0.0500276
Tb11.02.4220	153.879	1011.09	6.57069	2.71605	0.0500511
Tb927.10.5080	122.042	12.2499	0.100375	-3.31653	0.0505427
Tb11.01.1110	0	31.0959	Inf	Inf	0.0506642
Tb927.10.9080	117.797	780.225	6.62349	2.72759	0.0509646
Tb927.8.5570	129.47	850.898	6.57215	2.71636	0.0511607
Tb11.01.8610	114.613	11.3076	0.098659	-3.34141	0.0518129
Tb11.46.0005	43.5105	317.555	7.29836	2.86757	0.0519267
Tb927.1.4490	636.739	3928.45	6.16964	2.62519	0.0525412
Tb11.02.5100	64.7352	444.766	6.87055	2.78043	0.052874
Tb927.7.5950	192.083	1217.45	6.33816	2.66406	0.0530167
Tb927.4.1070	295.022	40.5189	0.137342	-2.86416	0.0532008
Tb927.3.4580	74.2862	501.304	6.74828	2.75452	0.0532769
Tb927.4.4870	115.674	750.072	6.48434	2.69696	0.053628
Tb927.10.11040	94.4496	8.48071	0.0897908	-3.47729	0.0536735
Tb927.2.170	5469.59	898.955	0.164355	-2.60511	0.0537025
Tb927.10.12730	321.553	1988.26	6.18328	2.62837	0.0538686
Tb11.01.7450	407.513	59.365	0.145676	-2.77916	0.0539414
Tb927.4.2010	78.5312	522.035	6.64749	2.73281	0.0544504
Tb927.3.5070	11.6736	114.961	9.84796	3.29983	0.0550247
Tb927.3.970	176.165	21.6729	0.123027	-3.02296	0.0551428
Tb927.10.6070	3118.96	517.323	0.165864	-2.59193	0.0556878
Tb927.6.2210	192.083	24.4998	0.127548	-2.97089	0.0560546
Tb11.01.2390	994.374	160.191	0.161097	-2.63399	0.0565303
Tb927.6.2030	162.368	19.7883	0.121873	-3.03655	0.0569002
Tb927.3.2650	1688.42	9916.78	5.87341	2.5542	0.0575314
Tb11.01.2140	231.349	1401.2	6.05667	2.59852	0.0577419
Tb11.13.0006	27.592	0	0	-inf	0.059816
Tb927.10.740	141.144	16.9614	0.120171	-3.05684	0.0606818
Tb927.6.1420	323.676	1895.91	5.85743	2.55027	0.0607656
Tb927.4.1080	100.817	10.3653	0.102813	-3.2819	0.0614135
Tb927.6.170	87.021	542.765	6.23718	2.64089	0.061518
Tb11.57.0050	44.5717	1.8846	0.0422824	-4.5638	0.0615562
Tb927.4.4800	562.453	3230.21	5.74307	2.52182	0.0618924
Tb927.3.1530	366.125	2113.58	5.77284	2.52928	0.0623263
Tb927.10.7740	280.165	1622.64	5.79173	2.534	0.0628744
Tb09.211.2810	98.6946	10.3653	0.105024	-3.25121	0.0644905
Tb927.4.1630	593.229	98.9416	0.166785	-2.58394	0.0653787
Tb927.4.5010	2313.49	410.843	0.177586	-2.49341	0.0654145
Tb927.6.1230	140.083	819.802	5.85227	2.549	0.0656376
Tb927.8.2720	156.001	900.84	5.77457	2.52971	0.0667146
Tb09.211.2920	206.94	30.1536	0.145712	-2.77881	0.0685607
Tb927.4.4970	752.413	4059.43	5.39522	2.43168	0.0703719
Tb927.6.4570	570.943	3090.75	5.41341	2.43654	0.0704313
Tb927.4.4810	621.882	3362.13	5.40638	2.43466	0.0704355
Tb09.211.1720	188.899	27.3267	0.144663	-2.78923	0.070584
Tb927.4.440	590.045	3188.75	5.40424	2.43409	0.0706145
Tb927.5.4560	406.452	67.8457	0.166922	-2.58276	0.0707307
Tb927.5.1410	162.368	22.6152	0.139283	-2.84391	0.0713807
Tb11.01.6910	40.3268	257.248	6.37909	2.67335	0.0722429
Tb927.5.3660	425.554	72.5572	0.170501	-2.55215	0.0729637
Tb11.01.1480	4594.07	870.686	0.189524	-2.39955	0.0735755
Tb927.10.2630	688.74	3642.94	5.28928	2.40307	0.0736452
Tb927.7.1470	1300.01	240.287	0.184835	-2.43569	0.0737241
Tb927.7.1040	8737.12	1680.12	0.192297	-2.37859	0.0751232
Tb927.7.2040	118.858	660.553	5.5575	2.47444	0.0751881
Tb927.7.570	461.636	2420.77	5.2439	2.39064	0.076067
Tb927.3.600	151.756	826.398	5.44556	2.44508	0.0760799
Tb927.10.2490	101.878	12.2499	0.120241	-3.056	0.0764838
Tb927.10.15420	96.5721	11.3076	0.11709	-3.09431	0.0767208
Tb09.160.0910	696.168	3605.24	5.1787	2.37259	0.0770629
Tb11.01.6835	1339.27	6882.57	5.13903	2.36149	0.0773112
Tb11.01.7720	109.307	602.13	5.50862	2.46169	0.0776299
Tb927.7.1780	1276.66	243.114	0.190429	-2.39267	0.0785665
Tb927.10.8190	2093.81	10631	5.07736	2.34408	0.0789296
Tb927.6.1790	13.796	109.307	7.92308	2.98606	0.0791604
Tb927.3.2930	533.8	97.057	0.181823	-2.45939	0.0792322
Tb11.01.7900	73.225	413.67	5.6493	2.49807	0.0792971
Tb927.10.3850	164.491	24.4998	0.148943	-2.74716	0.0793859
Tb927.7.2840	4015.7	789.648	0.19664	-2.34637	0.0798407
Tb927.8.8220	371.431	1910.99	5.14493	2.36315	0.0800475
Tb927.7.2430	59.429	342.055	5.7557	2.52499	0.0801308
Tb11.01.8775	1081.4	5428.6	5.01999	2.32769	0.0815805
Tb927.6.4220	130.532	690.707	5.29149	2.40367	0.0824887
Tb11.01.0540	23.3471	156.422	6.69984	2.74413	0.0825127
Tb927.10.11070	358.696	64.0765	0.178637	-2.4849	0.083115
Tb11.01.3220	2.12246	41.4612	19.5345	4.28795	0.0832505
Tb927.10.10180	99.7558	534.285	5.35593	2.42114	0.0837223
Tb927.8.6840	82.7761	9.42301	0.113837	-3.13495	0.0837239
Tb11.01.6900	46.6942	271.383	5.81191	2.53901	0.0841679
Tb927.3.1650	0	24.4998	Inf	Inf	0.0867404
Tb927.4.5560	23.3471	0	0	-inf	0.0867858
Tb927.10.5160	49.8779	3.7692	0.0755686	-3.72607	0.0877514
Tb927.4.4150	49.8779	3.7692	0.0755686	-3.72607	0.0877514
Tb11.01.2860	3.1837	47.1151	14.7989	3.88741	0.0877665
Tb09.160.5320	55.1841	4.71151	0.085378	-3.54999	0.0883674
Tb927.3.4150	129.47	663.38	5.1238	2.35721	0.088455
Tb927.7.5860	669.637	3251.88	4.85618	2.27982	0.0885093
Tb09.211.0900	146.45	744.418	5.08308	2.3457	0.0885681
Tb11.18.0014	486.044	2360.46	4.85648	2.27991	0.0894466
Tb927.10.13560	115.674	593.65	5.13208	2.35954	0.089566
Tb09.v1.0060	21.2246	139.461	6.57069	2.71605	0.0905212
Tb927.10.3550	172.981	28.269	0.163423	-2.61332	0.0906313
Tb927.4.4820	691.923	3317.84	4.7951	2.26156	0.0908273
Tb927.4.800	209.063	35.8074	0.171276	-2.5456	0.0908721
Tb11.01.3560	2397.32	498.477	0.207931	-2.26582	0.091169
Tb927.10.2280	59.429	5.65381	0.0951355	-3.39387	0.0917886
Tb09.160.4500	184.654	31.0959	0.168401	-2.57003	0.092714
Tb927.6.370	58.3678	313.786	5.37602	2.42654	0.0931591
Tb927.10.16300	0	23.5575	Inf	Inf	0.0941404
Tb927.3.940	276.982	1327.7	4.79347	2.26107	0.0946296
Tb927.8.3730	209.063	1010.15	4.83179	2.27256	0.095058
Tb927.2.2500	268.492	1284.36	4.7836	2.2581	0.0952383
Tb09.160.0250	22.2859	0	0	-inf	0.0956725
Tb09.244.0980	22.2859	0	0	-inf	0.0956725
Tb927.5.2260	670.699	3130.32	4.66726	2.22258	0.0962208
Tb927.10.5550	321.553	1521.82	4.7327	2.24266	0.0963099
Tb927.10.11780	91.266	12.2499	0.134222	-2.89731	0.0970354
Tb927.6.3880	148.572	714.264	4.80751	2.26529	0.0994267
Tb927.10.12280	19.1022	123.441	6.46217	2.69202	0.0994393
Tb11.02.2920	108.246	16.0191	0.147989	-2.75644	0.0994807
Tb927.7.6200	72.1602	322.283	4.46621	2.15905	0.100051
Tb09.211.4280	686.583	163.968	0.238818	-2.06602	0.100298
Tb927.10.790	344.883	78.2148	0.226786	-2.14059	0.100736
Tb927.6.1860	280.165	1302.26	4.64819	2.21667	0.100846
PUF11	19.1022	122.499	6.41284	2.68096	0.101046
Tb927.5.300	2131.91	530.542	0.248857	-2.00661	0.101373
Tb09.160.3670	479.653	1924.27	4.0118	2.00425	0.10224
Tb11.01.5500	435.084	1746.17	4.01341	2.00483	0.102599
Tb11.01.3090	289.716	1333.36	4.60228	2.20235	0.102729
Tb09.244.2600	963.551	236.529	0.245477	-2.02634	0.102993
Tb11.14.0005	20.1634	126.268	6.26225	2.64668	0.103017
Tb927.1.2050	101.878	15.0768	0.147989	-2.75644	0.103369
Tb927.8.8230	655.809	2603.71	3.97022	1.98922	0.103495
Tb927.10.6460	70.0379	309.09	4.41318	2.14182	0.103571
Tb927.10.7380	85.9556	14.1352	0.164448	-2.6043	0.103839
Tb927.7.4950	206.94	956.436	4.6218	2.20845	0.104382
Tb927.6.1070	1250.07	4910.57	3.92824	1.97388	0.104439
Tb927.1.2160	258.941	49.942	0.19287	-2.3743	0.104453
Tb927.5.1990	5222.07	1330.59	0.254802	-1.97255	0.104524
Tb11.02.0020	4600.21	17964	3.90503	1.96533	0.104563
Tb09.211.3540	3289.66	835.862	0.254088	-1.9766	0.104819
Tb927.10.10450	25345.4	5733.9	0.22623	-2.14414	0.10509
Tb927.5.2340	1841.15	464.577	0.25233	-1.98661	0.105214
Tb09.211.3590	3444.59	877.326	0.254697	-1.97315	0.10527
Tb927.10.12240	351.268	1588.72	4.52282	2.17722	0.105341
Tb927.6.5490	25.4683	0.942347	0.0370008	-4.7563	0.105349
Tb927.6.4270	77.4661	335.476	4.33061	2.11457	0.10556
Tb927.5.4010	157.055	32.0398	0.204004	-2.29333	0.105617
Tb927.8.5460	1258.62	277.037	0.220111	-2.1837	0.105717
Tb11.01.8290	261.05	1047.89	4.01413	2.00509	0.105806
Tb927.10.16030	258.941	1178.82	4.55247	2.18665	0.105852
Tb11.01.0180	483.898	115.909	0.239531	-2.06171	0.10591
Tb927.10.14070	126.287	594.592	4.70827	2.2352	0.105967
Tb927.1.2690	534.835	129.102	0.241386	-2.05059	0.106039
Tb927.1.590	40.3268	2.8269	0.0700998	-3.83445	0.106284
Tb927.8.2230	122.042	19.7883	0.162144	-2.62465	0.106386
Tb927.4.720	2761.19	10702.2	3.87595	1.95455	0.10669
Tb927.10.10310	10.6123	80.0956	7.54742	2.91598	0.106718
Tb11.01.4550	169.797	783.052	4.61169	2.2053	0.10682
Tb927.1.780	266.356	60.3102	0.226427	-2.14288	0.107063
Tb927.4.1830	272.723	1087.47	3.98745	1.99547	0.107072
Tb927.10.2730	41.386	193.181	4.66779	2.22274	0.107103
Tb927.7.6340	855.311	212.971	0.248998	-2.00579	0.107373
Tb927.10.160	38.2044	203.537	5.32759	2.41348	0.108167
Tb09.160.1820	785.273	3049.44	3.88328	1.95728	0.108285
Tb927.1.2510	6296.29	1440.78	0.22883	-2.12765	0.108643
Tb927.3.830	719.48	2791.23	3.87952	1.95588	0.108787
Tb927.2.1330	360.819	74.4418	0.206313	-2.27709	0.10883
Tb927.1.4830	548.657	117.788	0.214684	-2.21972	0.109154
Tb927.1.2470	6410.9	1472.82	0.229736	-2.12195	0.109499
Tb09.211.0010	2930.98	11206.4	3.82343	1.93487	0.110002
Tb927.10.3980	4400.93	1012.03	0.229959	-2.12055	0.110344
Tb927.10.15880	239.838	47.1151	0.196445	-2.3478	0.110366
Tb927.7.2870	3540.1	922.558	0.260603	-1.94008	0.110775
Tb927.8.5790	44.5717	3.7692	0.0845649	-3.5638	0.111134
Tb927.6.3960	425.554	90.4609	0.212572	-2.23398	0.111492
Tb11.01.1660	146.443	588.967	4.02182	2.00785	0.111686
Tb09.211.4740	116.73	475.885	4.07681	2.02744	0.111899
Tb927.6.4490	336.394	80.0995	0.238112	-2.07029	0.111925
Tb927.8.5465	384.166	81.0379	0.210945	-2.24506	0.111993
Tb11.47.0005	2211.5	8385.01	3.79155	1.92279	0.11237
Tb09.211.3570	3341.65	876.383	0.26226	-1.93093	0.112507
Tb927.8.670	75.3475	359.017	4.76481	2.25242	0.112794
Tb11.01.0530	55.1841	272.325	4.93485	2.30301	0.112986
Tb927.2.2860	139.021	24.4998	0.176231	-2.50446	0.113317
Tb927.4.2340	402.187	1546.39	3.84496	1.94297	0.113534
Tb11.01.3580	1162.05	264.787	0.227862	-2.13377	0.11385
Tb11.13.0002	123.103	559.727	4.54682	2.18486	0.114239
Tb11.01.0640	462.697	1999.56	4.32154	2.11154	0.114242
Tb927.7.960	195.267	37.692	0.193029	-2.37311	0.114453
Tb927.3.4180	340.655	1480.35	4.34561	2.11956	0.114546
Tb11.02.3900	170.858	32.0382	0.187513	-2.41493	0.114585
Tb927.10.7610	160.246	716.149	4.46906	2.15997	0.114631
Tb927.1.2490	6450.17	1516.16	0.235058	-2.08891	0.114719
Tb927.4.5200	343.839	1492.6	4.341	2.11803	0.114738
Tb927.4.3560	122.036	490.021	4.01539	2.00554	0.114987
Tb927.4.2770	374.596	1434.25	3.82879	1.93689	0.11504
Tb927.8.7990	24.4071	0.942347	0.0386095	-4.6949	0.115196
Tb927.3.730	2071.42	545.619	0.263403	-1.92466	0.11522
Tb927.8.6930	100.817	16.0191	0.158893	-2.65387	0.115232
Tb11.01.8590	218.614	43.3458	0.198276	-2.33442	0.1154
Tb09.211.3060	613.392	136.634	0.222751	-2.1665	0.115467
Tb927.10.14580	7720.08	2062.8	0.267199	-1.90401	0.115773
Tb927.1.1380	298.206	62.1919	0.208553	-2.26151	0.115814
Tb11.50.0007	995.436	4220.57	4.23992	2.08404	0.116282
Tb927.2.1680	1221.48	5169.46	4.23214	2.08139	0.116317
Tb09.160.4580	304.574	1316.39	4.32209	2.11173	0.116544
Tb927.6.4840	811.802	3050.38	3.75754	1.90979	0.116546
Tb927.5.2270	593.199	150.776	0.254174	-1.97611	0.116693
Tb927.10.650	20.1634	118.73	5.88839	2.55787	0.116893
Tb927.7.4040	135.838	606.842	4.4674	2.15944	0.116919
Tb927.7.2880	3515.69	938.578	0.266969	-1.90526	0.116927
Tb09.244.1790	20.1634	0	0	-inf	0.116936
Tb11.57.0012	20.1634	0	0	-inf	0.116936
Tb927.2.2490	71.1025	334.517	4.70471	2.23411	0.117182
Tb927.6.270	207.991	804.765	3.86922	1.95204	0.117201
Tb927.10.5450	132.654	23.5575	0.177586	-2.49341	0.117264
Tb11.02.1080	85.9598	396.709	4.61505	2.20635	0.117327
Tb927.8.4380	726.944	3075.67	4.23096	2.08099	0.117584
Tb11.02.1730	502.999	1893.18	3.76378	1.91218	0.117918
Tb09.160.3530	2.12236	31.0975	14.6523	3.87306	0.118225
Tb09.v1.0320	142.198	30.1551	0.212064	-2.23743	0.118259
Tb927.5.1740	1672.42	444.788	0.265955	-1.91075	0.118721
Tb927.4.5360	100.812	404.267	4.01011	2.00364	0.118994
Tb927.8.5110	1701.07	453.269	0.266461	-1.908	0.119128
Tb927.7.2820	3481.73	939.52	0.269843	-1.88981	0.119765
Tb927.3.750	55.1813	234.645	4.25224	2.08822	0.120001
Tb927.5.4310	304.559	1149.66	3.77485	1.91642	0.120217
Tb09.160.3480	866.984	3207.75	3.6999	1.88749	0.12046
Tb927.6.4850	809.68	2996.67	3.70105	1.88793	0.120577
Tb927.10.1990	52.0004	5.65381	0.108726	-3.20123	0.120987
Tb927.10.4280	3.18354	35.8092	11.2482	3.49163	0.121127
Tb927.2.1050	326.859	1383.3	4.23209	2.08137	0.121149
Tb927.2.4980	323.66	1213.74	3.75006	1.90691	0.121531
Tb927.2.2510	1279.85	302.479	0.23634	-2.08106	0.121627
Tb927.2.5260	540.167	2254.93	4.1745	2.0616	0.121885
Tb11.03.0690	56.2453	6.59611	0.117274	-3.09205	0.121914
Tb09.211.3410	79.5885	322.283	4.04937	2.0177	0.121962
Tb927.3.2140	341.717	1437.01	4.20526	2.0722	0.122428
Tb11.02.3340	68.9767	282.704	4.09855	2.03511	0.122692
Tb927.6.300	117.797	518.266	4.39966	2.13739	0.122873
Tb927.7.3710	2366.55	9710.41	4.1032	2.03675	0.12295
Tb11.47.0015	469.041	120.62	0.257164	-1.95924	0.12345
Tb927.10.3840	93.3884	15.0768	0.161442	-2.63091	0.123474
Tb927.4.5190	202.695	863.148	4.25835	2.09029	0.123633
Tb11.02.4790	290.763	71.6184	0.246312	-2.02144	0.123737
Tb927.3.3480	148.565	570.12	3.83751	1.94017	0.1238
Tb927.7.5740	64.732	10.3658	0.160135	-2.64264	0.123845
Tb11.02.0330	317.308	1328.64	4.18723	2.066	0.123989
Tb927.8.3640	372.474	94.2347	0.252997	-1.98281	0.124037
Tb927.7.6690	730.128	170.556	0.233598	-2.0979	0.124107
Tb09.160.5350	160.246	31.0959	0.194051	-2.36549	0.124269
Tb927.7.3900	370.37	1542.55	4.16488	2.05828	0.124334
Tb927.2.4390	382.025	97.0618	0.254072	-1.97669	0.124535
Tb927.4.5390	100.817	16.9614	0.16824	-2.57141	0.125021
Tb09.160.3590	425.533	109.312	0.256883	-1.96082	0.125044
Tb09.211.2120	401.126	102.716	0.256069	-1.9654	0.125459
Tb927.5.3790	267.43	57.4804	0.214936	-2.21802	0.125489
Tb927.10.13870	76.4087	11.3076	0.147989	-2.75644	0.125554
Tb927.8.160	112.491	19.7883	0.175911	-2.50708	0.12557
Tb927.10.10220	96.5721	16.0191	0.165877	-2.59181	0.125662
Tb927.1.1810	80.6536	361.844	4.48639	2.16555	0.125723
Tb927.3.5370	1479.28	403.325	0.272649	-1.87489	0.126051
Tb927.8.5470	5128.93	1264.57	0.246556	-2.02001	0.126681
Tb927.6.2700	187.829	703.934	3.74774	1.90602	0.12706
Tb927.10.10210	531.677	123.441	0.232174	-2.10672	0.127187
Tb11.01.1120	394.759	1442.73	3.65472	1.86976	0.127274
Tb927.10.4560	208.001	43.3458	0.208392	-2.26263	0.127602
Tb927.3.2860	42.4493	204.479	4.81703	2.26814	0.128078
Tb927.2.2140	135.838	579.515	4.26623	2.09296	0.128322
Tb927.3.1410	696.168	2817.48	4.04713	2.0169	0.128767
Tb927.3.1610	191.012	709.588	3.71488	1.89332	0.129333
Tb927.5.2080	546.534	2213.47	4.05	2.01792	0.129497
Tb09.160.1490	898.863	216.729	0.241115	-2.05221	0.129507
Tb927.8.2420	617.607	2221.11	3.59632	1.84652	0.129513
Tb11.01.2600	217.542	52.7715	0.242581	-2.04346	0.12955
Tb09.211.3180	385.208	99.8888	0.259311	-1.94724	0.129596
Tb11.30.0014	19.1022	0	0	-inf	0.129664
Tb11.01.4623	4964.2	1392.79	0.280567	-1.83358	0.129695
Tb927.5.2160	966.735	3452.76	3.57157	1.83656	0.129969
Tb927.3.2060	74.2826	294.012	3.95803	1.98478	0.130184
Tb09.160.2020	582.588	2092.01	3.5909	1.84434	0.130198
Tb927.8.1980	306.696	1254.2	4.0894	2.03189	0.13027
Tb927.10.9350	213.308	882.936	4.13926	2.04937	0.130331
Tb927.3.1710	261.05	953.656	3.65315	1.86914	0.130653
Tb927.7.5620	102.934	394.844	3.83587	1.93956	0.130768
Tb11.01.4590	373.535	97.0618	0.259846	-1.94427	0.130837
Tb927.2.5660	3790.72	947.955	0.250072	-1.99958	0.130951
Tb11.55.0026	167.666	622.892	3.71507	1.89339	0.131092
Tb09.211.2010	20.1624	99.8888	4.95421	2.30866	0.131127
Tb927.8.7200	49.8779	5.65381	0.113353	-3.14111	0.131351
Tb09.211.4330	142.198	532.426	3.74426	1.90468	0.131418
Tb927.5.4340	309.88	69.7303	0.225024	-2.15185	0.13156
Tb927.6.4910	848.944	3019.28	3.55652	1.83046	0.131564
Tb927.7.2910	2665.68	749.166	0.281041	-1.83115	0.131784
Tb927.10.13200	12.7348	81.0379	6.36351	2.66982	0.131958
Tb927.8.6400	60.4902	272.325	4.50197	2.17056	0.132831
Tb09.211.4800	196.328	41.4612	0.211184	-2.24343	0.132864
Tb11.57.0005	549.691	1957.26	3.56065	1.83214	0.132915
Tb927.10.11350	73.2214	13.1929	0.180178	-2.47251	0.13295
Tb927.10.5810	281.213	71.6184	0.254677	-1.97326	0.13312
Tb927.10.1840	130.525	488.136	3.73979	1.90296	0.133271
Tb927.4.4670	125.225	526.746	4.20639	2.07258	0.133348
Tb09.211.0580	27.5907	1.88469	0.0683091	-3.87178	0.133445
Tb09.244.2520	27.5907	1.88469	0.0683091	-3.87178	0.133445
Tb927.7.2930	3554.95	1008.31	0.283636	-1.81789	0.133566
Tb927.8.610	131.593	551.246	4.18903	2.06662	0.133606
Tb927.1.2430	6393.92	1623.58	0.253926	-1.97752	0.133956
Tb927.10.8120	129.47	541.823	4.18492	2.0652	0.134139
Tb09.211.4880	8.48944	55.5985	6.54914	2.71131	0.134264
Tb927.5.3030	93.3884	16.0191	0.171532	-2.54345	0.134277
Tb927.6.3000	253.634	1027.11	4.04956	2.01777	0.134422
Tb927.6.4890	870.167	3063.57	3.52067	1.81585	0.134449
Tb927.6.4860	844.699	2974.05	3.52084	1.81592	0.134528
Tb927.3.1120	1172.66	291.171	0.248299	-2.00985	0.134593
Tb11.01.4624	4997.1	1426.71	0.285509	-1.80839	0.13473
Tb927.6.4900	842.577	2963.68	3.5174	1.81451	0.134824
Tb927.10.5010	272.737	61.2496	0.224574	-2.15474	0.134879
Tb11.02.3510	90.2047	386.343	4.28296	2.09861	0.135143
Tb11.01.4622	4894.16	1403.16	0.2867	-1.80239	0.135998
Tb927.7.2070	1381.72	5405.04	3.91181	1.96784	0.136054
Tb11.02.4070	4125.87	1181.7	0.286413	-1.80383	0.136059
Tb09.160.1350	422.37	1673.53	3.96223	1.98631	0.136581
Tb09.211.3550	3309.82	948.944	0.286706	-1.80236	0.136922
Tb927.8.1670	710.99	196.951	0.277009	-1.852	0.137107
Tb927.6.4880	874.412	3050.38	3.48849	1.8026	0.137164
Tb927.4.870	460.575	110.249	0.239373	-2.06267	0.137274
Tb927.3.1630	635.647	175.277	0.275745	-1.85859	0.137316
Tb927.4.260	145.382	532.426	3.66227	1.87274	0.137533
Tb09.211.4370	541.202	1896.95	3.50506	1.80944	0.137652
Tb927.5.4160	499.84	120.615	0.241306	-2.05106	0.137771
Tb927.8.3790	955.109	238.402	0.249607	-2.00227	0.137772
Tb09.160.2240	649.474	2543.27	3.91589	1.96934	0.137774
Tb09.211.2940	205.879	829.225	4.02773	2.00997	0.138007
Tb11.03.0320	883.963	247.837	0.280371	-1.83459	0.138065
Tb927.2.1560	1316.99	5111.04	3.88085	1.95637	0.138306
Tb927.6.4870	879.718	3056.98	3.47495	1.79699	0.138316
Tb927.7.2390	717.357	199.778	0.278491	-1.8443	0.138525
Tb11.02.5210	342.761	1206.2	3.51908	1.8152	0.139322
Tb09.211.4360	370.352	1300.44	3.51136	1.81203	0.139405
Tb927.6.3570	401.126	1405.04	3.50274	1.80848	0.139593
Tb11.02.5410	187.838	754.783	4.01827	2.00657	0.139742
Tb11.01.4880	452.085	109.307	0.241784	-2.04821	0.14019
Tb927.5.4730	2.12246	32.0382	15.0948	3.91598	0.140347
Tb11.02.0550	575.159	1995.89	3.47015	1.795	0.140387
Tb09.160.5390	144.32	33.9245	0.235064	-2.08888	0.140669
Tb927.10.4570	201.634	44.2881	0.219646	-2.18675	0.140688
Tb927.1.220	386.288	1510.51	3.91031	1.96728	0.140739
Tb927.7.2860	2685.85	778.379	0.289808	-1.78683	0.140808
Tb927.4.750	144.32	523.003	3.6239	1.85754	0.140835
Tb927.6.1640	392.656	1531.24	3.8997	1.96336	0.141393
Tb927.10.14630	231.337	817.015	3.53171	1.82037	0.141971
Tb927.3.1770	47.7554	5.65381	0.118391	-3.07837	0.14282
Tb09.211.4260	46.6919	187.527	4.01627	2.00586	0.142833
Tb927.3.2610	75.3475	12.2499	0.162579	-2.62079	0.142881
Tb927.6.990	1377.41	4694.78	3.4084	1.7691	0.143092
Tb11.01.6190	95.5062	353.38	3.70008	1.88756	0.143241
Tb927.5.1160	1567.44	405.189	0.258504	-1.95174	0.143368
Tb927.3.1690	535.896	1842.29	3.43778	1.78148	0.143629
Tb927.4.3870	219.675	862.205	3.92491	1.97266	0.144483
Tb09.160.3620	24.4083	0.942301	0.0386057	-4.69504	0.144887
Tb927.8.170	24.4083	0.942301	0.0386057	-4.69504	0.144887
Tb927.8.3440	24.4083	0.942301	0.0386057	-4.69504	0.144887
Tb927.10.9520	9.55062	57.4832	6.01879	2.58947	0.14491
Tb927.6.1030	1342.39	4546.83	3.38711	1.76005	0.145104
Tb927.3.1860	91.2615	336.418	3.68631	1.88218	0.145578
Tb11.01.4580	244.071	64.0796	0.262545	-1.92937	0.145878
Tb927.6.1060	1390.15	4693.83	3.37651	1.75553	0.146018
Tb927.8.990	920.088	3481.8	3.78421	1.91999	0.146217
Tb09.160.4840	36.0819	166.787	4.62247	2.20866	0.146586
Tb927.7.760	1951.51	573.89	0.294075	-1.76575	0.146628
Tb927.8.470	426.594	1457.81	3.41733	1.77287	0.14684
Tb927.8.5770	66.8576	282.69	4.22824	2.08006	0.146877
Tb927.4.2530	5057.58	1503.04	0.297186	-1.75056	0.146916
Tb09.160.4830	1289.4	4847.2	3.75927	1.91045	0.14731
Tb09.211.1470	362.923	99.8888	0.275234	-1.86127	0.147431
Tb927.6.970	1365.74	4588.29	3.35957	1.74828	0.147651
Tb09.211.3640	50.9391	6.59611	0.12949	-2.94909	0.147756
Tb927.6.980	1367.86	4589.23	3.35504	1.74633	0.148078
Tb927.10.30	1.06123	25.4421	23.9741	4.58341	0.148254
Tb927.6.1010	1408.19	4719.28	3.35132	1.74473	0.148372
Tb11.02.4360	2084.16	618.18	0.296609	-1.75337	0.14901
Tb927.6.1050	1382.72	4621.27	3.34217	1.74078	0.149287
Tb927.6.1040	1330.72	4447.88	3.34246	1.74091	0.149342
Tb927.3.680	135.831	480.597	3.5382	1.82302	0.14941
Tb927.1.480	1766.95	468.324	0.265046	-1.91568	0.149717
Tb04.24M18.150	90.2047	366.555	4.06359	2.02276	0.149836
Tb11.02.1880	107.179	384.478	3.58724	1.84288	0.150108
Tb927.6.1000	1407.12	4685.35	3.32974	1.73541	0.150453
Tb927.7.1800	725.883	2713.83	3.73866	1.90252	0.150495
Tb11.02.5130	98.6946	18.846	0.190953	-2.38871	0.151181
Tb927.7.4250	247.255	845.286	3.41868	1.77344	0.151478
Tb11.01.7980	135.838	532.4	3.91938	1.97063	0.151698
Tb927.10.15120	227.092	60.3102	0.265576	-1.9128	0.15172
Tb927.8.4430	833.067	217.672	0.261289	-1.93628	0.151729
Tb927.8.6180	10460	3168.17	0.302883	-1.72317	0.152014
Tb11.01.0290	1233.09	365.631	0.296516	-1.75382	0.152076
Tb927.4.5160	571.976	164.911	0.288318	-1.79427	0.15213
Tb927.1.1590	76.4087	312.844	4.09435	2.03363	0.152138
Tb927.8.4650	96.5674	346.784	3.59111	1.84443	0.152374
Tb11.01.3930	83.8373	15.0768	0.179834	-2.47526	0.152376
Tb927.3.4620	129.464	31.0975	0.240202	-2.05768	0.152393
Tb927.10.3770	4.24493	40.5189	9.54526	3.25478	0.152426
Tb927.7.1790	375.658	1264.63	3.36644	1.75123	0.152567
Tb927.7.270	274.846	932.924	3.39436	1.76314	0.152657
Tb927.7.6610	505.122	145.122	0.2873	-1.79937	0.153187
Tb927.8.4700	423.411	1418.23	3.34954	1.74396	0.153346
Tb927.4.5080	349.128	1174.16	3.36314	1.74981	0.153471
Tb927.5.4570	4920.93	1339.95	0.272296	-1.87675	0.154071
Tb927.1.180	368.247	1375.76	3.73596	1.90148	0.154233
Tb927.6.960	1401.82	4613.73	3.29125	1.71864	0.154262
Tb927.10.2720	153.879	593.65	3.85791	1.94782	0.154277
Tb927.4.5410	28.6533	1.8846	0.0657727	-3.92637	0.154548
Tb927.6.3930	150.688	521.118	3.45827	1.79005	0.154869
Tb927.1.2550	6408.78	1754.56	0.273775	-1.86894	0.155226
Tb11.01.4310	157.062	603.073	3.8397	1.94099	0.155368
Tb927.8.7530	56.2453	235.575	4.18835	2.06638	0.155669
Tb927.8.4990	1425.16	428.768	0.300855	-1.73286	0.1557
Tb927.7.5790	2713.44	824.554	0.303878	-1.71844	0.155745
Tb927.8.580	760.866	2503.82	3.29075	1.71842	0.156114
Tb927.5.1470	30.7742	127.217	4.13388	2.0475	0.156271
Tb927.3.860	3479.61	11333.6	3.25715	1.70361	0.156434
Tb927.1.1030	765.111	2515.13	3.28727	1.71689	0.156445
Tb927.3.5740	33.9577	137.583	4.05159	2.01849	0.156667
Tb927.10.7790	106.118	373.17	3.51655	1.81416	0.156819
Tb11.01.3400	209.063	787.764	3.76807	1.91383	0.157037
Tb927.6.3950	293.947	81.9842	0.278908	-1.84214	0.15714
Tb11.01.7970	470.126	1728.18	3.676	1.87813	0.157558
Tb927.7.4110	473.309	122.499	0.258814	-1.95001	0.157658
Tb927.8.2020	723.725	2371.89	3.27734	1.71252	0.157683
Tb927.1.3400	71.1025	287.402	4.04208	2.0151	0.158181
Tb927.8.6950	38.2025	150.776	3.94675	1.98067	0.158386
Tb927.2.5910	387.331	111.197	0.287086	-1.80045	0.158508
Tb927.8.3250	621.851	183.758	0.295501	-1.75876	0.158548
Tb927.3.5140	478.592	139.467	0.291412	-1.77887	0.158632
Tb11.01.8770	5203.22	1439.84	0.27672	-1.8535	0.158825
Tb927.7.4100	328.966	93.2924	0.283593	-1.81811	0.158919
Tb11.01.7670	605.934	179.046	0.295488	-1.75883	0.158932
Tb927.1.1930	3164.59	11387.7	3.59847	1.84739	0.159111
Tb927.2.4590	3991.1	1229.76	0.308127	-1.6984	0.159211
Tb927.7.4600	56.2453	232.748	4.13809	2.04897	0.159311
Tb927.5.4550	355.513	90.4609	0.254452	-1.97453	0.159387
Tb927.5.620	1490.96	454.211	0.304644	-1.7148	0.159515
Tb927.6.1020	1401.82	4536.46	3.23613	1.69427	0.159924
Tb927.4.2470	48.8167	6.59611	0.13512	-2.88769	0.159946
Tb11.01.8200	340.639	1124.22	3.30033	1.72261	0.159965
Tb927.2.910	276.982	68.788	0.248349	-2.00956	0.159968
Tb11.01.6600	332.149	1095.01	3.29673	1.72104	0.160557
Tb927.6.3100	470.126	1710.28	3.63791	1.86311	0.160762
Tb11.01.5550	456.307	1491.74	3.26915	1.70891	0.16097
Tb927.8.6020	43.5084	166.796	3.83364	1.93872	0.161014
Tb927.10.13620	55.1813	204.489	3.70577	1.88977	0.161122
Tb927.10.14750	237.704	789.687	3.32214	1.73211	0.161463
Tb09.160.3160	1.06118	21.674	20.4244	4.35222	0.161497
Tb927.6.3250	557.119	1808.36	3.24592	1.69863	0.162207
Tb11.01.4170	26.5308	123.441	4.65276	2.21809	0.162668
Tb11.01.0410	220.736	53.7112	0.243327	-2.03903	0.162687
Tb927.3.3590	2.12236	26.3857	12.4323	3.63602	0.163198
Tb927.5.1350	250.451	62.1919	0.24832	-2.00973	0.163396
Tb927.3.4400	105.062	21.6729	0.206287	-2.27727	0.163426
Tb927.10.5510	4.24472	34.8669	8.21417	3.03812	0.164006
Tb927.8.1870	756.658	205.422	0.271485	-1.88105	0.164106
Tb11.01.6380	423.432	111.192	0.262596	-1.92908	0.164176
Tb927.7.4240	261.05	857.536	3.28495	1.71587	0.16422
Tb11.18.0011	270.614	986.589	3.64574	1.86621	0.16437
Tb927.5.1030	475.432	1705.56	3.5874	1.84294	0.16508
Tb927.7.2240	279.104	70.6726	0.253212	-1.98158	0.165098
Tb927.10.4540	62.6127	10.3653	0.165547	-2.59469	0.165307
Tb927.5.3380	62.6127	10.3653	0.165547	-2.59469	0.165307
Tb927.6.870	564.575	151.71	0.268716	-1.89585	0.165363
Tb927.4.5400	27.592	1.8846	0.0683024	-3.87192	0.165389
Tb927.4.1750	773.6	235.587	0.304533	-1.71533	0.165406
Tb927.8.6170	444.634	1435.2	3.22781	1.69056	0.165534
Tb927.5.1380	513.611	153.603	0.299064	-1.74147	0.165638
Tb09.211.4780	28.6519	2.82704	0.0986688	-3.34126	0.165663
Tb09.211.3660	411.758	1474.7	3.58148	1.84055	0.166516
Tb11.02.4050	4185.29	1318.34	0.314994	-1.6666	0.166652
Tb927.6.380	62.6127	249.71	3.98817	1.99573	0.1667
Tb927.8.660	107.184	405.189	3.7803	1.9185	0.16765
Tb11.01.7090	103.996	354.323	3.40709	1.76854	0.168084
Tb927.10.920	964.66	3395.11	3.51949	1.81537	0.168154
Tb09.160.3170	63.6708	227.106	3.56688	1.83466	0.168203
Tb927.4.3720	171.92	630.399	3.66683	1.87453	0.168255
Tb927.7.4860	866.984	267.627	0.308687	-1.69578	0.168647
Tb11.01.3300	2535.28	8831.25	3.48334	1.80047	0.16962
Tb927.5.3080	43.5105	5.65381	0.129941	-2.94407	0.169648
Tb927.7.7430	251.5	814.188	3.23733	1.69481	0.169772
Tb927.1.1580	95.5109	361.844	3.78851	1.92163	0.169833
Tb927.3.1760	457.391	1616.99	3.53524	1.82181	0.170012
Tb927.4.4060	45.6307	7.53878	0.165213	-2.5976	0.170463
Tb927.10.4140	139.021	511.669	3.68051	1.87991	0.170717
Tb09.211.3690	112.491	24.4998	0.217794	-2.19896	0.171286
Tb11.02.0210	6266.27	2004.37	0.319867	-1.64445	0.171287
Tb927.10.15280	31.8354	3.76939	0.118403	-3.07823	0.171348
Tb11.01.5800	124.158	413.691	3.33197	1.73637	0.171554
Tb11.01.5900	2309.24	7996.37	3.46277	1.79193	0.171666
Tb927.10.11620	115.674	25.4421	0.219946	-2.18478	0.17171
Tb11.38.0002	8.48986	54.6535	6.4375	2.6865	0.171864
Tb927.7.6110	491.326	1554.87	3.16465	1.66204	0.171868
Tb09.211.0290	308.819	81.0379	0.262413	-1.93009	0.17219
Tb927.8.3940	152.817	556.9	3.64422	1.86561	0.172207
Tb927.10.9900	215.43	772.687	3.58672	1.84266	0.172211
Tb11.01.0470	639.923	177.153	0.276834	-1.85291	0.172439
Tb927.4.3750	354.434	1127.05	3.17985	1.66896	0.172618
Tb927.4.1470	145.389	530.515	3.64894	1.86748	0.172682
Tb927.8.4980	1337.09	423.114	0.316445	-1.65997	0.173315
Tb927.2.2320	46.6942	6.59611	0.141262	-2.82356	0.173385
Tb927.5.3000	205.869	664.355	3.22708	1.69023	0.173584
Tb11.02.3065	158.116	516.406	3.266	1.70753	0.173668
Tb927.6.2170	1095.14	3411.3	3.11495	1.63921	0.173988
Tb11.01.7840	170.858	615.323	3.60136	1.84854	0.174211
Tb927.3.3580	93.3884	349.594	3.74344	1.90436	0.174325
Tb11.02.2300	690.862	193.172	0.27961	-1.83851	0.174446
Tb927.8.880	1848.57	590.852	0.319626	-1.64555	0.17483
Tb927.10.8930	117.797	26.3844	0.223983	-2.15854	0.174983
Tb927.5.4480	1045.26	330.764	0.316441	-1.65999	0.175373
Tb927.4.1570	205.869	58.4255	0.2838	-1.81705	0.175479
Tb09.211.0960	336.394	100.831	0.299741	-1.73821	0.176026
Tb927.4.1860	6072.37	1775.3	0.292356	-1.7742	0.176084
Tb927.4.3930	118.858	434.401	3.65479	1.86979	0.176256
Tb11.03.0760	586.861	2026.89	3.45378	1.78818	0.176289
Tb927.10.5560	63.6708	13.1929	0.207204	-2.27087	0.176356
Tb927.8.6570	63.6708	13.1929	0.207204	-2.27087	0.176356
Tb927.5.1480	631.402	196.951	0.311926	-1.68072	0.176436
Tb927.8.4160	95.5109	354.305	3.70958	1.89126	0.176713
Tb927.1.3440	26.5308	1.8846	0.0710345	-3.81534	0.177146
Tb927.10.15750	96.5674	23.5587	0.243961	-2.03528	0.177323
Tb11.03.0460	63.6739	11.3076	0.177586	-2.49341	0.177396
Tb11.01.0490	413.86	1293.84	3.12628	1.64445	0.177525
Tb927.2.5820	288.641	85.7536	0.297095	-1.75101	0.177641
Tb09.211.2360	1980.26	576.688	0.291219	-1.77983	0.178242
Tb927.5.3460	198.441	56.5408	0.284926	-1.81134	0.178344
Tb927.7.640	317.293	996.061	3.13925	1.65042	0.178351
Tb11.02.0445	3158.23	10691.3	3.38524	1.75926	0.17886
Tb09.354.0030	15.9185	0	0	-inf	0.179017
Tb927.10.2850	15.9185	0	0	-inf	0.179017
Tb927.1.700	1327.54	426.883	0.321561	-1.63684	0.179129
Tb927.6.3230	943.435	3211.36	3.4039	1.76719	0.17926
Tb09.211.0910	397.962	1369.16	3.44044	1.78259	0.179988
Tb11.01.4290	134.77	436.307	3.23742	1.69485	0.180136
Tb927.4.710	1538.71	497.559	0.323361	-1.62878	0.180137
Tb09.160.0780	68.9767	15.0776	0.218589	-2.19371	0.180407
Tb927.2.3920	212.246	742.533	3.49845	1.80672	0.180715
Tb09.160.1020	112.491	25.4421	0.226171	-2.14451	0.180771
Tb927.6.2280	734.336	2253.15	3.06828	1.61743	0.181042
Tb927.10.11020	38.2044	4.71151	0.123324	-3.01948	0.181329
Tb927.10.14890	139.015	37.6939	0.271151	-1.88283	0.181696
Tb927.10.580	82.7761	306.248	3.69971	1.88741	0.181768
Tb927.8.5080	284.41	981.878	3.45233	1.78757	0.18177
Tb927.6.3150	601.689	190.354	0.316366	-1.66033	0.182202
Tb11.02.2480	129.464	417.46	3.22453	1.68909	0.182529
Tb927.7.920	308.819	83.8648	0.271567	-1.88062	0.182549
Tb927.4.2600	160.246	563.496	3.51644	1.81412	0.183316
Tb11.02.2210	120.974	32.0398	0.264848	-1.91677	0.183657
Tb927.7.6920	206.93	60.3102	0.291452	-1.77867	0.183788
Tb927.3.290	550.779	1861.99	3.38064	1.7573	0.183902
Tb927.2.5340	66.8576	250.652	3.74904	1.90652	0.184579
Tb927.7.2100	133.715	473.035	3.53763	1.82278	0.184728
Tb09.211.0840	676.005	195.056	0.288543	-1.79314	0.18494
Tb11.01.6080	1383.78	4177.43	3.01886	1.594	0.185041
Tb11.01.3805	11474.5	3817.45	0.332689	-1.58775	0.185087
Tb11.49.0001	21.2246	0.942301	0.0443966	-4.49341	0.185285
Tb927.10.15110	21.2246	0.942301	0.0443966	-4.49341	0.185285
Tb927.7.7270	455.246	143.237	0.314636	-1.66824	0.185422
Tb927.8.870	2143.58	707.703	0.33015	-1.59881	0.186034
Tb09.160.0680	350.207	1186.36	3.38759	1.76026	0.186342
Tb927.2.4840	392.656	1325.82	3.37654	1.75555	0.186548
Tb09.211.4820	436.166	123.441	0.283015	-1.82105	0.186582
Tb11.02.2280	1330.72	3996.5	3.00326	1.58653	0.187129
Tb927.8.7340	359.74	1099.72	3.05699	1.61211	0.187148
Tb11.01.0250	289.702	88.5807	0.305765	-1.70951	0.187273
Tb927.3.5260	652.658	189.403	0.290202	-1.78487	0.187373
Tb927.10.3930	1986.53	657.759	0.33111	-1.59462	0.18751
Tb927.5.1700	385.227	108.365	0.281301	-1.82982	0.187552
Tb927.4.3000	252.561	778.379	3.08195	1.62384	0.187897
Tb927.2.5850	554.997	1678.32	3.02402	1.59647	0.188051
Tb11.01.7280	343.839	1159.03	3.37085	1.75311	0.188238
Tb927.8.3300	466.942	1563.28	3.3479	1.74326	0.188296
Tb927.1.4780	387.331	1177.93	3.04116	1.60462	0.188489
Tb927.3.870	73.2214	16.9623	0.231657	-2.10994	0.188857
Tb927.7.4700	432.983	1449.26	3.34715	1.74293	0.188893
Tb09.211.4020	147.511	512.612	3.47507	1.79704	0.188958
Tb927.8.700	53.0616	201.652	3.80035	1.92613	0.189494
Tb927.4.1250	185.716	636.996	3.42995	1.77819	0.189512
Tb11.01.3630	357.618	1086.53	3.03824	1.60323	0.189578
Tb927.6.2510	282.274	86.696	0.307134	-1.70306	0.189676
Tb927.10.800	1.06118	19.7893	18.6484	4.22098	0.189712
Tb927.8.860	377.78	1145.89	3.03323	1.60086	0.189718
Tb927.10.590	181.471	47.1151	0.259629	-1.94548	0.189852
Tb927.8.5050	178.278	51.8291	0.29072	-1.7823	0.189901
Tb11.02.4890	1664.99	4957.69	2.97761	1.57415	0.189935
Tb927.8.7170	81.7108	19.7893	0.242187	-2.04581	0.189956
Tb927.1.4910	71.1025	14.1345	0.198791	-2.33068	0.19001
Tb11.47.0034	70.0379	16.0199	0.228732	-2.12827	0.190168
Tb927.7.4070	1513.24	4505.36	2.97729	1.574	0.190186
Tb927.2.1470	37.1431	4.71151	0.126847	-2.97884	0.190392
Tb09.v1.0180	166.605	48.0597	0.288465	-1.79353	0.190827
Tb927.3.2180	1951.51	5786.01	2.96489	1.56798	0.191303
Tb927.6.4760	218.614	740.649	3.38793	1.7604	0.191475
Tb927.8.7790	186.768	576.717	3.08788	1.62662	0.191669
Tb927.3.4860	50.9391	8.48071	0.166487	-2.58652	0.19183
Tb11.02.5220	51.9978	10.3658	0.199351	-2.32662	0.191858
Tb11.01.0355	19437.6	6587.01	0.338879	-1.56116	0.191865
Tb927.6.110	88.0823	314.729	3.57312	1.83718	0.19189
Tb11.02.5300	180.409	47.1151	0.261156	-1.93701	0.191897
Tb927.10.5470	13.7953	63.1373	4.57671	2.19431	0.19191
Tb09.160.2050	159.177	494.732	3.10807	1.63602	0.192101
Tb11.01.4230	1152.44	382.593	0.331985	-1.59081	0.192199
Tb927.7.2230	661.115	1972.33	2.98334	1.57693	0.192342
Tb927.3.2900	597.474	1969.41	3.29623	1.72082	0.192366
Tb11.02.3610	1209.8	3957.66	3.27133	1.70988	0.192396
Tb11.01.7500	635.647	1896.95	2.98428	1.57738	0.192428
Tb927.8.500	1273.42	424.056	0.333007	-1.58638	0.192549
Tb927.10.6850	979.517	3207.59	3.27467	1.71135	0.192651
Tb927.7.6970	54.1228	9.42301	0.174104	-2.52198	0.192939
Tb927.10.5300	339.594	1128.88	3.32419	1.733	0.193304
Tb11.02.0060	100.812	321.34	3.18752	1.67243	0.193528
Tb927.7.6180	33.9594	136.634	4.02344	2.00843	0.193988
Tb927.5.2140	161.299	498.502	3.09054	1.62786	0.194047
Tb927.10.930	6.36739	43.3458	6.80747	2.76712	0.194069
Tb11.01.7050	144.32	448.557	3.10807	1.63602	0.194151
Tb927.3.3240	146.443	454.211	3.10163	1.63303	0.194646
Tb927.2.1740	63.6739	12.2499	0.192385	-2.37793	0.194709
Tb11.01.2100	8.48986	50.8843	5.99354	2.58341	0.194938
Tb927.8.7040	79.5924	16.9614	0.213103	-2.23037	0.195177
Tb11.02.0410	233.471	64.0765	0.274451	-1.86538	0.195672
Tb927.10.10420	306.681	920.673	3.00206	1.58595	0.195845
Tb927.2.4460	163.422	502.271	3.07347	1.61987	0.19597
Tb11.02.4730	57.3037	12.2505	0.213782	-2.22579	0.196046
Tb927.10.6670	233.46	71.6184	0.30677	-1.70477	0.196142
Tb11.01.1960	1115.3	374.112	0.335436	-1.57589	0.196491
Tb09.211.0200	85.9556	21.674	0.252153	-1.98763	0.196504
Tb927.5.2330	336.394	1005.48	2.98901	1.57967	0.196601
Tb11.01.4100	337.472	1109.09	3.28646	1.71654	0.197497
Tb927.10.10060	22.2848	1.88469	0.0845732	-3.56366	0.198326
Tb09.160.5330	229.215	70.6761	0.30834	-1.69741	0.198672
Tb927.8.3520	626.127	2024.06	3.23267	1.69273	0.199198
Tb927.3.1970	835.19	2690.27	3.22115	1.68758	0.199217
Tb11.02.4100	251.5	752.936	2.99378	1.58197	0.19937
Tb927.6.4770	88.0779	22.6163	0.256777	-1.96141	0.199535
Tb11.01.3780	368.247	1200.49	3.26001	1.70488	0.199679
Tb09.211.2130	112.491	27.3267	0.242925	-2.04142	0.200014
Tb09.160.4510	14.8572	0	0	-inf	0.200209
Tb927.6.5260	14.8572	0	0	-inf	0.200209
Tb927.10.3940	1933.47	661.528	0.342146	-1.54732	0.200463
Tb927.10.2900	12.7342	58.4255	4.5881	2.1979	0.200524
Tb927.6.2650	117.791	364.688	3.09607	1.63044	0.200613
Tb927.1.1550	262.124	860.321	3.28211	1.71462	0.200654
Tb927.8.5000	1331.78	453.269	0.340348	-1.55492	0.200745
Tb09.244.2580	74.2826	238.414	3.20955	1.68237	0.201343
Tb927.6.3750	440.39	1292.9	2.93581	1.55376	0.20141
Tb09.211.1130	778.906	261.973	0.336334	-1.57203	0.201439
Tb927.8.3610	217.553	60.3073	0.277208	-1.85096	0.201788
Tb09.160.2160	171.92	571.977	3.327	1.73422	0.20181
Tb927.6.1140	112.485	31.0975	0.276459	-1.85486	0.201928
Tb927.3.1780	175.103	47.1151	0.26907	-1.89395	0.202563
Tb927.10.9800	117.791	32.9822	0.280006	-1.83647	0.20262
Tb11.01.1160	189.951	570.12	3.0014	1.58564	0.202675
Tb927.2.4870	78.5273	249.722	3.18007	1.66906	0.202881
Tb09.211.1610	601.719	1926.06	3.20094	1.67849	0.203072
Tb11.01.4702	2107.61	6670.55	3.16499	1.6622	0.203374
Tb11.01.4025	217.553	713.322	3.27885	1.71319	0.203466
Tb11.03.0240	2264.67	710.495	0.31373	-1.6724	0.203741
Tb927.10.13100	24.4083	1.8846	0.0772114	-3.69504	0.20376
Tb927.10.8200	804.414	2559.29	3.18156	1.66973	0.20397
Tb927.4.4470	555.024	167.73	0.302202	-1.72641	0.204028
Tb927.1.4470	100.812	27.3281	0.271079	-1.88321	0.204286
Tb927.10.14650	41.386	7.53878	0.182158	-2.45674	0.204301
Tb927.5.2570	665.36	224.279	0.337079	-1.56884	0.204506
Tb11.01.1860	107.179	330.764	3.08609	1.62578	0.204563
Tb927.2.6100	1242.7	387.286	0.311648	-1.68201	0.205036
Tb11.03.0350	923.272	285.517	0.309245	-1.69318	0.205054
Tb09.211.0350	3409.74	1077.99	0.316151	-1.66131	0.205061
Tb927.1.3320	98.6946	23.5575	0.238691	-2.06678	0.205451
Tb927.10.14390	218.614	712.38	3.25862	1.70426	0.205714
Tb09.160.3700	182.532	49.942	0.273607	-1.86982	0.205728
Tb11.55.0002	388.392	1130.82	2.91154	1.54178	0.20589
Tb927.5.4400	421.288	139.467	0.33105	-1.59488	0.206063
Tb927.7.710	445.717	133.807	0.300205	-1.73598	0.206082
Tb927.4.2920	64.7352	13.1922	0.203787	-2.29486	0.206224
Tb927.1.2280	48.8167	8.48071	0.173726	-2.52512	0.206384
Tb927.6.540	48.8167	8.48071	0.173726	-2.52512	0.206384
Tb927.10.14520	31.837	3.7692	0.118391	-3.07837	0.206589
Tb927.6.530	52.0004	9.42301	0.18121	-2.46426	0.2067
Tb927.8.6340	434.022	144.179	0.332193	-1.58991	0.206718
Tb927.1.2760	1025.1	2937.3	2.86538	1.51873	0.206776
Tb927.6.2080	172.981	567.265	3.27935	1.71341	0.207091
Tb927.3.2220	479.653	1386.19	2.88999	1.53106	0.207229
Tb927.8.8180	66.8543	16.0199	0.239624	-2.06115	0.207553
Tb927.8.4720	451.001	1303.27	2.88972	1.53093	0.207743
Tb927.6.2220	319.415	930.097	2.91188	1.54195	0.207806
Tb927.10.15810	442.534	1405.91	3.17696	1.66765	0.207871
Tb927.1.1010	1314.8	3749.6	2.85184	1.51189	0.207967
Tb927.8.630	101.873	312.859	3.07106	1.61874	0.208088
Tb11.v4.0002	1188.58	373.151	0.313947	-1.67141	0.208134
Tb927.8.7430	846.821	2417.12	2.85435	1.51316	0.209143
Tb927.8.5590	262.111	765.186	2.91932	1.54563	0.209145
Tb927.8.4190	2834.55	8824.65	3.11324	1.63842	0.209219
Tb927.8.6660	2546.83	893.345	0.350767	-1.51141	0.209354
Tb927.10.9170	52.0004	187.518	3.60609	1.85043	0.209369
Tb927.7.3860	306.696	977.166	3.18611	1.67179	0.210052
Tb927.10.14470	35.0207	4.71151	0.134535	-2.89395	0.210203
Tb11.55.0017	1978.14	6149.46	3.10871	1.63632	0.210301
Tb927.8.3820	259.989	83.8689	0.322586	-1.63224	0.210334
Tb11.47.0010	799.108	2498.04	3.12604	1.64433	0.210696
Tb927.5.310	3233.57	1037.47	0.320844	-1.64006	0.210803
Tb927.5.900	1025.15	323.209	0.31528	-1.66529	0.211097
Tb927.8.5040	750.291	2343.5	3.12346	1.64314	0.21129
Tb927.10.16100	1373.23	436.285	0.317706	-1.65423	0.21143
Tb11.01.4450	215.419	629.488	2.92215	1.54703	0.21162
Tb927.7.3040	182.532	50.8843	0.278769	-1.84286	0.211763
Tb927.10.1800	430.839	1233.53	2.8631	1.51758	0.212007
Tb927.6.3050	203.746	595.564	2.92306	1.54748	0.212411
Tb927.1.2210	198.441	580.486	2.92524	1.54855	0.212552
Tb11.01.4740	1362.62	4213.97	3.09255	1.62879	0.213103
Tb927.8.7420	733.275	253.491	0.345698	-1.53242	0.21327
Tb927.4.2440	516.82	1614.16	3.12326	1.64305	0.213347
Tb927.4.4480	2337.78	827.381	0.353918	-1.49851	0.21347
Tb11.02.3640	506.183	1438.96	2.84278	1.5073	0.213775
Tb09.160.0340	193.144	54.6535	0.282967	-1.82129	0.213916
Tb927.10.2310	57.3065	201.652	3.51884	1.8151	0.213925
Tb927.8.7290	8.48986	48.0574	5.66056	2.50095	0.214765
Tb927.5.660	57.3037	13.1929	0.230227	-2.11887	0.214879
Tb09.160.0740	661.115	1866.79	2.8237	1.49759	0.214949
Tb927.3.3330	178.287	571.977	3.20818	1.68176	0.214953
Tb927.8.4450	270.601	778.379	2.87648	1.52431	0.214962
Tb927.3.2950	226.031	653.989	2.89336	1.53274	0.21505
Tb09.244.2410	21.2236	1.88469	0.0888019	-3.49327	0.215302
Tb927.10.6390	72.1638	16.0191	0.221983	-2.17148	0.2156
Tb927.5.2850	324.721	108.37	0.333733	-1.58324	0.21608
Tb11.01.4701	2222.22	6801.53	3.06069	1.61386	0.216173
Tb927.10.11640	37.1413	6.59643	0.177604	-2.49327	0.216213
Tb927.7.2740	414.921	1176.05	2.83439	1.50304	0.216634
Tb927.4.3370	224.981	711.437	3.16221	1.66093	0.216831
Tb927.10.9160	14.8565	62.1949	4.18637	2.0657	0.216841
Tb09.211.4790	110.368	28.269	0.256134	-1.96503	0.216861
Tb11.02.3130	92.3226	25.4434	0.275592	-1.85939	0.216869
Tb927.2.4920	82.7761	277.979	3.3582	1.74769	0.216896
Tb09.160.2210	71.1025	242.171	3.40595	1.76806	0.217118
Tb927.7.1640	150.695	484.343	3.21406	1.6844	0.217494
Tb09.160.0380	528.467	1487.97	2.81563	1.49346	0.217591
Tb927.8.7180	212.236	611.584	2.88162	1.52688	0.217803
Tb927.6.2340	766.172	2144.78	2.79935	1.48509	0.217911
Tb927.1.3050	545.473	1681.07	3.08185	1.6238	0.218235
Tb927.8.2090	1227.78	3419.78	2.78532	1.47785	0.218241
Tb927.1.5100	828.781	291.185	0.351342	-1.50905	0.218397
Tb11.01.0360	616.545	1727.32	2.80162	1.48626	0.218747
Tb927.1.5110	49.8779	176.21	3.53283	1.82083	0.219298
Tb11.01.5270	147.504	430.653	2.9196	1.54577	0.219362
Tb927.3.2230	2659.45	8068.92	3.03406	1.60125	0.219374
Tb927.1.4730	62.6127	214.845	3.43133	1.77877	0.21958
Tb927.3.1380	2354.76	6507.85	2.7637	1.4666	0.220154
Tb927.8.4400	466.919	161.141	0.345116	-1.53485	0.220376
Tb927.10.13720	646.258	1800.83	2.78654	1.47848	0.22082
Tb927.2.1290	81.7108	247.837	3.0331	1.60079	0.22095
Tb927.6.4020	42.4472	8.48113	0.199804	-2.32334	0.221075
Tb09.211.1400	157.055	49.0021	0.312007	-1.68035	0.221146
Tb927.6.3270	303.512	92.3455	0.304256	-1.71664	0.221201
Tb927.8.7150	438.289	1344.66	3.06799	1.61729	0.221566
Tb927.10.10240	49.8779	9.42301	0.188922	-2.40414	0.221679
Tb09.211.1810	719.48	1996.83	2.77539	1.47269	0.221985
Tb927.7.6820	2252.88	6200.65	2.75231	1.46065	0.222043
Tb09.211.1110	37.1431	5.65381	0.152217	-2.7158	0.222336
Tb11.02.0540	37.1431	5.65381	0.152217	-2.7158	0.222336
Tb927.10.9020	304.559	857.536	2.81567	1.49348	0.222717
Tb927.1.2410	40.3268	6.59611	0.163566	-2.61205	0.222792
Tb09.160.4520	24.4083	97.057	3.97639	1.99146	0.223076
Tb927.10.4920	527.432	1606.62	3.04612	1.60697	0.223103
Tb927.2.4280	1553.57	559.754	0.360303	-1.47272	0.223374
Tb09.160.1100	99.7509	295.897	2.96636	1.56869	0.223391
Tb927.5.340	374.615	1147.72	3.06374	1.61529	0.223451
Tb927.1.275	228.165	67.8457	0.297354	-1.74975	0.223459
Tb11.01.2980	16.9789	0.942347	0.0555012	-4.17134	0.223511
Tb927.3.1060	335.349	103.653	0.30909	-1.6939	0.2239
Tb927.10.450	310.926	105.543	0.339447	-1.55874	0.224169
Tb11.01.1300	13.796	0	0	-inf	0.224418
Tb11.14.0034	13.796	0	0	-inf	0.224418
Tb11.01.5180	325.798	998.839	3.06582	1.61627	0.224546
Tb927.6.3740	367.168	1024.33	2.78982	1.48017	0.22471
Tb927.3.1500	174.033	497.559	2.85899	1.5155	0.224884
Tb927.10.8330	303.512	93.2878	0.307361	-1.70199	0.224899
Tb927.10.14620	53.059	12.2505	0.230885	-2.11475	0.225504
Tb927.10.3210	108.24	317.571	2.93394	1.55284	0.225561
Tb927.2.5330	78.5312	259.133	3.29974	1.72235	0.225705
Tb09.160.0465	3730.23	11125.7	2.98259	1.57657	0.225883
Tb927.10.12540	274.846	769.898	2.8012	1.48605	0.226294
Tb927.8.780	207.991	588.025	2.82716	1.49935	0.226469
Tb09.211.1480	81.7149	19.7883	0.242163	-2.04595	0.226646
Tb927.6.2640	45.633	160.191	3.51043	1.81165	0.226677
Tb927.5.4490	63.6708	16.0199	0.251605	-1.99077	0.226877
Tb927.7.6530	26.5308	2.8269	0.106552	-3.23037	0.226976
Tb09.160.5040	369.291	1024.33	2.77378	1.47185	0.227212
Tb11.02.0600	366.125	114.961	0.313993	-1.6712	0.227289
Tb927.10.3760	9.55062	45.2327	4.7361	2.2437	0.22744
Tb927.3.4770	4.24493	32.0382	7.54742	2.91598	0.227866
Tb09.211.3420	255.757	783.052	3.0617	1.61434	0.227956
Tb09.160.5480	836.251	2501.81	2.9917	1.58096	0.22796
Tb11.01.3200	1276.66	3805.01	2.98044	1.57552	0.22803
Tb09.160.0890	222.859	685.053	3.07393	1.62009	0.228285
Tb927.1.2310	577.282	205.432	0.35586	-1.49062	0.229151
Tb927.2.6050	1356.25	4029.28	2.97089	1.57089	0.229184
Tb11.03.0660	583.649	1596.34	2.7351	1.45159	0.229733
Tb11.01.3470	55.1813	13.1929	0.239082	-2.06442	0.229897
Tb927.4.5370	35.0207	127.211	3.63245	1.86094	0.23
Tb927.7.5510	163.43	506.958	3.10199	1.6332	0.230017
Tb927.4.2840	293.961	91.4032	0.310936	-1.68531	0.230218
Tb927.8.1600	187.838	55.5958	0.295977	-1.75644	0.230667
Tb927.6.3780	247.267	752.899	3.04488	1.60639	0.230668
Tb927.7.7150	41.386	8.48113	0.204927	-2.28682	0.230999
Tb927.7.2370	4157.7	1538.85	0.370121	-1.43393	0.231079
Tb09.211.2650	6021.13	2232.42	0.370764	-1.43143	0.23108
Tb11.02.2970	229.226	69.7303	0.304199	-1.71691	0.231419
Tb927.8.7710	239.827	81.0419	0.337919	-1.56525	0.231485
Tb09.160.1900	0	14.1345	Inf	Inf	0.231492
Tb927.1.200	5.3059	32.0398	6.03853	2.5942	0.231518
Tb09.v1.0390	26.5295	92.3501	3.48103	1.79952	0.23163
Tb927.6.2500	192.083	588.938	3.06606	1.61639	0.231755
Tb09.211.1010	343.839	1033.7	3.00636	1.58802	0.231992
Tb927.8.7390	1549.4	4566.39	2.9472	1.55935	0.232163
Tb09.211.0070	205.879	628.515	3.05284	1.61015	0.232359
Tb11.02.4240	282.274	779.321	2.76087	1.46512	0.232439
Tb927.8.1400	32.8982	4.71151	0.143215	-2.80375	0.23253
Tb927.8.4760	1074.98	392.959	0.365552	-1.45185	0.232701
Tb927.5.4450	186.768	523.003	2.80029	1.48557	0.232714
Tb927.5.4530	415.982	147.006	0.353395	-1.50065	0.232902
Tb927.8.4970	1265.99	464.577	0.366968	-1.44627	0.232973
Tb927.8.4730	442.512	1207.15	2.72794	1.44781	0.23302
Tb09.211.2300	322.615	968.685	3.00261	1.58622	0.233178
Tb927.7.2340	4201.21	1562.41	0.371896	-1.42703	0.233221
Tb927.8.6150	10799.1	3688.17	0.341525	-1.54994	0.233472
Tb927.3.2890	85.9598	21.6729	0.252129	-1.98777	0.233543
Tb11.02.5500	909.476	2681.79	2.94872	1.56009	0.233598
Tb11.01.6880	306.681	841.516	2.74395	1.45625	0.23417
Tb927.10.15350	1146.13	384.459	0.335441	-1.57587	0.234279
Tb927.5.2880	181.462	506.983	2.79388	1.48227	0.234318
Tb11.03.0935	1901.63	5096.22	2.67991	1.42219	0.234366
Tb927.3.3560	1967.43	729.377	0.370726	-1.43157	0.234628
Tb927.1.2670	1647.03	556.9	0.338123	-1.56438	0.234767
Tb927.10.4410	22.2859	1.8846	0.0845649	-3.5638	0.235206
Tb927.2.4370	1101.56	3230.21	2.9324	1.55208	0.235225
Tb11.01.6720	504.085	1490.72	2.95728	1.56427	0.235574
Tb927.5.3120	989.068	331.69	0.335356	-1.57623	0.235619
Tb927.8.2490	499.84	1477.53	2.956	1.56365	0.235816
Tb927.7.2760	299.267	894.244	2.98811	1.57923	0.236044
Tb927.5.1210	643.107	212.96	0.331143	-1.59448	0.236114
Tb927.10.7250	93.3838	270.454	2.89615	1.53414	0.236234
Tb927.6.4070	2558.5	6820.71	2.6659	1.41462	0.236243
Tb927.2.3340	23.346	2.82704	0.121093	-3.04581	0.236382
Tb11.01.3020	10639.4	3999.32	0.375898	-1.41159	0.236609
Tb927.3.3320	21755.2	8187.12	0.376328	-1.40994	0.236629
Tb09.211.3140	113.546	34.8669	0.307072	-1.70335	0.236673
Tb11.01.2840	435.105	1286.24	2.95616	1.56373	0.23686
Tb927.8.730	3545.4	9429.13	2.65954	1.41118	0.236912
Tb927.2.2380	239.838	74.4418	0.310383	-1.68788	0.236981
Tb927.3.3530	194.196	65.022	0.334827	-1.57851	0.236989
Tb927.8.450	124.164	34.8651	0.280799	-1.83239	0.237285
Tb927.7.4740	59.4261	15.0776	0.25372	-1.97869	0.23758
Tb09.211.1760	663.237	1779.15	2.68253	1.42359	0.237804
Tb927.8.1050	258.928	89.523	0.345745	-1.53222	0.237917
Tb927.6.3660	188.89	522.061	2.76383	1.46667	0.238458
Tb927.4.900	264.247	787.764	2.98117	1.57588	0.238574
Tb927.10.15270	67.9188	16.0191	0.235857	-2.08402	0.238701
Tb927.3.1010	739.642	271.396	0.366929	-1.44643	0.238716
Tb11.01.1220	18.0409	0.942301	0.0522312	-4.25894	0.239593
Tb927.4.5420	18.0409	0.942301	0.0522312	-4.25894	0.239593
Tb927.10.2330	28.6533	105.538	3.68327	1.88099	0.239637
Tb927.4.2610	44.5717	8.48071	0.190271	-2.39387	0.239741
Tb927.2.1790	419.187	1231.59	2.93804	1.55485	0.239772
Tb927.10.2020	152.817	464.554	3.03993	1.60404	0.239814
Tb09.v1.0640	5826.94	2203.21	0.378107	-1.40313	0.240151
Tb11.02.5660	105.057	298.724	2.84345	1.50764	0.240513
Tb09.142.0390	949.756	352.438	0.371083	-1.43019	0.240724
Tb09.211.4170	160.238	443.846	2.76991	1.46984	0.240918
Tb11.02.4620	342.778	1008.26	2.94144	1.55652	0.24119
Tb11.02.2820	25.4696	2.8269	0.110991	-3.17148	0.241767
Tb11.01.0040	269.553	85.7494	0.318117	-1.65237	0.241852
Tb927.1.4890	741.765	274.223	0.36969	-1.43561	0.242053
Tb11.02.5340	50.9366	12.2505	0.240505	-2.05586	0.24219
Tb927.2.2260	194.196	65.9643	0.339679	-1.55775	0.242789
Tb927.1.4020	1026.21	350.536	0.341583	-1.54969	0.242839
Tb927.10.6150	38.2044	6.59611	0.172653	-2.53405	0.242933
Tb927.8.2350	15.9177	61.2526	3.84808	1.94414	0.242934
Tb927.10.15670	68.9767	18.8469	0.273237	-1.87178	0.242935
Tb927.10.15530	373.535	1000.77	2.67919	1.4218	0.24297
Tb927.2.5720	140.083	424.035	3.02704	1.59791	0.243612
Tb927.10.14670	272.723	96.1194	0.352443	-1.50454	0.244112
Tb927.7.980	141.144	41.4612	0.293752	-1.76733	0.244121
Tb927.8.6160	7716.22	2703.46	0.350361	-1.51309	0.244708
Tb927.6.1460	409.615	1091.24	2.66406	1.41362	0.244711
Tb927.10.5220	31.837	4.71151	0.147989	-2.75644	0.244748
Tb927.7.4360	35.0189	112.139	3.20225	1.67909	0.244778
Tb927.10.11390	9200.88	3226.44	0.350666	-1.51183	0.244861
Tb11.02.1320	63.6708	187.527	2.94526	1.5584	0.244933
Tb927.10.15960	11.673	0	0	-inf	0.244973
Tb927.5.4260	11.673	0	0	-inf	0.244973
Tb927.2.4710	2702.82	1028.1	0.38038	-1.39449	0.245053
Tb927.1.2060	127.348	386.343	3.03377	1.60111	0.245054
Tb927.6.4040	58.3678	13.1922	0.226019	-2.14548	0.24516
Tb09.160.0420	8.48986	44.2881	5.2166	2.38311	0.245172
Tb927.1.2530	141.137	46.175	0.327165	-1.61191	0.245443
Tb927.3.3670	193.135	524.888	2.71773	1.4424	0.24584
Tb11.01.5190	883.963	2322.89	2.62781	1.39386	0.245975
Tb927.3.930	376.737	124.384	0.33016	-1.59876	0.246045
Tb927.8.2620	593.199	219.567	0.37014	-1.43386	0.24605
Tb927.7.4800	286.519	767.071	2.67721	1.42073	0.246481
Tb09.160.1990	174.042	517.323	2.9724	1.57163	0.24666
Tb927.10.4610	67.9155	197.893	2.91381	1.54291	0.246705
Tb09.160.2220	427.676	1235.36	2.88853	1.53034	0.246898
Tb927.5.1120	169.797	51.8266	0.305226	-1.71205	0.246979
Tb927.1.260	307.742	110.255	0.35827	-1.48088	0.247127
Tb09.160.3260	992.252	2831.61	2.85373	1.51285	0.247232
Tb927.10.3520	5.30616	33.9228	6.3931	2.67652	0.247293
Tb11.01.4250	124.164	375.036	3.02048	1.59478	0.247606
Tb927.3.990	659.025	1884.6	2.85968	1.51585	0.248232
Tb11.02.5550	813.965	279.863	0.343827	-1.54024	0.248233
Tb11.01.2550	521.065	176.21	0.338173	-1.56416	0.248402
Tb927.8.2430	158.124	470.208	2.97368	1.57225	0.248472
Tb927.10.2010	149.634	445.708	2.97866	1.57466	0.248979
Tb09.160.1510	110.363	34.8669	0.31593	-1.66232	0.249295
Tb927.2.5310	92.3272	283.633	3.07204	1.6192	0.249439
Tb927.6.4980	11083	4283.91	0.386531	-1.37134	0.249729
Tb927.10.13600	89.1391	251.607	2.82263	1.49704	0.249767
Tb11.01.3900	60.4902	14.1345	0.233666	-2.09748	0.249814
Tb09.211.3440	64.7352	205.422	3.17326	1.66597	0.249933
Tb927.1.1800	129.47	387.286	2.99131	1.58078	0.250688
Tb927.8.890	4733.92	1829.1	0.386381	-1.3719	0.250825
Tb927.10.6950	105.057	32.9822	0.313946	-1.67141	0.250826
Tb927.10.3270	44.5717	147.941	3.31917	1.73082	0.250986
Tb927.5.1730	20.1634	78.211	3.87886	1.95563	0.251063
Tb09.211.1170	467.98	173.392	0.370511	-1.43241	0.251064
Tb927.10.12520	944.45	2453.87	2.5982	1.37751	0.251112
Tb927.3.5530	317.293	114.966	0.362335	-1.4646	0.251122
Tb927.3.550	533.8	1520.87	2.84915	1.51053	0.25118
Tb927.10.6360	25.4683	3.76939	0.148003	-2.7563	0.251498
Tb927.3.2050	25.4683	3.76939	0.148003	-2.7563	0.251498
Tb927.3.4300	311.987	113.082	0.362457	-1.46412	0.251794
Tb927.8.7620	1362.55	3525.32	2.58729	1.37144	0.251812
Tb09.211.0860	128.403	351.496	2.73745	1.45283	0.252083
Tb927.10.6870	12.7348	0	0	-inf	0.252135
Tb927.4.180	878.657	333.591	0.37966	-1.39722	0.252172
Tb09.211.0340	12571.8	4886.07	0.388653	-1.36344	0.252262
Tb927.1.370	8635.88	3353.81	0.388358	-1.36454	0.252278
Tb927.7.5520	843.679	2383.08	2.82463	1.49806	0.252405
Tb927.6.3360	465.881	158.307	0.339801	-1.55724	0.252703
Tb927.8.7630	1346.64	3477.26	2.58218	1.36859	0.252807
Tb927.5.2320	963.551	2492.51	2.58679	1.37117	0.253158
Tb927.8.5010	111.429	32.0382	0.287521	-1.79826	0.253319
Tb927.7.4520	4652.44	1659.39	0.356671	-1.48733	0.253421
Tb927.8.4710	452.063	1179.82	2.60986	1.38397	0.253633
Tb927.10.2060	210.114	559.754	2.66406	1.41362	0.253736
Tb09.160.1320	37.1431	6.59611	0.177586	-2.49341	0.253821
Tb927.7.4010	424.493	1207.09	2.8436	1.50772	0.253842
Tb927.10.5030	515.733	193.181	0.374576	-1.41667	0.254072
Tb927.4.3010	27.5907	90.4654	3.27884	1.71318	0.254237
Tb927.10.8570	209.063	66.9034	0.320016	-1.64378	0.254459
Tb927.7.4480	194.196	67.849	0.349384	-1.51711	0.254474
Tb927.1.3070	604.902	1707.45	2.82269	1.49707	0.254482
Tb927.1.4430	66.8576	209.191	3.1289	1.64566	0.254491
Tb927.1.1270	421.309	143.23	0.339964	-1.55655	0.255197
Tb927.8.2580	54.1228	12.2499	0.226335	-2.14347	0.255381
Tb09.211.3040	266.369	87.634	0.328994	-1.60386	0.25547
Tb927.10.5960	0	13.1922	Inf	Inf	0.255543
Tb927.4.5060	0	13.1922	Inf	Inf	0.255543
Tb927.6.2790	1322.3	3691.94	2.79207	1.48133	0.255927
Tb927.3.1910	540.14	203.547	0.376841	-1.40797	0.255981
Tb927.6.3420	397.962	1126.99	2.83191	1.50177	0.25626
Tb11.02.1240	402.187	1046.01	2.60079	1.37895	0.256433
Tb09.211.1900	497.693	1288.19	2.58832	1.37202	0.25685
Tb927.6.5070	2013.16	718.976	0.357138	-1.48544	0.256995
Tb927.10.7960	30.7742	5.65408	0.183728	-2.44436	0.257043
Tb927.6.2620	126.287	37.692	0.298464	-1.74437	0.257199
Tb09.211.2830	270.601	709.588	2.62227	1.39081	0.257247
Tb09.211.3990	735.398	1890.35	2.57051	1.36206	0.257574
Tb927.10.3660	3.18354	23.5587	7.40016	2.88756	0.257684
Tb927.8.1360	30.7757	4.71151	0.153092	-2.70753	0.257735
Tb09.160.5620	397.962	1123.22	2.82244	1.49694	0.257759
Tb927.2.1260	743.887	284.589	0.38257	-1.3862	0.257905
Tb09.211.2460	177.226	512.612	2.89242	1.53228	0.258247
Tb927.10.680	58.3649	168.68	2.8901	1.53112	0.258274
Tb927.1.3810	180.401	478.713	2.65361	1.40796	0.258652
Tb09.160.0510	50.9391	163.018	3.20025	1.67819	0.258677
Tb11.01.4710	217.542	572.005	2.6294	1.39473	0.259462
Tb927.10.9740	80.6536	21.6729	0.268716	-1.89585	0.259471
Tb09.211.3940	112.491	332.632	2.95698	1.56412	0.259706
Tb927.8.810	383.105	130.98	0.34189	-1.54839	0.259939
Tb11.01.1590	35.0189	108.37	3.09461	1.62976	0.260323
Tb927.8.4500	130.532	39.5766	0.303196	-1.72168	0.260601
Tb11.01.8300	928.532	2366.23	2.54836	1.34957	0.260677
Tb927.4.3330	1455.94	568.236	0.390288	-1.35739	0.260712
Tb927.8.1960	276.982	783.052	2.82709	1.49932	0.26111
Tb11.02.4380	1004.94	390.132	0.388215	-1.36507	0.261332
Tb927.8.4740	487.081	1249.55	2.56539	1.35918	0.261416
Tb09.v1.0350	105.057	33.9245	0.322916	-1.63077	0.261485
Tb09.211.3300	654.78	1817.7	2.77604	1.47303	0.261492
Tb927.8.4230	453.124	171.507	0.3785	-1.40164	0.261622
Tb09.160.0970	95.5109	284.575	2.9795	1.57507	0.261636
Tb11.01.0120	16.9797	0.942301	0.0554957	-4.17148	0.261681
Tb11.02.1566	16.9797	0.942301	0.0554957	-4.17148	0.261681
Tb927.3.580	16.9797	0.942301	0.0554957	-4.17148	0.261681
Tb927.10.9570	47.7554	10.3653	0.21705	-2.2039	0.261775
Tb927.8.5300	733.275	282.704	0.385536	-1.37506	0.261796
Tb927.7.4390	1087.76	3001.23	2.75908	1.46419	0.261925
Tb11.02.2840	39.2656	7.53841	0.191985	-2.38093	0.262041
Tb11.01.7880	229.215	82.9266	0.361785	-1.46679	0.262138
Tb927.5.3290	161.307	50.8843	0.315449	-1.66452	0.262161
Tb927.6.3010	734.373	2032.54	2.76773	1.4687	0.262218
Tb09.211.3170	216.491	615.323	2.84225	1.50703	0.262408
Tb11.02.2650	380.982	130.98	0.343795	-1.54038	0.262425
Tb927.6.4990	722.699	1998.62	2.7655	1.46754	0.26267
Tb11.01.1870	27.5907	4.71174	0.170773	-2.54985	0.262857
Tb927.7.7040	788.456	305.321	0.387238	-1.36871	0.262937
Tb927.3.3470	66.8543	188.469	2.81911	1.49524	0.263013
Tb09.160.2850	163.43	51.8266	0.317118	-1.65691	0.26344
Tb927.5.890	974.211	348.651	0.357881	-1.48245	0.263486
Tb11.03.0950	1198.07	3029.65	2.52877	1.33844	0.263509
Tb11.01.8715	434.044	150.768	0.347357	-1.52551	0.263582
Tb11.03.0390	397.962	137.576	0.345701	-1.5324	0.263647
Tb927.8.3750	431.9	1105.37	2.55933	1.35576	0.263671
Tb927.8.7410	2577.61	1018.68	0.395203	-1.33933	0.263738
Tb927.10.12840	2.12236	19.7893	9.3242	3.22098	0.263829
Tb11.01.0400	50.9366	13.1929	0.259005	-1.94895	0.263838
Tb11.47.0018	1517.49	596.506	0.393088	-1.34708	0.26393
Tb927.3.3030	1460.26	4002.89	2.74123	1.45482	0.263974
Tb927.1.770	206.93	74.4455	0.359761	-1.47489	0.264112
Tb927.10.14330	4.24472	26.3857	6.21613	2.63602	0.264533
Tb927.7.5530	758.781	2088.14	2.75197	1.46046	0.264657
Tb09.211.1370	738.581	1871.5	2.53392	1.34137	0.264675
Tb11.01.6780	36.0819	6.59611	0.182809	-2.45159	0.265299
Tb927.10.6560	102.94	302.479	2.93841	1.55504	0.265318
Tb927.4.2910	44.5717	9.42301	0.211412	-2.24187	0.26532
Tb927.6.5200	104.001	305.306	2.93561	1.55366	0.265412
Tb927.8.1220	1068.61	2692.29	2.51943	1.3331	0.265796
Tb927.7.2750	378.841	967.791	2.55461	1.3531	0.265925
Tb927.8.6560	64.7352	197.883	3.05681	1.61203	0.26625
Tb927.10.10160	235.582	608.756	2.58405	1.36964	0.266679
Tb11.02.0900	115.669	309.09	2.6722	1.41803	0.266918
Tb11.02.0150	53.059	14.1352	0.266406	-1.9083	0.266971
Tb09.211.4220	49.8779	11.3076	0.226706	-2.14111	0.2671
Tb927.6.2960	319.415	817.015	2.55785	1.35493	0.267296
Tb927.8.1950	1945.14	4867.22	2.50225	1.32322	0.267461
Tb11.02.3010	957.184	375.997	0.392815	-1.34808	0.267607
Tb927.8.6240	1553.64	566.323	0.364513	-1.45596	0.267728
Tb927.3.1520	639.923	1752.68	2.73889	1.45359	0.267803
Tb09.160.2380	1060.17	2888.15	2.72423	1.44585	0.267857
Tb927.7.670	233.46	85.7536	0.367317	-1.4449	0.268156
Tb09.211.1680	1061.18	418.402	0.39428	-1.34271	0.268384
Tb11.02.1106	103.996	278.935	2.68218	1.42341	0.268646
Tb927.1.1880	214.358	78.2148	0.364879	-1.45451	0.26879
Tb927.3.3300	576.249	205.422	0.356481	-1.4881	0.269081
Tb11.02.0450	429.778	1087.47	2.53031	1.33931	0.269453
Tb927.5.2870	284.396	106.485	0.374426	-1.41725	0.269522
Tb927.10.7940	550.752	1386.19	2.51691	1.33165	0.270014
Tb927.10.8970	241.949	89.523	0.370008	-1.43437	0.270027
Tb927.10.12350	88.0823	259.133	2.94194	1.55677	0.270284
Tb927.8.530	765.111	300.609	0.392896	-1.34778	0.270418
Tb11.22.0002	3292.84	8173.92	2.48233	1.3117	0.270627
Tb927.10.5360	7011.56	2602.64	0.371192	-1.42976	0.270769
Tb11.02.1040	447.818	1128.93	2.52096	1.33398	0.270941
Tb927.6.1100	102.94	298.709	2.9018	1.53695	0.271006
Tb11.02.5350	201.624	519.233	2.57525	1.36472	0.271239
Tb927.7.890	211.175	542.792	2.57035	1.36196	0.27131
Tb927.5.2480	558.208	1519.93	2.72288	1.44513	0.27142
Tb927.7.2130	160.246	452.304	2.82256	1.49701	0.271481
Tb09.211.0160	2568.18	949.839	0.369849	-1.43499	0.271714
Tb09.211.1950	1295.7	3221.89	2.4866	1.31417	0.271766
Tb927.3.900	176.165	494.708	2.80822	1.48965	0.271781
Tb927.3.5560	419.187	1145.84	2.73348	1.45074	0.271919
Tb927.5.3200	676.005	1833.72	2.71258	1.43967	0.271964
Tb927.6.2450	974.163	386.362	0.39661	-1.33421	0.272189
Tb927.5.4970	20.1634	1.8846	0.0934664	-3.41941	0.272474
Tb927.8.2470	1063.35	2866.48	2.6957	1.43066	0.272755
Tb927.10.4930	714.209	1932.66	2.70601	1.43617	0.272787
Tb11.02.5250	1084.53	431.595	0.397958	-1.32931	0.272803
Tb11.01.2190	227.104	629.457	2.77167	1.47076	0.273142
Tb927.1.1350	319.415	121.563	0.380579	-1.39373	0.273374
Tb927.10.13840	0	11.3082	Inf	Inf	0.273396
Tb927.10.4780	80.6536	22.6152	0.280399	-1.83445	0.273429
Tb11.01.5100	1000.74	366.555	0.366283	-1.44897	0.273672
Tb927.4.1640	179.339	461.75	2.57473	1.36442	0.273783
Tb11.01.8780	419.187	148.884	0.355172	-1.49341	0.274066
Tb927.7.750	657.964	238.402	0.362333	-1.46461	0.274143
Tb927.10.4890	706.781	1907.22	2.69846	1.43214	0.274158
Tb927.4.1900	107.179	283.647	2.64647	1.40407	0.274274
Tb927.5.1560	195.267	542.765	2.77961	1.47488	0.274488
Tb11.03.0090	355.513	969.628	2.72741	1.44753	0.274613
Tb927.3.2800	23.3471	2.8269	0.121082	-3.04595	0.274881
Tb927.3.3520	296.084	809.437	2.73381	1.45091	0.275686
Tb11.02.4700	2395.08	968.733	0.404468	-1.3059	0.275756
Tb927.1.4100	273.798	750.072	2.73951	1.45392	0.275759
Tb927.3.3450	5411.22	2029.72	0.375094	-1.41468	0.276125
Tb927.2.2530	421.309	1141.13	2.70853	1.43751	0.276175
Tb927.4.2310	1597.15	593.65	0.371692	-1.42782	0.276531
Tb11.02.1920	422.37	1143.01	2.70618	1.43626	0.27656
Tb11.02.1135	509.391	183.749	0.360722	-1.47104	0.276677
Tb11.01.2780	239.838	657.726	2.74237	1.45542	0.277236
Tb927.8.3450	701.44	1734.86	2.47329	1.30643	0.277342
Tb927.10.15220	469.041	1166.63	2.48726	1.31456	0.277429
Tb09.160.2000	263.173	663.413	2.52083	1.3339	0.27745
Tb927.5.2620	2022.71	755.725	0.373621	-1.42035	0.277562
Tb11.02.5400	893.557	2387.79	2.67223	1.41804	0.277599
Tb927.4.2950	1292.52	521.118	0.403181	-1.3105	0.277861
Tb927.1.2290	94.445	31.0975	0.329265	-1.60268	0.278025
Tb927.10.13990	456.307	1133.64	2.48439	1.31289	0.278279
Tb927.7.1000	31.8354	6.59643	0.207204	-2.27087	0.278715
Tb11.47.0007	2979.79	1214.69	0.407641	-1.29463	0.278925
Tb927.3.450	96.5674	32.0398	0.331787	-1.59167	0.279114
Tb927.8.1740	1287.21	3154.98	2.45102	1.29338	0.279251
Tb927.7.610	308.803	118.736	0.384503	-1.37893	0.279305
Tb927.6.2300	245.145	84.8071	0.345947	-1.53138	0.27938
Tb927.5.3050	914.737	367.516	0.401772	-1.31555	0.279397
Tb927.5.2560	1255.44	3331.03	2.65329	1.40778	0.279691
Tb927.8.930	40.3268	8.48071	0.2103	-2.24948	0.279852
Tb927.3.2430	13.796	55.5958	4.02984	2.01072	0.279895
Tb927.5.2460	56.2453	14.1345	0.251301	-1.99251	0.280136
Tb927.8.5550	10.6118	0	0	-inf	0.280305
Tb927.2.5270	177.217	65.022	0.366906	-1.44652	0.280404
Tb09.211.0520	45.633	10.3653	0.227145	-2.13831	0.280661
Tb11.01.2740	285.471	772.687	2.7067	1.43654	0.280882
Tb927.3.1510	8.48986	40.5189	4.77263	2.25478	0.280954
Tb927.7.1710	307.757	831.11	2.70054	1.43325	0.280987
Tb927.2.6310	109.307	309.075	2.82759	1.49957	0.281042
Tb927.4.190	98.6897	259.146	2.62586	1.39279	0.281207
Tb927.10.1150	206.93	522.061	2.52288	1.33507	0.28124
Tb927.10.3590	15.9185	61.2496	3.8477	1.944	0.281388
Tb927.3.2470	3422.3	1403.16	0.410003	-1.28629	0.281477
Tb927.1.1560	410.677	1014.91	2.47131	1.30527	0.282063
Tb927.1.4270	0	12.2499	Inf	Inf	0.282577
Tb927.5.4610	0	12.2499	Inf	Inf	0.282577
Tb927.10.3990	187.829	69.7337	0.371262	-1.42949	0.282804
Tb927.10.1440	1071.84	2827.85	2.6383	1.39961	0.282965
Tb11.01.5365	299.253	743.512	2.48456	1.31299	0.283078
Tb11.01.0260	146.45	48.0574	0.328149	-1.60758	0.283315
Tb927.10.12550	368.229	909.365	2.46956	1.30426	0.283622
Tb11.03.0965	1166.24	2836.47	2.43215	1.28223	0.283667
Tb927.10.3310	58.3678	15.0768	0.258307	-1.95284	0.28372
Tb11.01.3940	11.6736	0	0	-inf	0.283933
Tb927.3.2780	33.9577	7.53878	0.222005	-2.17134	0.284427
Tb11.01.6060	332.166	888.59	2.67514	1.41961	0.28458
Tb927.7.5940	286.533	768.918	2.68353	1.42413	0.284949
Tb09.160.5650	210.124	72.5572	0.345307	-1.53405	0.285104
Tb927.8.1110	7087.62	2935.41	0.414161	-1.27174	0.28519
Tb927.1.290	7741.69	2965.42	0.383046	-1.38441	0.285571
Tb927.7.1250	739.679	276.094	0.373262	-1.42174	0.286078
Tb927.8.7740	195.267	529.573	2.71205	1.43938	0.286136
Tb11.01.7290	65.7964	192.229	2.92158	1.54675	0.286158
Tb927.1.4750	99.7558	280.806	2.81493	1.4931	0.286238
Tb09.211.4510	28.6533	4.71151	0.164432	-2.60444	0.286241
Tb11.v4.0004	28.6533	4.71151	0.164432	-2.60444	0.286241
Tb927.10.13290	93.3884	28.269	0.302704	-1.72402	0.286282
Tb927.7.400	295.022	788.706	2.67338	1.41866	0.286384
Tb927.5.2390	338.516	132.871	0.39251	-1.3492	0.286515
Tb11.01.5560	98.6897	256.319	2.59722	1.37697	0.286838
Tb927.5.970	2185.08	5691.5	2.60471	1.38112	0.287234
Tb11.02.2640	177.226	60.3073	0.340285	-1.55518	0.287245
Tb11.02.4540	677.033	274.223	0.405037	-1.30388	0.287482
Tb927.2.5000	820.332	308.132	0.375619	-1.41266	0.287663
Tb11.02.4690	2663.69	1019.57	0.382766	-1.38547	0.287835
Tb927.2.5900	125.225	40.5189	0.323568	-1.62786	0.288103
Tb927.6.2000	117.797	37.692	0.319975	-1.64397	0.288171
Tb927.7.5440	55.1841	14.1345	0.256134	-1.96503	0.28841
Tb11.v4.0005	680.216	276.108	0.405912	-1.30076	0.288521
Tb927.6.1850	307.742	120.62	0.391953	-1.35125	0.288716
Tb927.1.3250	794.824	324.168	0.407848	-1.2939	0.288806
Tb927.3.3290	373.535	913.135	2.44457	1.28958	0.288835
Tb927.7.7380	285.457	702.049	2.45938	1.2983	0.289125
Tb927.10.2240	549.691	1333.42	2.42577	1.27844	0.28926
Tb927.8.7610	1483.53	3561.13	2.40045	1.2633	0.289854
Tb927.10.3170	514.698	1349.38	2.62169	1.39049	0.290127
Tb927.1.5190	25.4696	3.7692	0.147989	-2.75644	0.290349
Tb927.5.3230	70.0413	19.7883	0.282524	-1.82356	0.290896
Tb927.8.2550	2479.04	954.551	0.385049	-1.37689	0.291022
Tb11.39.0010	453.124	1098.78	2.42489	1.27792	0.291132
Tb11.57.0003	890.374	2313.35	2.59818	1.3775	0.291208
Tb927.6.1290	256.805	99.8888	0.388967	-1.36228	0.291228
Tb927.5.2030	507.244	1226.94	2.41883	1.27431	0.291456
Tb09.211.0775	1122.78	2908.88	2.59078	1.37339	0.291655
Tb927.5.2490	57.3037	16.9623	0.296006	-1.7563	0.291753
Tb11.01.7620	3.18354	21.674	6.80814	2.76726	0.291761
Tb927.7.6560	414.921	1005.48	2.42331	1.27698	0.29236
Tb927.2.3370	327.905	798.168	2.43415	1.28342	0.292709
Tb09.160.3270	18849.6	7339.58	0.389376	-1.36076	0.292789
Tb11.01.3320	2647.77	6810.95	2.57233	1.36308	0.293055
Tb11.01.5390	628.218	1509.64	2.40305	1.26487	0.293323
Tb927.3.4900	184.645	457.039	2.47522	1.30756	0.293643
Tb09.160.5250	19.1022	1.8846	0.098659	-3.34141	0.293657
Tb927.1.3470	19.1022	1.8846	0.098659	-3.34141	0.293657
Tb927.3.3020	19.1022	1.8846	0.098659	-3.34141	0.293657
Tb927.7.690	177.226	61.2496	0.345602	-1.53282	0.293764
Tb927.10.5370	6816.29	2655.4	0.389567	-1.36006	0.294031
Tb927.8.8310	112.485	285.531	2.53839	1.34392	0.294081
Tb927.10.8140	275.92	727.456	2.63647	1.39861	0.294082
Tb09.160.3630	838.373	319.44	0.381024	-1.39205	0.294197
Tb927.4.4210	105.057	267.627	2.54745	1.34905	0.294617
Tb927.7.1890	439.328	1058.26	2.4088	1.26832	0.295018
Tb927.5.670	137.96	46.1728	0.334682	-1.57914	0.295059
Tb927.1.1620	91.2615	234.645	2.57112	1.3624	0.295186
Tb927.10.6450	66.8576	18.846	0.281883	-1.82683	0.295401
Tb927.4.320	27.5907	82.9266	3.0056	1.58765	0.295427
Tb11.02.5820	307.757	806.61	2.62093	1.39008	0.295511
Tb927.7.5480	192.074	73.5031	0.382682	-1.38578	0.295819
Tb927.2.2340	63.6708	19.7893	0.310807	-1.68591	0.296357
Tb927.5.1920	701.44	289.301	0.412438	-1.27775	0.296369
Tb927.3.4730	3.1837	23.5575	7.39943	2.88741	0.29655
Tb927.1.4720	7.42826	32.9822	4.44009	2.15059	0.296804
Tb11.02.4000	10374.6	4071.68	0.392466	-1.34936	0.297183
Tb11.01.5660	2231.66	939.52	0.420996	-1.24812	0.297205
Tb11.02.0350	711.025	271.383	0.381678	-1.38957	0.297227
Tb09.160.5640	227.092	88.5807	0.390064	-1.35822	0.297461
Tb11.01.8140	661.115	1575.61	2.38325	1.25293	0.297466
Tb09.244.2340	6.36739	32.9805	5.1796	2.37284	0.297579
Tb927.4.4040	761.927	315.686	0.414326	-1.27116	0.29762
Tb927.7.7260	400.065	162.084	0.405144	-1.30349	0.297928
Tb09.211.2800	280.151	111.197	0.396917	-1.33309	0.298051
Tb927.7.4410	852.127	354.323	0.41581	-1.26601	0.298089
Tb927.3.1990	2001.48	780.225	0.389823	-1.35911	0.298094
Tb927.6.3180	233.46	91.4077	0.391536	-1.35278	0.298158
Tb927.5.1600	331.088	132.871	0.401316	-1.31719	0.298235
Tb927.6.1540	756.621	313.802	0.414741	-1.26972	0.298244
Tb927.4.3860	181.471	481.516	2.65341	1.40785	0.298276
Tb09.211.2020	382.025	154.545	0.404542	-1.30564	0.298338
Tb11.01.4460	508.33	192.229	0.378159	-1.40294	0.298525
Tb927.2.6230	118.858	322.267	2.71136	1.43902	0.298547
Tb927.10.4440	32.8966	7.53878	0.229166	-2.12553	0.29863
Tb927.2.3460	116.73	293.07	2.51067	1.32807	0.298654
Tb927.1.2600	288.641	114.966	0.398303	-1.32806	0.298774
Tb927.7.860	617.637	1586.83	2.5692	1.36132	0.298817
Tb11.02.1430	308.819	803.783	2.60277	1.38005	0.298916
Tb927.6.3310	773.638	1980.72	2.56026	1.35629	0.299213
Tb11.03.0420	231.349	606.842	2.62306	1.39125	0.299356
Tb927.3.630	551.813	1313.63	2.38057	1.25131	0.299405
Tb927.10.15800	519.978	1238.24	2.38134	1.25177	0.299717
Tb927.3.700	422.35	1009.25	2.38962	1.25678	0.299768
Tb11.01.4680	175.095	66.9067	0.382117	-1.38791	0.299786
Tb927.6.2200	2137.22	903.711	0.422845	-1.2418	0.299794
Tb927.8.4130	95.5109	30.1536	0.315709	-1.66333	0.299954
Tb927.8.3960	293.961	764.206	2.59968	1.37834	0.300163
Tb927.10.3860	63.6739	17.9037	0.281178	-1.83044	0.300281
Tb927.8.440	456.33	172.441	0.377887	-1.40397	0.300449
Tb927.4.2970	123.103	331.69	2.69441	1.42997	0.300562
Tb927.7.3310	56.2425	16.9623	0.301591	-1.72933	0.300735
Tb927.6.1240	107.179	269.511	2.51459	1.33032	0.300789
Tb927.4.3440	112.485	40.5209	0.360234	-1.47299	0.301102
Tb09.211.1360	854.292	330.748	0.38716	-1.369	0.301719
Tb09.160.4860	267.417	643.623	2.40681	1.26712	0.30177
Tb927.10.13360	11.673	43.348	3.71353	1.89279	0.301834
Tb927.10.7360	27.592	4.71151	0.170756	-2.54999	0.30188
Tb927.5.1530	27.592	4.71151	0.170756	-2.54999	0.30188
Tb927.6.1570	1312.68	554.1	0.422114	-1.2443	0.30192
Tb927.10.2540	105.057	263.857	2.51157	1.32859	0.302162
Tb927.10.5920	15.9177	53.7138	3.37447	1.75466	0.302499
Tb927.7.680	35.0189	8.48113	0.242187	-2.04581	0.302722
Tb927.7.470	120.974	44.2903	0.366113	-1.44964	0.302898
Tb927.2.5350	85.9598	236.518	2.75149	1.46021	0.302899
Tb927.10.7160	38.2044	8.48071	0.221983	-2.17148	0.302922
Tb927.3.2790	13.7953	0.942347	0.0683091	-3.87178	0.303007
Tb11.01.0450	345.962	890.474	2.57391	1.36396	0.3031
Tb927.6.520	29.713	86.696	2.91778	1.54487	0.303148
Tb927.1.2730	43.5105	129.095	2.96699	1.569	0.303198
Tb927.8.4800	211.185	551.246	2.61025	1.38419	0.303423
Tb09.211.2205	714.209	1814.87	2.54109	1.34545	0.303449
Tb09.211.4350	360.801	147.006	0.407444	-1.29533	0.303532
Tb927.4.3650	406.452	1041.24	2.56179	1.35715	0.303728
Tb11.01.1280	213.297	83.8689	0.393202	-1.34666	0.304067
Tb11.02.3840	75.3475	22.6152	0.300146	-1.73626	0.304071
Tb927.8.6530	498.779	1272.11	2.55044	1.35075	0.3041
Tb11.47.0017	1.06123	16.0191	15.0948	3.91598	0.304262
Tb927.10.9910	1.06123	16.0191	15.0948	3.91598	0.304262
Tb927.5.1850	140.083	48.0574	0.343064	-1.54345	0.304306
Tb927.3.1680	1099.38	2574.49	2.34176	1.2276	0.304445
Tb09.160.3050	719.48	301.551	0.419124	-1.25455	0.304551
Tb927.8.2180	191.022	499.42	2.61446	1.38652	0.304572
Tb927.1.4690	2213.62	5162.18	2.33201	1.22157	0.304689
Tb927.8.2710	143.259	351.496	2.45356	1.29488	0.304748
Tb927.8.3320	924.287	2165.51	2.3429	1.2283	0.304953
Tb09.160.4610	203.746	491.905	2.4143	1.27161	0.305017
Tb09.160.2810	747.07	313.802	0.420043	-1.25139	0.305205
Tb11.02.3590	210.124	546.535	2.60101	1.37907	0.305299
Tb09.160.2490	5063.95	2175.88	0.429681	-1.21866	0.305784
Tb927.6.610	522.126	1325.82	2.53927	1.34441	0.305957
Tb927.6.5120	9.55062	37.6939	3.94675	1.98067	0.30599
Tb09.160.3140	140.076	52.7715	0.376735	-1.40838	0.306035
Tb927.8.3080	175.103	62.1919	0.355172	-1.49341	0.306164
Tb927.7.4870	177.226	63.1342	0.356236	-1.4891	0.306841
Tb927.8.5780	0	10.3658	Inf	Inf	0.306895
Tb927.4.3140	109.302	271.396	2.483	1.31209	0.306897
Tb927.10.8620	243.022	626.63	2.57849	1.36653	0.307133
Tb927.5.1880	3759.76	1618.01	0.430349	-1.21642	0.307372
Tb09.160.2100	39.2636	108.37	2.76006	1.4647	0.307474
Tb927.10.15700	68.9767	22.6163	0.327884	-1.60874	0.307498
Tb927.7.3080	35.0207	106.48	3.04049	1.6043	0.307762
Tb927.7.6800	175.095	423.114	2.41649	1.27291	0.307875
Tb927.1.840	66.8543	172.45	2.57948	1.36708	0.308105
Tb927.10.11770	1087.76	2727.02	2.507	1.32596	0.308313
Tb927.10.2340	32.8966	93.2924	2.83593	1.50382	0.308323
Tb11.02.3280	109.307	292.113	2.67241	1.41814	0.308421
Tb927.3.3040	446.779	171.499	0.383856	-1.38136	0.308424
Tb11.01.0720	715.235	1668.9	2.33336	1.22241	0.308659
Tb927.8.1330	195.267	70.6726	0.361928	-1.46622	0.309013
Tb09.211.2230	234.521	558.812	2.38278	1.25265	0.309542
Tb11.01.4390	1007.11	397.651	0.394844	-1.34065	0.309625
Tb927.8.310	75.3438	25.4434	0.337697	-1.5662	0.309741
Tb927.7.6620	219.664	87.6383	0.398965	-1.32567	0.31
Tb11.02.0580	710.99	1654.76	2.3274	1.21872	0.310131
Tb927.8.3930	889.312	2223.83	2.50062	1.32228	0.310493
Tb927.2.4700	155.993	376.939	2.41638	1.27285	0.310795
Tb927.8.3210	442.534	1115.68	2.52113	1.33407	0.311054
Tb927.4.1120	176.165	456.074	2.58891	1.37234	0.311263
Tb927.7.3100	951.878	2204.15	2.31558	1.21137	0.311387
Tb927.5.1970	464.797	1085.58	2.33561	1.2238	0.311494
Tb927.4.1370	151.749	366.573	2.41566	1.27242	0.311698
Tb927.2.4550	11.6736	46.1728	3.95533	1.9838	0.311845
Tb09.211.0260	8.48986	37.692	4.43966	2.15045	0.311974
Tb09.160.2550	4984.36	2165.51	0.434462	-1.2027	0.312024
Tb927.3.3620	259.989	105.543	0.405951	-1.30062	0.312083
Tb11.01.2460	116.736	308.132	2.63958	1.40031	0.312483
Tb927.8.720	93.3838	231.817	2.48242	1.31175	0.313078
Tb927.5.1460	3504.02	1522.83	0.434597	-1.20225	0.313089
Tb11.03.0280	14.8572	0.942301	0.0634237	-3.97884	0.313317
Tb927.3.2020	14.8572	0.942301	0.0634237	-3.97884	0.313317
Tb11.03.0900	733.275	1696.23	2.31322	1.2099	0.313389
Tb927.7.1860	802.252	1853.6	2.31049	1.2082	0.313524
Tb927.10.4940	714.174	1651.94	2.31307	1.20981	0.31359
Tb09.211.4120	108.246	286.46	2.64638	1.40402	0.313681
Tb927.4.1040	133.709	50.8868	0.380579	-1.39373	0.313772
Tb927.2.830	14.8565	49.9444	3.36179	1.74923	0.313819
Tb927.6.3350	355.513	895.186	2.51801	1.33229	0.313983
Tb09.211.0150	896.697	384.478	0.428771	-1.22172	0.314148
Tb927.1.1920	351.268	134.749	0.383608	-1.3823	0.314166
Tb09.160.1660	177.226	456.074	2.57341	1.36368	0.314196
Tb927.2.1700	628.249	1565.16	2.49131	1.3169	0.314401
Tb927.10.11840	77.4699	210.133	2.71245	1.4396	0.314477
Tb927.4.3620	65.7931	21.674	0.329426	-1.60197	0.314663
Tb927.3.5650	828.781	1910.14	2.30476	1.20461	0.314754
Tb927.3.690	1260.74	505.073	0.400615	-1.31971	0.3149
Tb09.160.1520	2385.53	1037.52	0.434924	-1.20117	0.314915
Tb927.5.1170	211.175	84.8113	0.401617	-1.31611	0.315043
Tb927.10.1390	37.1431	8.48071	0.228325	-2.13084	0.315309
Tb927.8.2600	93.3838	230.875	2.47233	1.30587	0.315313
Tb927.3.3200	808.659	321.325	0.397355	-1.3315	0.315329
Tb927.8.2400	125.225	43.3458	0.346143	-1.53056	0.315572
Tb11.02.2530	110.363	269.511	2.44205	1.28809	0.315665
Tb927.10.12850	940.252	2324.66	2.47238	1.3059	0.316126
Tb11.01.7940	1212.99	2992.75	2.46725	1.30291	0.316184
Tb927.5.320	643.107	254.421	0.395613	-1.33784	0.316371
Tb927.5.4440	525.31	206.364	0.392842	-1.34798	0.316396
Tb927.5.2940	255.744	104.601	0.409005	-1.28981	0.316546
Tb09.211.1690	854.25	367.516	0.43022	-1.21685	0.316586
Tb927.10.13690	18.0409	1.8846	0.104462	-3.25894	0.316764
Tb927.10.15100	18.0409	1.8846	0.104462	-3.25894	0.316764
Tb927.5.1610	26209.2	10700.8	0.408282	-1.29236	0.316792
Tb11.01.8070	184.645	73.5031	0.398077	-1.32888	0.316924
Tb927.5.2050	94.4496	31.0959	0.329233	-1.60282	0.317255
Tb927.3.5500	613.392	1519.93	2.47791	1.30912	0.317373
Tb927.3.5550	127.342	307.205	2.41245	1.2705	0.317596
Tb11.02.4170	7124.76	3129.54	0.439248	-1.18689	0.317623
Tb927.6.360	31.837	6.59611	0.207184	-2.27102	0.317858
Tb927.7.1310	31.837	6.59611	0.207184	-2.27102	0.317858
Tb927.2.2070	214.358	86.696	0.404444	-1.30599	0.317935
Tb927.10.3830	2033.22	888.634	0.437057	-1.19411	0.318445
Tb927.5.3020	361.862	151.718	0.41927	-1.25405	0.318483
Tb09.160.4700	120.974	292.128	2.41479	1.2719	0.318727
Tb09.211.2950	638.862	1577.41	2.4691	1.30398	0.318962
Tb927.5.4710	87.021	28.269	0.324853	-1.62214	0.319415
Tb927.10.6910	98.6946	32.9805	0.334168	-1.58136	0.31942
Tb927.2.3000	119.913	289.301	2.41258	1.27058	0.319533
Tb927.3.2880	1420.92	3234.14	2.27609	1.18656	0.319606
Tb927.10.12060	36.0801	9.42347	0.261182	-1.93687	0.319764
Tb09.v1.0420	1552.51	3530.98	2.27437	1.18547	0.319764
Tb11.01.8510	164.483	390.132	2.37187	1.24602	0.3198
Tb927.8.5520	396.901	985.647	2.48336	1.31229	0.319973
Tb11.01.6300	56.2453	16.0191	0.284808	-1.81194	0.320042
Tb927.7.3640	367.168	848.113	2.30988	1.20782	0.320332
Tb11.14.0006	10.6123	0	0	-inf	0.320487
Tb927.1.1090	10.6123	0	0	-inf	0.320487
Tb927.10.2170	10.6123	0	0	-inf	0.320487
Tb927.6.140	10.6123	0	0	-inf	0.320487
Tb927.2.5070	48.8167	137.576	2.81822	1.49478	0.320629
Tb11.02.4140	261.063	653.957	2.50498	1.3248	0.320867
Tb927.2.2370	240.888	98.9465	0.410758	-1.28364	0.321051
Tb09.211.4580	31.8354	88.5807	2.78246	1.47636	0.321206
Tb927.8.6670	58.3649	18.8469	0.322916	-1.63077	0.321259
Tb927.10.1640	46.6919	122.505	2.62369	1.3916	0.321268
Tb927.3.2380	197.389	73.4995	0.372358	-1.42524	0.321412
Tb11.01.0130	316.247	122.499	0.387353	-1.36828	0.32196
Tb927.5.3270	552.875	237.472	0.429522	-1.2192	0.322149
Tb11.53.0001	215.43	81.0379	0.376168	-1.41055	0.322167
Tb927.8.7080	767.233	332.649	0.433569	-1.20567	0.322269
Tb927.10.1480	796.946	345.842	0.433959	-1.20437	0.322278
Tb927.2.6210	110.368	286.46	2.59549	1.37601	0.322948
Tb09.211.3630	11.673	41.4633	3.55208	1.82866	0.323092
Tb927.3.2410	176.156	70.6761	0.401213	-1.31756	0.323235
Tb927.10.11440	7.42862	33.9228	4.5665	2.19109	0.323346
Tb09.211.1520	220.725	90.4654	0.409855	-1.28682	0.323484
Tb11.02.0960	7.42826	31.0975	4.18637	2.0657	0.323793
Tb11.01.2450	601.719	1472.82	2.44768	1.29142	0.323968
Tb927.5.420	60.4902	17.9037	0.295977	-1.75644	0.324119
Tb11.01.1350	6867.23	2838.21	0.413298	-1.27475	0.324371
Tb927.7.4990	828.822	335.459	0.404742	-1.30493	0.324423
Tb927.8.1080	197.379	460.808	2.33463	1.22319	0.324489
Tb927.4.4700	419.166	179.046	0.427148	-1.22719	0.324841
Tb927.4.3570	4240.68	1751.74	0.413079	-1.27551	0.325038
Tb927.6.1270	196.318	457.981	2.33285	1.22209	0.325043
Tb927.3.3490	2065.16	849.013	0.411113	-1.28239	0.325111
Tb927.8.550	234.532	89.5186	0.38169	-1.38953	0.32547
Tb927.10.11410	62.6127	18.846	0.300994	-1.7322	0.325898
Tb927.8.7750	62.6127	18.846	0.300994	-1.7322	0.325898
Tb927.5.1580	125.219	297.782	2.37808	1.2498	0.326213
Tb927.10.1100	4745.6	2113.69	0.445399	-1.16683	0.326399
Tb927.3.3500	375.658	160.199	0.42645	-1.22955	0.326664
Tb11.01.6130	43.5105	11.3076	0.259882	-1.94407	0.326934
Tb09.211.0190	598.535	1456.8	2.43394	1.28329	0.327
Tb11.42.0005	117.797	41.4612	0.351973	-1.50646	0.327062
Tb11.01.5910	2282.71	943.243	0.413212	-1.27505	0.327324
Tb11.01.4480	538.018	1219.4	2.26646	1.18044	0.327382
Tb927.10.2350	2.12236	16.9623	7.99217	2.99859	0.327473
Tb927.6.2600	169.789	396.728	2.3366	1.22441	0.327521
Tb927.6.2970	48.8167	135.691	2.77961	1.47488	0.327562
Tb09.211.3780	611.27	246.883	0.403885	-1.30798	0.327698
Tb927.10.8230	2328.23	1035.64	0.444819	-1.16871	0.327918
Tb927.8.5440	479.653	207.316	0.432222	-1.21016	0.328382
Tb927.6.3670	48.8143	15.0776	0.308876	-1.6949	0.328391
Tb09.v1.0190	1.06123	15.0768	14.2069	3.82852	0.328571
Tb11.02.2160	1.06123	15.0768	14.2069	3.82852	0.328571
Tb927.5.3590	349.128	148.891	0.426465	-1.2295	0.328659
Tb927.5.2000	342.761	146.064	0.426139	-1.2306	0.32876
Tb927.7.4530	21.2236	3.76939	0.177604	-2.49327	0.328822
Tb927.10.840	50.9366	16.0199	0.314507	-1.66884	0.329109
Tb09.160.4570	1399.7	621.007	0.443673	-1.17243	0.329366
Tb927.8.2410	524.223	1184.53	2.25959	1.17606	0.329378
Tb09.160.2700	30.7742	7.53878	0.244971	-2.02932	0.329557
Tb927.7.1220	71.099	175.277	2.46525	1.30173	0.329628
Tb11.01.5235	1124.85	2517.01	2.23764	1.16198	0.330394
Tb927.4.570	853.231	349.594	0.409729	-1.28726	0.330435
Tb927.4.3500	703.562	1580.32	2.24617	1.16746	0.330635
Tb09.160.5590	4143.91	1859.25	0.448671	-1.15627	0.331004
Tb09.160.2990	463.736	1046.95	2.25764	1.17482	0.331023
Tb11.02.5230	3.18354	19.7893	6.21613	2.63602	0.331033
Tb927.4.350	33.9594	98.9416	2.91352	1.54277	0.33119
Tb11.01.7030	371.413	841.516	2.26572	1.17997	0.331367
Tb09.160.0850	984.823	2364.23	2.40067	1.26344	0.331548
Tb927.4.2760	176.156	408.036	2.31634	1.21185	0.331633
Tb927.6.2430	1263.93	3027.61	2.3954	1.26027	0.331752
Tb11.02.3210	2446.02	1095.95	0.448055	-1.15825	0.331936
Tb927.8.1910	575.159	1291.96	2.24626	1.16753	0.332076
Tb11.01.8240	1226.78	507.9	0.414009	-1.27226	0.332252
Tb927.7.4710	350.207	851.84	2.43239	1.28238	0.332392
Tb09.160.5120	30.7757	6.59611	0.214328	-2.22211	0.332872
Tb927.6.3510	254.683	107.428	0.421809	-1.24534	0.332921
Tb927.10.9310	57.3065	154.537	2.69668	1.43118	0.33305
Tb11.02.4020	130.532	328.863	2.51941	1.33309	0.333149
Tb11.02.0140	474.371	1144.9	2.4135	1.27113	0.333404
Tb927.5.510	676.005	277.037	0.409814	-1.28696	0.333665
Tb09.160.5580	4149.21	1870.56	0.450823	-1.14937	0.333823
Tb927.4.1820	315.186	766.091	2.4306	1.28131	0.334129
Tb927.1.640	820.292	363.746	0.443435	-1.17321	0.334209
Tb09.160.4280	387.331	167.738	0.433061	-1.20736	0.33436
Tb927.7.7540	308.819	122.499	0.39667	-1.33399	0.334411
Tb927.3.3780	1046.32	466.462	0.445811	-1.1655	0.334626
Tb927.8.4580	313.063	124.384	0.397312	-1.33166	0.334793
Tb11.12.0013	380.982	920.628	2.41646	1.27289	0.334955
Tb927.6.1530	507.244	1135.53	2.23862	1.16261	0.33516
Tb927.8.3400	41.388	115.903	2.8004	1.48563	0.335365
Tb927.10.290	685.556	1639.6	2.39164	1.258	0.335525
Tb927.10.6330	37.1413	10.3658	0.279092	-1.84119	0.3357
Tb927.8.5360	58.3649	145.122	2.48645	1.31409	0.336036
Tb927.8.770	2028.98	4482.75	2.20936	1.14363	0.336069
Tb927.5.800	8619.96	3909.8	0.453575	-1.14059	0.336138
Tb927.4.5310	2571.24	5674.82	2.20704	1.14211	0.336204
Tb927.1.4580	12.7342	0.942347	0.0740016	-3.7563	0.33622
Tb927.10.5930	12.7342	0.942347	0.0740016	-3.7563	0.33622
Tb927.10.6770	12.7342	0.942347	0.0740016	-3.7563	0.33622
Tb927.10.7350	12.7342	0.942347	0.0740016	-3.7563	0.33622
Tb927.1.3170	756.621	1682.09	2.22316	1.15261	0.336261
Tb11.01.6020	426.594	955.54	2.23993	1.16345	0.336527
Tb09.211.2410	2862	1293.84	0.452076	-1.14536	0.336593
Tb927.7.380	312.002	754.783	2.41916	1.27451	0.336814
Tb927.8.4050	229.215	521.118	2.27349	1.18491	0.336816
Tb11.01.5680	4590.66	2081.65	0.453452	-1.14098	0.337036
Tb927.3.4590	99.7558	34.8651	0.349505	-1.51662	0.33708
Tb927.2.4020	366.107	821.727	2.2445	1.16639	0.337086
Tb927.7.1320	5944.73	13073.2	2.19912	1.13693	0.337301
Tb09.211.1240	1063.3	2351.16	2.21118	1.14482	0.337694
Tb11.01.6860	252.561	107.428	0.425354	-1.23327	0.337738
Tb927.5.3480	32.8982	7.53841	0.229144	-2.12568	0.337883
Tb11.02.0570	305.635	737.822	2.41406	1.27146	0.33824
Tb11.01.4570	42.4493	11.3076	0.266379	-1.90845	0.338422
Tb927.8.1410	280.151	631.373	2.25368	1.17229	0.338452
Tb11.02.0930	595.322	263.857	0.443218	-1.17391	0.33856
Tb927.10.10280	192.074	80.0995	0.417025	-1.26179	0.338783
Tb09.211.3620	91.2615	216.74	2.37493	1.24789	0.338907
Tb927.8.4100	227.092	514.522	2.26569	1.17995	0.339021
Tb927.3.320	757.72	314.729	0.415363	-1.26756	0.339134
Tb927.3.3770	307.742	132.871	0.431761	-1.2117	0.339159
Tb11.01.5970	81.7149	210.133	2.57154	1.36263	0.339577
Tb927.6.510	483.922	1154.32	2.38534	1.2542	0.339604
Tb927.7.1920	588.984	243.114	0.412768	-1.2766	0.339629
Tb927.7.4830	299.253	671.894	2.24524	1.16687	0.339654
Tb927.10.12890	1147.14	2526.43	2.20239	1.13907	0.339759
Tb927.10.2930	56.2453	16.9614	0.301562	-1.72948	0.339887
Tb09.160.3110	839.393	1852.66	2.20714	1.14218	0.339973
Tb927.1.410	298.206	718.033	2.40784	1.26774	0.339988
Tb927.3.4250	411.758	167.73	0.40735	-1.29566	0.339999
Tb11.02.0110	256.805	578.601	2.25307	1.17189	0.340065
Tb927.10.5670	568.82	1352.2	2.3772	1.24927	0.340135
Tb927.10.11980	87.021	222.383	2.55551	1.35361	0.340148
Tb927.8.7070	157.062	59.365	0.377971	-1.40365	0.340256
Tb09.244.2870	129.464	51.8291	0.400336	-1.32072	0.340325
Tb927.5.3220	365.064	147.941	0.405248	-1.30312	0.340381
Tb927.7.2350	112.491	40.5189	0.360199	-1.47314	0.340512
Tb927.10.1060	20.1624	59.3679	2.94448	1.55801	0.340583
Tb927.5.130	409.615	179.988	0.439408	-1.18637	0.341157
Tb09.244.2620	1089.89	457.958	0.420189	-1.25089	0.341227
Tb927.7.6930	12.7342	42.4056	3.33007	1.73555	0.341366
Tb927.10.5680	116.73	46.175	0.395572	-1.33799	0.341654
Tb927.10.11750	76.4087	25.4421	0.332974	-1.58652	0.341921
Tb927.1.1110	196.328	76.3264	0.38877	-1.36301	0.342051
Tb09.160.4310	1438.96	3152.15	2.19058	1.13131	0.342158
Tb09.160.3820	750.291	1770.58	2.35986	1.2387	0.342297
Tb927.7.420	320.492	767.033	2.3933	1.259	0.342307
Tb927.2.6270	115.674	288.344	2.49272	1.31772	0.342659
Tb927.8.4170	735.398	1616.13	2.19762	1.13594	0.343364
Tb927.8.5940	80.6536	27.3267	0.338816	-1.56143	0.343489
Tb927.10.10230	127.348	47.1151	0.369971	-1.43451	0.343532
Tb927.4.300	1.06118	13.1929	12.4323	3.63602	0.343782
Tb927.10.9880	2722.99	1245.78	0.457506	-1.12814	0.343913
Tb11.01.7060	185.706	420.287	2.26318	1.17835	0.343986
Tb11.02.3670	64.7352	168.672	2.60557	1.3816	0.344109
Tb927.8.7640	2650.83	5769.05	2.17632	1.12189	0.344595
Tb09.244.2740	4741.35	2180.59	0.459909	-1.12058	0.345465
Tb11.02.1840	2846.08	1306.09	0.458909	-1.12372	0.345596
Tb927.5.3530	236.655	94.2301	0.398175	-1.32852	0.34571
Tb11.01.6710	510.427	228.048	0.446779	-1.16237	0.345952
Tb11.01.4320	324.721	719.953	2.21714	1.1487	0.345996
Tb927.10.15610	29.713	7.53878	0.25372	-1.97869	0.346387
Tb927.10.11500	100.812	234.645	2.32754	1.21881	0.346472
Tb927.3.1590	1226.72	2670.61	2.17703	1.12236	0.346493
Tb927.3.3310	20985.9	9696.76	0.462061	-1.11385	0.346614
Tb11.01.3790	136.899	335.459	2.45041	1.29303	0.346657
Tb927.6.3560	237.716	569.15	2.39424	1.25957	0.346686
Tb927.10.15570	226.042	541.823	2.397	1.26123	0.346964
Tb11.01.6550	367.186	150.768	0.410604	-1.28418	0.347003
Tb927.10.2530	0	10.3653	Inf	Inf	0.347315
Tb927.3.4330	303.497	132.871	0.437799	-1.19166	0.347331
Tb927.2.5320	101.873	236.529	2.3218	1.21524	0.347504
Tb927.8.6490	61.5515	160.191	2.60256	1.37993	0.347509
Tb09.160.5200	4610.83	2128.76	0.461688	-1.11501	0.347873
Tb927.7.4790	1721.32	3997.24	2.3222	1.21549	0.347886
Tb927.2.4810	219.664	94.2347	0.428995	-1.22097	0.347905
Tb11.02.0980	959.306	2087.3	2.17584	1.12157	0.347907
Tb927.7.7290	53.0616	16.0191	0.301897	-1.72787	0.347913
Tb09.211.0930	1284.09	2986.15	2.3255	1.21754	0.34798
Tb11.01.3670	31.8354	8.48113	0.266406	-1.9083	0.348088
Tb11.02.2700	107.179	42.4056	0.395652	-1.3377	0.348166
Tb927.6.220	2073.55	954.598	0.46037	-1.11913	0.348864
Tb927.7.1820	789.518	1717.9	2.17588	1.1216	0.348958
Tb927.7.2540	544.385	1188.3	2.18283	1.1262	0.349702
Tb09.211.2570	2257.13	1041.29	0.461336	-1.11611	0.349734
Tb927.6.1550	604.872	1318.34	2.17954	1.12402	0.349759
Tb927.3.5060	36.0801	10.3658	0.2873	-1.79937	0.350109
Tb11.01.4870	4.24472	21.674	5.10611	2.35222	0.350358
Tb927.7.1150	110.368	40.5189	0.367125	-1.44566	0.350387
Tb11.02.2990	41.388	11.3076	0.27321	-1.87192	0.3504
Tb11.03.0410	18676.8	8683.73	0.464948	-1.10486	0.350492
Tb927.10.7020	6.36739	29.2113	4.58764	2.19775	0.350848
Tb927.10.14610	40.3248	12.2505	0.303796	-1.71883	0.350988
Tb927.7.3260	235.594	559.727	2.37582	1.24842	0.351115
Tb927.8.6040	1489.97	3441.28	2.30963	1.20766	0.351336
Tb927.10.14860	11.6736	42.4035	3.63245	1.86094	0.351348
Tb927.7.3250	164.491	395.766	2.40601	1.26664	0.35174
Tb927.4.910	643.107	1493.55	2.32239	1.21561	0.352187
Tb927.6.3020	2.12236	16.0199	7.54816	2.91612	0.352387
Tb927.8.8300	46.6942	124.384	2.66379	1.41348	0.352585
Tb927.3.4280	353.39	828.283	2.34382	1.22886	0.352625
Tb927.8.7800	244.071	539.023	2.20846	1.14304	0.352979
Tb927.2.2720	633.524	288.358	0.455165	-1.13554	0.353094
Tb09.211.3400	21.2246	65.0188	3.06336	1.61512	0.353162
Tb927.10.2370	57.3037	138.525	2.41738	1.27345	0.35323
Tb927.3.1350	219.675	521.092	2.37211	1.24617	0.353278
Tb09.160.2630	144.32	325.11	2.25269	1.17165	0.353431
Tb927.7.1590	384.166	160.191	0.416984	-1.26194	0.353918
Tb927.6.3490	4605.52	2147.61	0.466312	-1.10063	0.353983
Tb927.3.1670	196.328	78.211	0.398369	-1.32782	0.353998
Tb927.4.3760	98.6946	35.8074	0.362811	-1.46271	0.354076
Tb927.7.4450	554.997	1202.44	2.16656	1.11541	0.354118
Tb927.10.11310	166.613	398.593	2.39232	1.25841	0.35458
Tb927.6.4810	303.512	711.437	2.34401	1.22898	0.354586
Tb927.3.5150	577.31	244.998	0.424379	-1.23658	0.354787
Tb927.10.7890	1.06123	14.1345	13.319	3.73541	0.355132
Tb11.01.7830	24.4083	4.71151	0.193029	-2.37311	0.355163
Tb11.03.0370	161.307	63.1342	0.391391	-1.35332	0.355332
Tb11.01.7300	122.036	49.9444	0.409261	-1.28891	0.35541
Tb927.4.970	206.94	489.997	2.36782	1.24356	0.355463
Tb09.160.1150	2402.63	1045.95	0.435337	-1.19979	0.355606
Tb11.42.0003	844.741	362.786	0.429464	-1.21939	0.355828
Tb09.211.3680	1216.17	2789.21	2.29343	1.19751	0.355996
Tb927.7.3940	2005.73	4585.24	2.28607	1.19287	0.356357
Tb927.10.4880	247.255	542.792	2.19527	1.1344	0.356391
Tb11.01.0150	178.278	76.3301	0.428152	-1.22381	0.356468
Tb927.10.8180	68.9767	25.4434	0.368869	-1.43882	0.356477
Tb927.10.1500	436.166	1011.09	2.31813	1.21296	0.356479
Tb927.8.2000	554.997	1197.72	2.15807	1.10974	0.356538
Tb927.10.2860	49.8779	15.0768	0.302274	-1.72607	0.356768
Tb927.7.7520	1962.22	4481.58	2.28394	1.19152	0.356939
Tb09.v1.0840	83.8373	208.249	2.48396	1.31264	0.357066
Tb927.4.2100	113.546	46.175	0.406663	-1.2981	0.357359
Tb927.5.530	284.396	126.275	0.444009	-1.17134	0.357397
Tb927.2.6000	3516.92	1539.72	0.437803	-1.19165	0.357442
Tb927.4.3810	22.2848	4.71174	0.211433	-2.24173	0.357451
Tb09.211.3720	226.042	531.458	2.35114	1.23336	0.3577
Tb927.5.2450	835.148	1790.46	2.14388	1.10023	0.357752
Tb09.160.0360	218.614	514.496	2.35345	1.23478	0.357785
Tb927.3.3760	1120.61	520.176	0.464192	-1.10721	0.358056
Tb11.01.6320	644.136	1383.37	2.14763	1.10275	0.358361
Tb927.6.1500	1026.21	444.766	0.433406	-1.20621	0.358787
Tb927.10.10170	96.5721	236.518	2.44913	1.29227	0.358863
Tb11.01.0320	36.0819	9.42301	0.261156	-1.93701	0.358941
Tb11.v4.0003	754.536	325.094	0.430853	-1.21473	0.359027
Tb927.7.6300	235.582	103.658	0.440009	-1.18439	0.359081
Tb927.8.760	2083.1	4430.92	2.12708	1.08888	0.359196
Tb11.01.5210	441.451	200.72	0.454683	-1.13707	0.359207
Tb927.10.13930	14.8565	1.88469	0.12686	-2.97869	0.359404
Tb927.8.5370	324.737	135.691	0.41785	-1.25894	0.359602
Tb11.03.0960	1201.26	2560.36	2.1314	1.0918	0.359635
Tb927.3.3660	357.618	773.667	2.16339	1.1133	0.35967
Tb11.01.2790	1691.6	3845.53	2.2733	1.18479	0.359974
Tb927.10.4000	56.2425	19.7893	0.351857	-1.50694	0.360133
Tb09.211.4570	101.878	37.692	0.369971	-1.43451	0.360134
Tb927.7.6470	628.249	1438.89	2.29032	1.19555	0.360223
Tb09.211.4710	243.01	107.428	0.44207	-1.17765	0.360511
Tb927.7.940	1287.21	2738.46	2.12744	1.08912	0.36053
Tb927.6.260	202.685	444.788	2.19448	1.13388	0.360609
Tb927.8.5860	23.346	64.0796	2.74479	1.45669	0.360726
Tb927.10.3470	54.1202	18.8469	0.348243	-1.52184	0.360767
Tb11.02.0850	24.4071	5.65408	0.231657	-2.10994	0.360816
Tb11.02.4270	24.4071	5.65408	0.231657	-2.10994	0.360816
Tb11.18.0002	486.02	222.394	0.457582	-1.1279	0.360954
Tb09.160.3880	413.88	952.666	2.30179	1.20276	0.361032
Tb09.160.2200	62.6096	147.949	2.36303	1.24064	0.361063
Tb09.160.4060	26.5308	5.65381	0.213103	-2.23037	0.361099
Tb927.10.13350	38.2044	10.3653	0.271312	-1.88197	0.361113
Tb927.10.970	38.2044	10.3653	0.271312	-1.88197	0.361113
Tb09.211.0560	3689.72	7808.29	2.11623	1.08149	0.361382
Tb927.4.1800	4076.19	1798.85	0.441307	-1.18014	0.36158
Tb927.10.2670	406.452	934.763	2.29981	1.20152	0.361716
Tb09.211.0310	216.481	473.058	2.18522	1.12778	0.361799
Tb927.5.4150	461.636	196.941	0.426615	-1.22899	0.361908
Tb927.8.5490	375.676	865.032	2.3026	1.20326	0.361911
Tb927.8.1550	584.71	269.511	0.460932	-1.11738	0.361921
Tb927.6.690	96.5674	38.6362	0.400096	-1.32158	0.362022
Tb927.1.1570	49.8754	16.9623	0.340092	-1.556	0.362029
Tb927.3.390	787.395	1677.38	2.13029	1.09105	0.362066
Tb927.8.750	2593.52	5487.29	2.11577	1.08118	0.362079
Tb927.5.3190	1286.15	602.16	0.468188	-1.09484	0.36216
Tb927.5.920	144.328	56.5381	0.391734	-1.35205	0.362196
Tb927.3.5090	689.767	319.456	0.463136	-1.11049	0.362234
Tb927.10.4660	68.9767	161.141	2.33617	1.22415	0.362261
Tb927.3.2040	161.307	64.0765	0.397232	-1.33194	0.362555
Tb09.160.5630	9.55109	0	0	-inf	0.362578
Tb11.09.0003	9.55109	0	0	-inf	0.362578
Tb927.1.1750	9.55109	0	0	-inf	0.362578
Tb927.7.7530	2150.06	4859.45	2.26015	1.17642	0.362731
Tb927.3.2500	26.5295	6.59643	0.248645	-2.00784	0.362928
Tb927.7.3150	442.534	1013.92	2.29116	1.19608	0.362983
Tb927.3.5100	205.879	83.8648	0.40735	-1.29566	0.363031
Tb927.3.5470	1357.32	3070.96	2.26252	1.17793	0.363366
Tb927.4.520	456.307	976.272	2.13951	1.09728	0.363745
Tb09.211.2530	549.691	1172.28	2.13262	1.09262	0.364002
Tb927.5.1690	2189.21	1033.76	0.472204	-1.08252	0.364221
Tb927.10.2590	42.4493	12.2499	0.288578	-1.79297	0.364357
Tb927.8.980	1404.01	3169.9	2.25775	1.17488	0.364472
Tb927.2.3620	1093.02	2312.52	2.11573	1.08115	0.364662
Tb927.7.3440	3376.67	1600.11	0.47387	-1.07744	0.364795
Tb927.5.3280	30.7742	8.48113	0.275592	-1.85939	0.36491
Tb927.2.5750	37.1413	11.3082	0.304464	-1.71566	0.365054
Tb927.8.2340	885.024	1874.33	2.11783	1.08259	0.365075
Tb09.160.1680	162.368	381.632	2.35041	1.23291	0.365129
Tb927.7.480	361.862	164.911	0.455728	-1.13375	0.365359
Tb927.7.2060	170.858	400.478	2.34392	1.22892	0.365426
Tb927.10.2360	453.124	966.849	2.13374	1.09338	0.365507
Tb927.10.15640	100.817	37.692	0.373866	-1.41941	0.365698
Tb927.8.3090	261.05	563.524	2.15868	1.11015	0.36579
Tb11.01.6800	215.43	88.5763	0.41116	-1.28223	0.365818
Tb927.3.4370	143.266	56.5381	0.394636	-1.34141	0.366215
Tb927.3.2840	382.044	872.571	2.28396	1.19154	0.366367
Tb11.02.4485	1581.16	3325.54	2.10323	1.07261	0.367031
Tb927.6.150	1024.09	450.42	0.439825	-1.185	0.36707
Tb927.2.1180	2.12246	16.9614	7.99138	2.99844	0.367419
Tb927.1.1390	227.092	490.963	2.16195	1.11233	0.367455
Tb11.01.6010	284.396	610.641	2.14715	1.10242	0.367688
Tb927.3.1250	1114.29	2504.64	2.24773	1.16847	0.367889
Tb927.7.7420	480.714	1020.56	2.12301	1.08611	0.368076
Tb09.160.3960	750.254	351.496	0.468502	-1.09387	0.368113
Tb11.01.0950	772.539	1630.26	2.11026	1.07742	0.368125
Tb09.211.4920	539.106	1220.28	2.26353	1.17857	0.368159
Tb927.4.2180	6496.86	2907	0.447447	-1.16021	0.368606
Tb927.4.1790	4091.05	1828.06	0.446845	-1.16215	0.368749
Tb09.160.5520	65.7931	152.66	2.32031	1.21432	0.368986
Tb927.8.1590	413.88	178.095	0.430305	-1.21657	0.36903
Tb09.160.5070	1980.26	4425.05	2.23458	1.16	0.369505
Tb08.27P2.520	8.48944	0	0	-inf	0.369797
Tb09.160.0580	8.48944	0	0	-inf	0.369797
Tb11.01.7150	8.48944	0	0	-inf	0.369797
Tb11.01.7950	1477.23	3303.71	2.23641	1.16119	0.369817
[truncated: 7,827 more rows]
