# Supplementary material for: Regulation of Trypanosoma brucei Total and Polysomal mRNA during Development within Its Mammalian Host
Source: PLoS One. 2013 Jun 26;8(6):e67069. doi: 10.1371/journal.pone.0067069 (PMC3694164; doi:10.1371/journal.pone.0067069)
Supplement: Data File S8 — The surface phylome categories for genes that show higher RNA abundance in the stumpy polysomal fraction compared to the slender polysomal fraction (surface phylome categories sourced from [38] ). (XLSX) [file pone.0067069.s009.xlsx]

## Sheet: single
Product.Description	Gene.ID	P.value	L427.Polysome.RPKM	Stumpy.Polysome.RPKM	Fold.Change.ST.SL	PhylomeClass	PhylomeFamily	PhylomeFamilyDescription
hypothetical protein, conserved	Tb927.3.5760	0.000269	0.24	17.66	73.58	Tbrucei only	2	hypothetical protein (ESAG9)
variant surface glycoprotein (VSG)-related, putative	Tb11.01.4560	5e-15	2.87	76.96	26.82	Tbrucei only	0_bVSG	variant surface glycoprotein (b-type)
adenylyl cyclase (GRESAG 4.4)	Tb927.4.4430	0.00281	0.83	14.45	17.41	Shared	51	GRESAG 4
cation transporter, putative	Tb11.01.0720	6.43e-10	4.13	54.62	13.23	Shared	62	cation transporter
adenylyl cyclase (GRESAG 4.4)	Tb927.4.4410	3.13e-05	2.06	26.93	13.07	Shared	51	GRESAG 4
expression site-associated gene (ESAG, pseudogene), putative,expression site-associated gene 3 (ESAG3), pseudogene	Tb09.142.0030	4.4e-11	6.03	64.85	10.75	Shared	53	ESAG3
expression site-associated gene (ESAG, pseudogene), putative,expression site-associated gene 3 (ESAG3), degenerate	Tb927.2.200	0	54.98	542.65	9.87	Shared	53	ESAG3
adenylyl cyclase (GRESAG 4.4)	Tb927.4.4460	0.00341	2.3	17.6	7.65	Shared	51	GRESAG 4
pteridine transporter, putative	Tb927.10.9080	1.82e-12	14.49	90.86	6.27	Shared	57	folate transporter (ESAG10) protein
amino acid transporter, putative	Tb927.4.4870	0	18.84	116.96	6.21	Shared	54	amino acid transporter 1
hypothetical protein, conserved	Tb927.7.5950	5.27e-10	13.22	75.66	5.72	Shared	58	hypothetical protein (MFS transporter)
hypothetical protein, conserved	Tb927.3.1530	0	30.25	170.7	5.64	Shared	55	hypothetical protein (metal ion transporter)
trans-sialidase (TbTS)	Tb927.7.6850	0	48.84	235.41	4.82	Shared	47	trans-sialidase
hypothetical protein	Tb927.3.600	9.45e-05	8.14	37.75	4.64	Tbrucei only	5	hypothetical protein
GPEET2 procyclin precursor,PARP A-alpha,procyclin A-alpha,procyclic form specific polypeptide A-alpha precursor	Tb927.6.510	6.51e-09	24.07	90.85	3.77	Tbrucei and Tcongo	12	GPEET2 procyclin precursor
amino acid transporter, putative	Tb11.01.7500	2.86e-05	14.45	52.45	3.63	Shared	54	amino acid transporter 1
amino acid transporter, putative	Tb927.8.8230	4.97e-09	28.32	99.15	3.5	Shared	54	amino acid transporter 1
thioredoxin (trx)	Tb09.160.2020	0	171.01	595.33	3.48	Shared	64	protein disulfide isomerase
amino acid transporter, putative	Tb927.4.3930	0.000497	11.82	40.55	3.43	Shared	54	amino acid transporter 1
cysteine peptidase precursor,cysteine peptidase, Clan CA, family C1, Cathepsin L-like (Rhodesain)	Tb927.6.1020	0.25	2.33	7.81	3.35	Shared	67	cysteine peptidase C (CPC)
receptor-type adenylate cyclase GRESAG 4, putative	Tb927.7.7530	0.22	2.94	9.17	3.12	Shared	51	GRESAG 4
receptor-type adenylate cyclase GRESAG 4, putative	Tb927.4.3750	0.000409	15.02	46.59	3.1	Shared	51	GRESAG 4
trans-sialidase, putative,neuraminidase, putative	Tb927.8.7340	1.61e-06	25.78	79.63	3.09	Shared	47	trans-sialidase
hypothetical protein, conserved	Tb927.7.6560	0.0066	9.85	30.33	3.08	Tbrucei and Tcongo	10	hypothetical protein
hypothetical protein, conserved	Tb927.7.6110	1.8e-14	62.13	190.48	3.07	Shared	78	hypothetical protein
ABC1 protein, putative	Tb927.10.9900	1.24e-09	29.01	103.91	3.58	Shared	74	hypothetical protein (ABC1 protein kinase)

## Sheet: multi
Product.Description	Gene.ID	P.value	L427.Polysome.RPKM	Stumpy.Polysome.RPKM	Fold.Change	PhylomeClass	PhylomeFamily	PhylomeFamilyDescription
expression site-associated gene 3 (ESAG3, pseudogene), putative,expression site-associated gene 3 (ESAG3), frameshifted and degenerate fragment	Tb09.244.0210	1.56e-10	0.36	47.06	130.722	Shared	53	ESAG3
variant surface glycoprotein (VSG)-related, putative	Tb09.160.5440	2.47e-08	0.45	37.01	82.2444	Tbrucei only	0_bVSG	variant surface glycoprotein (b-type)
expression site-associated gene 3 (ESAG3, pseudogene), putative,expression site-associated gene 3 (ESAG3), degenerate and frameshifted	Tb09.v2.0210	3.19e-06	0.4	26.93	67.325	Shared	53	ESAG3
variant surface glycoprotein (VSG)-related, putative	Tb09.v1.0290	5.26e-08	0.6	35.88	59.8	Tbrucei only	9	variant surface glycoprotein-related
cysteine peptidase precursor,cysteine peptidase, Clan CA, family C1, Cathepsin L-like (Rhodesain)	Tb927.6.1020	0	2.2	121.34	55.1545	Shared	67	cysteine peptidase C (CPC)
variant surface glycoprotein (VSG, pseudogene), putative,variant surface glycoprotein, degenerate	Tb927.3.420	2.57e-05	0.45	22.81	50.6889	Tbrucei only	0_aVSG	variant surface glycoprotein (a-type)
variant surface glycoprotein (VSG)-related, putative	Tb11.01.4560	2.72e-12	2.1	60.14	28.6381	Tbrucei only	0_bVSG	variant surface glycoprotein (b-type)
expression site-associated gene 3 (ESAG3, pseudogene), putative,expression site-associated gene 3 (ESAG3), degenerate and frameshifted	Tb09.244.1100	4.66e-09	2.3	45.46	19.7652	Shared	53	ESAG3
receptor-type adenylate cyclase GRESAG 4, putative	Tb927.8.8360	0.11	0.29	5.42	18.6897	Shared	51	GRESAG 4
nucleobase/nucleoside transporter 8.1 (NT8.1)	Tb11.02.1105	0	29.94	412.75	13.7859	Shared	61	purine nucleoside transporter
hypothetical protein, conserved	Tb927.3.5760	1.76e-07	3.17	40.12	12.6562	Tbrucei only	2	hypothetical protein (ESAG9)
hypothetical protein, conserved	Tb927.4.4810	0.02	1.01	10.8	10.6931	Shared	70	hypothetical protein
amino acid transporter, putative	Tb927.8.8240	0	16.92	171.13	10.1141	Shared	54	amino acid transporter 1
expression site-associated gene (ESAG, pseudogene), putative,expression site-associated gene 3 (ESAG3), degenerate	Tb927.2.200	0	42.66	426.05	9.98711	Shared	53	ESAG3
hypothetical protein, conserved	Tb09.v1.0470	0	44.05	414.73	9.41498	Tbrucei only	7	hypothetical protein
receptor-type adenylate cyclase GRESAG 4, putative	Tb927.6.170	4.95e-05	3.26	28.52	8.74847	Shared	51	GRESAG 4
expression site-associated gene (ESAG, pseudogene), putative,expression site-associated gene 3 (ESAG3), pseudogene	Tb09.142.0030	3.7e-14	10.29	89.1	8.65889	Shared	53	ESAG3
hypothetical protein, conserved (1F7.30)	Tb927.2.5320	1.87e-06	4.69	38.73	8.258	Shared	77	hypothetical protein (C-lectin)
hypothetical protein, conserved	Tb927.7.5950	1.5e-14	11.32	93.42	8.25265	Shared	58	hypothetical protein (MFS transporter)
amino acid transporter, putative	Tb927.8.8250	1.02e-10	8.22	67.65	8.22993	Shared	54	amino acid transporter 1
nucleobase/nucleoside transporter 8.1 (NT8.1)	Tb11.02.1100	0	26.89	192.81	7.17032	Shared	61	purine nucleoside transporter
pteridine transporter, putative	Tb927.10.9080	2.38e-10	10.6	71.09	6.7066	Shared	57	folate transporter (ESAG10) protein
hypothetical protein, conserved	Tb927.3.1530	0	22.62	135.18	5.97613	Shared	55	hypothetical protein (metal ion transporter)
amino acid transporter, putative	Tb927.4.4870	7.37e-13	19.23	101.72	5.28965	Shared	54	amino acid transporter 1
trans-sialidase (TbTS)	Tb927.7.6850	0	35.94	185.24	5.15415	Shared	47	trans-sialidase
hypothetical protein, conserved	Tb927.7.400	0.25	1.04	5.27	5.06731	Shared	50	brucei alanine-rich protein
hypothetical protein, conserved (30M24.120)	Tb927.2.4920	2.08e-10	17.18	84.89	4.94121	Shared	77	hypothetical protein (C-lectin)
hypothetical protein	Tb927.3.600	0.000449	6.18	29.84	4.82848	Tbrucei only	5	hypothetical protein
hypothetical protein, conserved	Tb927.7.6560	0	54.64	263.28	4.81845	Tbrucei and Tcongo	10	hypothetical protein
amino acid transporter, putative	Tb927.8.8220	1.28e-06	11.09	52.87	4.76736	Shared	54	amino acid transporter 1
adenosine transporter 2 (TbNT2/927)	Tb927.2.6150	0.03	3.04	14.08	4.63158	Shared	61	purine nucleoside transporter
variant surface glycoprotein (VSG, pseudogene), putative,variant surface glycoprotein, degenerate	Tb927.7.150	0.3	1.17	5.09	4.35043	Tbrucei only	0_bVSG	variant surface glycoprotein (b-type)
hypothetical protein, conserved	Tb927.3.4100	0.14	1.99	8.38	4.21106	Shared	58	hypothetical protein (MFS transporter)
expression site-associated gene (ESAG) protein, putative,expression site-associated gene 2 (ESAG2) protein, putative	Tb11.01.6240	2.57e-07	15.51	65.07	4.19536	Tbrucei and Tcongo	13	ESAG2
pteridine transporter, putative	Tb927.1.2850	0.18	1.8	7.45	4.13889	Shared	57	folate transporter (ESAG10) protein
adenylyl cyclase (GRESAG 4.4)	Tb927.4.4460	0.01	4.81	19.41	4.03534	Shared	51	GRESAG 4
thioredoxin (trx)	Tb09.160.2020	0	125.12	465.43	3.71987	Shared	64	protein disulfide isomerase
pteridine transporter, putative	Tb927.1.2820	0.00133	8.58	31.74	3.6993	Shared	57	folate transporter (ESAG10) protein
purine nucleoside transporter (TbNT10)	Tb09.160.5480	4.83e-12	34.07	125.29	3.67743	Shared	61	purine nucleoside transporter
amino acid transporter, putative	Tb927.4.3930	0.00143	8.65	31.69	3.66358	Shared	54	amino acid transporter 1
amino acid transporter, putative	Tb11.01.7500	1e-15	45.66	166.76	3.65221	Shared	54	amino acid transporter 1
GPEET2 procyclin precursor,PARP A-alpha,procyclin A-alpha,procyclic form specific polypeptide A-alpha precursor	Tb927.6.510	7.3e-14	42.89	151.31	3.52786	Tbrucei and Tcongo	12	GPEET2 procyclin precursor
expression site-associated gene (ESAG, pseudogene), putative,expression site-associated gene 3 (ESAG3), degenerate	Tb927.5.210	0.34	1.64	5.67	3.45732	Shared	53	ESAG3
hypothetical protein	Tb09.211.0010	0	262.72	889.55	3.38592	Tbrucei only	7	hypothetical protein
EP3-2 procyclin,PARP,procyclin PARP A,procyclin B1- alpha,procyclic acidic repetitive protein A.beta,procyclic form specific polypeptide B1-alpha precursor	Tb927.6.450	0.24	2.25	7.56	3.36	Tbrucei and Tcongo	12	GPEET2 procyclin precursor
amino acid transporter, putative	Tb927.8.8230	5.2e-08	27.05	89.64	3.31386	Shared	54	amino acid transporter 1
trans-sialidase, putative,neuraminidase, putative	Tb927.8.7340	7.74e-06	19.06	63	3.30535	Shared	47	trans-sialidase
hypothetical protein, conserved	Tb927.7.6110	6.77e-13	45.64	150.43	3.29601	Shared	78	hypothetical protein
amino acid transporter, putative	Tb927.8.4720	4.46e-09	31.98	104.45	3.2661	Shared	54	amino acid transporter 1
amino acid transporter, putative (AATP6)	Tb927.8.4700	8.66e-05	15.57	50.83	3.26461	Shared	54	amino acid transporter 1
receptor-type adenylate cyclase GRESAG 4, putative	Tb927.4.3870	0.33	1.91	6.18	3.2356	Shared	51	GRESAG 4
variant surface glycoprotein (VSG, pseudogene), putative,variant surface glycoprotein, degenerate	Tb927.8.470	6.27e-05	16.95	54.03	3.18761	Tbrucei only	0_bVSG	variant surface glycoprotein (b-type)
receptor-type adenylate cyclase GRESAG 4, putative	Tb927.4.3880	0.000592	13.3	41.97	3.15564	Shared	51	GRESAG 4
receptor-type adenylate cyclase GRESAG 4, putative	Tb927.4.3750	0.00132	11.89	37.47	3.15139	Shared	51	GRESAG 4
amino acid transporter, putative	Tb927.8.4730	1.85e-08	32.56	101.68	3.12285	Shared	54	amino acid transporter 1
amino acid transporter, putative	Tb927.8.4710	2.91e-08	31.93	99.41	3.11337	Shared	54	amino acid transporter 1
expression site-associated gene (ESAG) protein, putative,expression site-associated gene 5 (ESAG5) protein, putative	Tb927.5.340	0.00254	11.34	34.83	3.07143	Shared	52	ESAG5-like
ABC1 protein, putative	Tb927.10.9900	2.51e-08	21.22	81.2	3.82658	Shared	74	hypothetical protein (ABC1 protein kinase)
delta-1-pyrroline-5-carboxylate dehydrogenase, putative	Tb927.10.3210	0.00233	11.21	34.83	3.10705	Shared	65	aldehyde dehydrogenase
